# Supplementary material for: Comparative transcriptomics in serial organs uncovers early and pan-organ developmental changes associated with organ-specific morphological adaptation
Source: Nat Commun. 2025 Jan 17;16:768. doi: 10.1038/s41467-025-55826-w (PMC11742040; doi:10.1038/s41467-025-55826-w)
Supplement: Supplementary file 3 — Supplementary Dataset 1 [file 41467_2025_55826_MOESM3_ESM.xlsx]

## Sheet: Legend
Gene name	Name of each tested gene
c4vssp	adjusted p-value for the test asking if modeling 4 curves, one per tooth, better fits the temporal profiles than modeling lower and upper samples of the same species together
c4vsTooth	adjusted p-value for the test asking if modeling 4 curves, one per tooth, better fits the temporal profiles than modeling mouse and hamster samples of the tooth (lower or upper) together
Spvs1	adjusted p-value for the test asking if modeling lower and upper samples of the same species together better fits the temporal profiles than modeling all samples together
Tovs1	adjusted p-value for the test asking if modeling mouse and hamster samples of the tooth (lower or upper) together better fits the temporal profiles than modeling all samples together
type	result of the nested tests:
	Sp	the temporal profiles better follow a species model, that is lower and upper temporal profiles in a given species resemble each other but differ between species.
	Tooth	the temporal profiles better follow a tooth model, that is mouse and hamster temporal profiles of the same tooth resemble each other but differ between teeth.
	4 curve	the temporal profiles better follow a 4-curve model, that is they show intermingled species and tooth differences
	1 curve	the temporal profiles better follow a 1-curve model, that is they resemble each other regardless of tooth and species.
coev	result of the coevolution test

## Sheet: Data
	c4vssp	c4vsTooth	Spvs1	Tovs1	type	coev
mt.Nd1	0.999988637988656	0.112048431066577	0.0172847144626181	0.835128648918461	Sp	Coev
mt.Nd2	0.999988637988656	0.0264897314655449	0.00258526369849159	0.887165607673508	Sp	Coev
mt.Co1	0.765191772878186	0.170895618968988	0.0396694615794866	0.474082506200711	Sp	Coev
mt.Co2	0.74337762577978	0.19946544832014	0.0426364755068156	0.401557594164191	Sp	Coev
mt.Atp8	0.99916452151222	0.928103750606123	0.738584795036196	0.873008920122022	1 curve	no
mt.Atp6	0.94669443893468	0.0242524724804188	0.00308184450974978	0.779124006556219	Sp	Coev
mt.Co3	0.834712781631054	0.00156679845404399	0.000117430233407735	0.617280283271107	Sp	Coev
mt.Nd3	0.999988637988656	0.0112423989782581	0.000666322639870562	0.989935519597155	Sp	Coev
mt.Nd4l	0.999988637988656	0.278617208687733	0.0589520869903539	0.803577555824856	1 curve	no
mt.Nd4	0.99289937051165	0.000230857995224543	9.402972047153e-06	0.855551237767651	Sp	Coev
mt.Nd6	0.986066712112753	0.000249619087111807	1.42395358056265e-05	0.880002660360598	Sp	Coev
mt.Cytb	0.850529613786728	0.0340470271935525	0.00454963988132911	0.591120169469265	Sp	Coev
Nebl	8.56264080233822e-06	1.73585434373126e-06	0.000390600568708138	0.00233095987725882	4 curves	Coev
Tnfsf15	0.0832542705654064	0.290350174789707	0.197865224960675	0.0557465875546939	1 curve	no
Rnf32	0.191565444336894	0.540951344865688	0.371129333634264	0.0960449512049769	1 curve	no
Nectin3	0.0445049172228675	7.42795786130242e-54	1.17239064024852e-44	0.967334044234294	4 curves	Coev
Hhla1	NA	1	0.918521465157249	NA	na	no
Palmd	1.13269631156646e-05	0.0186700522691698	0.165370987350098	0.000271429143810385	4 curves	no
Snrpn	0.483326366863469	4.83769717224133e-12	8.32752960479401e-12	0.978439368545246	Sp	Coev
Hmgcs1	0.996322270905659	0.740269147248359	0.336776018323597	0.745680570333451	1 curve	no
Rmi2	0.695532896179916	0.901908392838631	0.756034799054353	0.455608287809119	1 curve	no
Trim15	0.999988637988656	0.618039441041133	0.213658893211327	0.917539591050051	1 curve	no
Slc26a5	0.69723952446703	0.633583454665555	0.379860571415949	0.472266962648745	1 curve	no
Epp13	NA	NA	NA	NA	na	no
Gtpbp8	0.985259007276978	0.987036250178314	0.743887264704612	0.710697890607217	1 curve	no
Slitrk2	4.40713118078677e-17	4.81955293089417e-12	0.00856199393655911	4.9254447953899e-06	4 curves	Coev
Fam122c	NA	NA	NA	NA	na	no
Serpinb2	0.837386115644734	0.00182864323813036	0.000116062820147024	0.606688141036994	Sp	Coev
Ces2h	0.999988637988656	0.00743402666358854	0.000630303629632494	0.908210887033633	Sp	Coev
Fam84a	7.72131345149108e-24	1.79469161764156e-16	0.0409867521669029	0.000132061540544327	4 curves	Coev
Zfp438	0.908096533415593	0.512545024366824	0.234178905301458	0.708655323332954	1 curve	no
Pdss1	0.00443561437678802	0.826538915512608	0.719420014314512	0.000908552049761831	Tooth	no
Zc3h4	0.999988637988656	0.0759057096006318	0.0149845419112418	0.965972769327737	Sp	Coev
X4930447F04Rik	NA	NA	NA	NA	na	no
Tigd2	0.0105649650683379	0.406120394308293	0.271405312800871	0.00339537292527312	Tooth	no
Ctag2	NA	NA	NA	NA	na	no
Them6	0.433450200322685	0.587255567851195	0.336128543445045	0.227592686172639	1 curve	no
Cnpy1	0.999988637988656	1	0.994852810986068	0.968177583947692	1 curve	no
Klhl1	0.823920289182564	0.145015952862282	0.0579466295777618	0.735635567559742	1 curve	no
Rad21	0.0110414884811173	0.109592147162051	0.0600431349572655	0.00483580660276618	Tooth	no
Fam134b	0.190106099346209	0.651765201169246	0.40840405386213	0.072511794500241	1 curve	no
Mterf4	0.971283942421469	0.811912088779149	0.566690188025068	0.841851726510222	1 curve	no
Sh3rf1	0.969021708866878	2.54811576453244e-05	3.09709586129544e-06	0.998623550808695	Sp	Coev
Clcn1	0.901000506192632	0.111165610899541	0.0238096141370202	0.712075963689026	Sp	Coev
Mcm6	0.02144583880234	0.272468862532015	0.417645839963999	0.0288432004624601	Tooth	no
Rab10	0.424657843115717	0.0142798819945861	0.00223883653244399	0.238003464350238	Sp	Coev
Mx1	0.685849349416158	0.0117716787850448	0.00513369619555146	0.751063649942101	Sp	Coev
Fam49a	0.000542137933274039	9.25803323243187e-07	4.42903510083288e-05	0.0200978305308408	4 curves	Coev
B3gnt9	0.000553391987997821	0.116293826512274	0.148942924127889	0.000658901718311242	Tooth	no
Hsf5	0.989959307145694	0.700121527279528	0.562597152384786	0.981044862894594	1 curve	no
Mgat4b	0.948255579509663	0.343318559803378	0.182385049340593	0.928446441321452	1 curve	no
Zic1	0.462284732689341	0.791220600536863	0.30777463945906	0.111311236572816	1 curve	no
Rwdd3	0.575060458773387	0.0589613273449085	0.052578794662383	0.778007505321863	1 curve	no
Ptprd	0.426956899472621	0.642982396510067	0.839756035147914	0.533168838603403	1 curve	no
Gas2	0.00777908511479961	0.000379595656809982	0.00217025476647322	0.0492833519685331	4 curves	Coev
Wfdc15b	NA	NA	NA	NA	na	no
Dnajc27	0.875593924068995	0.830635784415703	0.837707216991401	0.868889931664198	1 curve	no
Fabp1	NA	NA	NA	NA	na	no
Cetn4	0.870801081780908	0.979100321225242	0.864034632685642	0.6138870252903	1 curve	no
Lhx8	8.92500369515832e-26	4.59857274474694e-12	0.0011231441291419	1.59846497118114e-11	4 curves	Coev
Gpr183	0.0654782381904294	0.704306282999346	0.516588793718529	0.0215288660618939	Tooth	no
Bpifb6	0.815644350982345	0.120482387953038	0.0213732010255744	0.630616618650351	Sp	Coev
Itgb8	0.996147851624475	0.971170272644937	0.910180302578431	0.910794897920371	1 curve	no
Fzd6	0.000872739016432887	0.0112512145420059	0.45262115657918	0.0806082611214088	1 curve	no
Zc3h7a	0.891665156430521	0.975719304853416	0.925737122470531	0.712622017679766	1 curve	no
Mt3	0.0030682798190548	0.000236902411919105	0.0337246714678449	0.38240901590074	4 curves	Coev
Gab3	0.254908784115472	0.338442476109038	0.302883132354424	0.355044088504672	1 curve	no
Hesx1	0.806933335266896	0.55399850449955	0.690760645056732	0.979504689775489	1 curve	no
Tmc3	0.109024970587913	3.77016201562202e-08	1.61231275866239e-07	0.500131025322639	Sp	Coev
Fam122b	0.999988637988656	0.752645124006554	0.391721934751499	0.98777943334695	1 curve	no
Acyp1	0.725486495934117	7.29561600098362e-08	3.95162590454583e-09	0.701740662693929	Sp	Coev
Bzw2	0.00190021226903094	0.0284269059252452	0.050376738804609	0.00383901733578506	4 curves	no
X2410015M20Rik	0.999988637988656	0.761210270697403	0.471459599959018	0.991390296616631	1 curve	no
Cpped1	0.290188268902834	0.826032735795935	0.675426619561212	0.134960482085037	1 curve	no
Cbr3	0.417191326567898	4.31585430889098e-09	9.60860134104664e-10	0.568407632601993	Sp	Coev
Enkur	0.54087602335183	0.340516519249999	0.790263426218181	0.997583292031096	1 curve	no
Abhd2	0.497749291212998	0.0337965023158714	0.0205441062699059	0.571801222650174	Sp	Coev
C430049E01Rik	7.38419557002499e-05	4.88855137783469e-10	1.34708863471007e-06	0.0164478942798796	4 curves	Coev
Cdh9	4.41847637138992e-06	0.00202567717387729	0.489309682530101	0.0153373624714754	4 curves	no
Vamp7	0.999988637988656	0.693495815288184	0.338501697126772	0.971600840639156	1 curve	no
Zic4	NA	1	0.868669032479155	NA	na	no
Gdf2	NA	1	0.954048516836454	NA	na	no
Slc4a4	4.45370227494118e-06	0.0150128665908593	0.297635752971749	0.00050634111514082	4 curves	no
Map9	0.942454812836015	0.995634464019897	1	0.853933445380212	1 curve	no
X4833420G17Rik	0.927065541375151	0.611120110139568	0.398326417281462	0.850909420019837	1 curve	no
Tlr1	0.999988637988656	0.761162617855606	0.366324632250584	0.950356887859205	1 curve	no
Pcdh9	4.94255252174799e-05	2.94690704398483e-07	0.00156972580444794	0.0570582047817409	4 curves	Coev
Gtf2a1l	0.305892653967576	0.146591479329881	0.63787832094103	0.994224735924943	1 curve	no
Ptcd3	0.262734600318309	0.959922605905102	0.767770668462857	0.0755859705739053	1 curve	no
Pdia4	0.999988637988656	0.400976920514559	0.14220882224575	0.980598691952543	1 curve	no
Ctse	0.704034063272147	0.524795947336315	0.641021554547889	0.87953207236753	1 curve	no
Dkk2	0.24681861507634	0.050914324646753	0.118274517570907	0.605873218136329	1 curve	no
Dynap	0.752315545445182	0.95473572893773	0.702914389326989	0.401959249939434	1 curve	no
Agmo	0.994584282756083	0.111169581150447	0.0213501911384932	0.809612760394217	Sp	Coev
Cd8a	0.905603337589821	1	0.979057262443576	0.604564038911883	1 curve	no
Dcaf12l1	8.50977813741746e-06	0.000119941038626607	0.00152066296106611	0.000196994778434627	4 curves	Coev
Dhx36	0.991272894438074	0.691701828999334	0.33258540719211	0.800263589240988	1 curve	no
Inmt	2.13443319844233e-33	5.32472221611846e-17	2.98327773548362e-07	1.07358695967662e-05	4 curves	Coev
Zdhhc9	0.00346562130792882	0.00812768497305503	0.125266047080766	0.0738263375152505	1 curve	no
Zfp354b	0.530134380066252	0.00602785401289886	0.003839083950614	0.763210026993496	Sp	Coev
Col19a1	0.640548716806315	4.39350457420606e-11	1.55577124986743e-12	0.594546399309095	Sp	Coev
Slc7a14	0.402255093757284	0.225978449924394	0.12033296003265	0.274233998787086	1 curve	no
Cpsf3	0.904685721977802	1	0.918259276344766	0.6138870252903	1 curve	no
Slc35a5	0.217306101671084	0.166149580688963	0.98801917536207	0.997798010628783	1 curve	no
Zglp1	0.999988637988656	0.620526429944148	0.2386472333114	0.978506619670643	1 curve	no
Sox3	0.834712781631054	1	0.900952933471509	NA	na	no
Arhgap35	0.941189604508677	0.284765468958192	0.0865146241300242	0.745680570333451	1 curve	no
Ttc33	0.999988637988656	1	0.793814733802996	0.990162516081386	1 curve	no
Gprin3	0.112725459320737	4.97940028864896e-07	5.60854397130845e-06	0.615440608101846	Sp	Coev
C330027C09Rik	0.0493896474509148	0.436009501757431	0.392465678380896	0.0311181548423055	Tooth	no
Zfp879	0.503931500956988	0.229257537043751	0.25484354031156	0.675111527389559	1 curve	no
Dapk1	0.237675694082014	2.42503549701917e-31	1.00189564534695e-29	0.818417288270657	Sp	Coev
Fras1	0.00166782562172844	0.544811911413409	0.691369280593939	0.00124287964626354	Tooth	no
Tmem156	0.0601120980335401	0.180801870564774	0.918850844071296	0.498759260890182	1 curve	no
Hlcs	0.141936004652856	0.752059253314402	0.440975655977241	0.035535297321925	Tooth	no
Ptp4a1	0.526253907502805	0.159236011925871	0.138056577182314	0.629292415520287	1 curve	no
Ank	0.0376308108439278	0.795976822679124	0.628132051077932	0.0105306620451909	Tooth	no
Rpl37	0.999988637988656	0.0190669562385284	0.00136839597627453	0.99018394237069	Sp	Coev
Tlx3	0.999988637988656	1	0.803218151438538	NA	na	no
Rgn	0.790501191307246	0.143308386081171	0.148964259018326	0.9918891729202	1 curve	no
Mesd	0.948711496831823	0.676539852356994	0.254682764145074	0.606688141036994	1 curve	no
Cds1	7.12998669192208e-15	7.07743304295403e-14	0.00015435344918479	0.000188247074194083	4 curves	Coev
Phf6	0.71942713359961	0.662483433690828	0.837855556839069	0.876345787851559	1 curve	no
Kctd10	0.0733278939573579	0.740207008213177	0.613991489117863	0.0265572166174058	Tooth	no
Tjap1	0.597232596037906	0.0528431973043391	0.0189350159149432	0.526415439502507	Sp	Coev
Mctp2	0.18680461542095	0.000724217408591737	0.00109737026917243	0.431083543809131	Sp	Coev
Spata16	0.865441472579953	0.729963402314253	0.756149147304706	NA	na	no
Ubtd2	0.999988637988656	2.64353211734774e-05	9.7512208332408e-07	0.978783735770945	Sp	Coev
Slurp2	0.986848451020064	0.814230970615412	0.423082636077442	NA	na	no
Tmem144	0.409055242735097	1.53821834119809e-05	2.6359941137491e-05	0.907648871177686	Sp	Coev
Mlec	0.34026020592447	0.767370237490398	0.528016310055713	0.145271333553512	1 curve	no
Thyn1	0.140996373185623	0.000557928341388186	0.000322960735431862	0.186523792475084	Sp	Coev
Gnb1l	0.331737356990809	0.39726476524224	0.237881701499789	0.202221420869576	1 curve	no
Hbb.bh1	0.862569445953083	2.85580488903264e-09	8.54182333661566e-11	0.887165607673508	Sp	Coev
Nosip	0.0493896474509148	0.957946728302782	0.680274606995196	0.00620668760738381	Tooth	no
Gltp	0.00465520503681601	3.44238105062283e-05	0.000205115960501704	0.0311467883636159	4 curves	Coev
Rimbp3	0.999988637988656	0.111981570599908	0.0204723698673641	0.942588299676642	Sp	Coev
Cryba4	0.122779612111541	0.0199583372080571	0.165340879153468	0.791313676782626	1 curve	no
Tmem89	0.616112656157678	0.4753517609055	0.270984974299853	0.407886354073816	1 curve	no
Arsi	0.00357644963898056	1.15143975488568e-55	1.02139920829555e-39	0.982983337614304	4 curves	Coev
Spice1	0.955023789543381	0.289841454446164	0.0812573056566142	0.742664367281188	1 curve	no
Ribc1	0.428318095625607	0.00178651596346696	0.00112983848827984	0.629290274717198	Sp	Coev
Upp2	0.113573230630194	0.565243111367143	0.471132384976822	0.0627704142357129	1 curve	no
Gucy1b1	0.068026201602802	2.74743892615462e-10	1.97428857119692e-08	0.752528378704138	Sp	Coev
Foxo1	9.49958924682388e-09	2.16192506855539e-13	0.000659812799061201	0.178615078595307	4 curves	Coev
Ccdc113	0.00435869074578724	0.0295597204987532	0.221974660526564	0.0486852759646174	4 curves	no
Btc	0.762720144800537	0.872475403300431	0.662540340098753	0.499578589851944	1 curve	no
Klf8	0.999988637988656	0.657537198533666	0.392762517744039	0.980934083379124	1 curve	no
Ptpn12	0.999988637988656	0.751882509114634	0.332800828776179	0.908081092532475	1 curve	no
D3Ertd254e	0.999988637988656	1	0.973488134040971	0.969531527565719	1 curve	no
Lhx5	NA	NA	NA	NA	na	no
Taf8	0.539472566023257	0.641842371773845	0.339106743711077	0.265091370296141	1 curve	no
Mixl1	0.732954595783946	0.621138985683173	0.740766708362118	0.880633235865236	1 curve	no
Smim23	NA	NA	NA	NA	na	no
Slc6a14	1.15760441174411e-08	3.23221879647388e-06	0.240713707985421	0.00611409238283553	4 curves	no
Helq	0.534167414748955	0.592374374178745	0.318479723471422	0.285351102204776	1 curve	no
Sos1	0.998323196025774	0.352996045427129	0.0896063212375291	0.76806036614442	1 curve	no
Zfp266	0.267019421139134	0.714656806226143	0.89512209084412	0.273328256018988	1 curve	no
Slc35g3	0.85587586496535	0.713995380784627	0.69977788116359	0.883769029435998	1 curve	no
Mmrn1	0.247502118697988	4.21442281028825e-11	1.50778848198363e-10	0.72397715800374	Sp	Coev
Adamts2	0.00367454847877001	0.00655448142534608	0.223586732917951	0.165399457097091	1 curve	no
S1pr5	0.398933038894152	0.271549795321169	0.474966666878509	0.731030674579099	1 curve	no
Malsu1	0.163253789275564	0.941006414632169	0.805725482445856	0.0484064211402413	Tooth	no
Fnbp1l	0.999988637988656	0.972158876596282	0.765456426243421	0.828127748245022	1 curve	no
Adgrl2	0.222469381711827	0.40566091911233	0.506000265563287	0.263251143485954	1 curve	no
Synpr	0.0510015838904821	0.00512732363711946	0.0149955362486482	0.187503959208082	Sp	Coev
Gng8	0.0198543037893038	0.410644814638606	0.237881701499789	0.00876334754149163	Tooth	no
Cdh8	8.53585605386149e-33	1.91167879695825e-13	0.00237903885539896	4.98584584881832e-08	4 curves	Coev
Lgsn	NA	1	0.999006279946448	NA	na	no
Bnc1	0.0101897804117705	0.419276045621414	0.37726907164315	0.00535623601607019	Tooth	no
Ankrd28	0.781117332392618	0.669621974489921	0.768983189982777	0.892881703709179	1 curve	no
Slc9b1	0.999988637988656	0.900848127350012	0.482945730433117	0.852782031394734	1 curve	no
Scrn1	2.31932410800856e-05	1.32984804137574e-26	2.32760094932154e-17	0.0749791704044728	4 curves	Coev
Rida	0.596846694934459	0.105489676042043	0.189661058432219	0.979047152037973	1 curve	no
Kctd12b	4.3082342560257e-05	0.999411633464242	0.996913358835694	3.26181854541815e-06	Tooth	no
X4931428L18Rik	NA	NA	NA	NA	na	no
Nbdy	0.783185740368565	0.625592906837314	0.453182637579741	0.666505116272755	1 curve	no
Lpgat1	0.745328013560705	0.647993122736349	0.769880056866715	0.87637097349092	1 curve	no
Casq2	0.895082107855869	0.63511402253788	0.3840786049921	0.742084554640877	1 curve	no
Lancl2	0.945474471489224	0.00067595588087328	0.000102756522780199	0.9851971559207	Sp	Coev
Spin2c	0.782072530931345	0.00612265531758318	0.00309897200944014	0.961097123106213	Sp	Coev
Ampd2	0.0368884421274644	0.0624165081830074	0.0438159359710116	0.0283198098075759	pas	Coev
Wwtr1	3.99522696487699e-09	0.53084767764372	0.818498107335634	2.63489340386335e-09	Tooth	no
Aifm1	0.000118266445448563	5.66394459300861e-07	2.34400064358452e-05	0.00416985462745968	4 curves	Coev
Hpgds	0.14387242756505	0.00198619265966137	0.00286067441758516	0.309972674655581	Sp	Coev
Tspo2	0.999988637988656	1	0.791703563545693	0.831210052512103	1 curve	no
Prkce	0.00059010093263296	0.0109138372220813	0.0878501434074937	0.0078735574042743	4 curves	no
Fndc4	0.592343814944652	1.72524560390239e-15	9.47355781317686e-16	0.977687117600845	Sp	Coev
Ghitm	0.363637946127626	0.184489529128377	0.174575556392246	0.423897479593427	1 curve	no
Stk32a	0.000306664660700974	1.51748536118437e-29	7.40836313244859e-20	0.4470703184713	4 curves	Coev
Vsig10	0.999988637988656	0.196033080086371	0.040564076817185	0.90460027778116	Sp	Coev
Snx27	0.900715760967133	0.85705220468268	0.531598985988255	0.603215711066157	1 curve	no
X1810037I17Rik	0.731251510661717	0.000250916085265417	6.8347229185384e-05	0.841308853995622	Sp	Coev
Tubb6	0.242527837256748	0.865955236179606	0.63882374651383	0.0837366296378796	1 curve	no
Tpte	0.999988637988656	0.416775548407296	0.121993697740002	0.995793542391268	1 curve	no
Sdr16c5	0.181729240827191	1.15073221881122e-06	2.49726613027004e-06	0.61864659444805	Sp	Coev
Chia1	0.905077150889096	0.887755346248281	0.751832194705907	0.762891726109789	1 curve	no
Eif2ak2	0.518584966359012	0.0386682167444716	0.013730852532502	0.445361073807746	Sp	Coev
Ppan	0.999988637988656	0.84085251440849	0.591385305543475	0.914531429773511	1 curve	no
Pum2	0.951965805686204	1	0.973322882852501	0.588211823077501	1 curve	no
Gk	0.879877459180197	0.0963672349731993	0.0268038800193483	0.768868044651264	Sp	Coev
Mroh2b	NA	NA	NA	NA	na	no
Pitx2	0.00303494279553823	0.47185113106538	0.623225704256985	0.00259067397978739	Tooth	no
Gm11361	0.999988637988656	0.00427857447023688	0.000323319853499425	0.984020086499073	Sp	Coev
Svip	0.249902092245454	0.00285615419436411	0.00112590692505988	0.277893856424681	Sp	Coev
Ppp2r5a	0.822910283387401	0.0425692687636919	0.0067438374499111	0.593136896852056	Sp	Coev
Epcam	1.19433117608052e-09	1.66699120124117e-08	0.000515816545719867	0.000121870938625783	4 curves	Coev
Stam2	0.288647507229663	0.694434920103024	0.431443434426661	0.112946692636118	1 curve	no
Rrp8	0.999988637988656	0.00963480544626268	0.000761161104090494	0.848267505630518	Sp	Coev
Atp11b	0.0279013930331704	0.000651648313349443	0.00123378857260151	0.0738777762072329	4 curves	Coev
Tceal7	0.999988637988656	0.951733522066449	0.66523655870891	0.983075640617803	1 curve	no
Tradd	0.999988637988656	0.53268070340981	0.325682403508906	0.990195458974724	1 curve	no
Sycp1	0.999988637988656	0.779589581266255	0.31508255028362	0.987507773293465	1 curve	no
D1Pas1	0.551011560314688	0.980850845146023	0.916284352604214	NA	na	no
Impdh1	0.153039416991329	0.0368104897538109	0.0178769998175878	0.118860821508485	Sp	Coev
Dock10	5.87161662461823e-10	6.2842990329584e-15	8.00124277337686e-07	0.00255154896912979	4 curves	Coev
Vstm5	0.305220244775299	0.00082209228350074	0.000895678312817545	0.579547160010175	Sp	Coev
Slamf6	0.0773730832012363	0.252680553186401	0.429227835063447	0.169520896270238	1 curve	no
Esrrb	2.36338844947265e-15	6.23232249003449e-44	1.34608454669646e-13	0.0371531292556734	4 curves	Coev
Pbdc1	0.684748382900246	0.918231277876293	0.75572418492966	0.416564767349295	1 curve	no
Ndufb2	0.900715760967133	1	1	0.62777312211353	1 curve	no
Pla2g10	0.999988637988656	0.868615313503704	0.842450684198024	0.992552687839998	1 curve	no
Pde5a	0.999988637988656	0.232906822357766	0.100065495848738	0.998106290516447	1 curve	no
Pds5b	0.999988637988656	1	0.904849748664703	0.945858617830197	1 curve	no
Fzd4	0.603071751118792	0.632900611300319	0.310555114331337	0.304702964291069	1 curve	no
Txndc11	0.96154435236953	0.925726705963172	0.812878139911686	0.856198350239	1 curve	no
Hps3	0.723764400877473	0.187909276172461	0.0407492706912415	0.395691218684944	Sp	Coev
Arhgap30	0.375804744820204	0.433580671004959	0.2357455533275	0.210552197301228	1 curve	no
Rbp1	5.7488539904789e-06	0.0622375545600453	0.173237228415917	2.51834578122593e-05	Tooth	no
Lipg	0.0033620689660441	6.50639725257735e-10	2.06945983503166e-08	0.0405096522378107	4 curves	Coev
Siglec15	4.05433876062203e-09	9.95165110474533e-07	0.0463911323395433	0.00207619312068889	4 curves	Coev
Ogdhl	0.916763050772443	0.535142349232947	0.240433416895452	0.70385940432836	1 curve	no
Sertm1	1.39862327805752e-05	0.979100321225242	0.784117231461621	1.0044662648013e-06	Tooth	no
X4931406C07Rik	0.000230045210002733	0.00064806508563659	0.00357130356666989	0.00200048583889661	4 curves	Coev
Sdccag8	0.999988637988656	0.639447697758961	0.293606813044621	0.931939527608124	1 curve	no
Slc7a1	0.176776586746026	0.000703311839630443	0.000877843094960463	0.355553231784314	Sp	Coev
Timp3	0.00114610916832031	0.00234239858178691	0.0250608027947856	0.0169829134282444	4 curves	Coev
Siglech	0.923648839756208	0.119927871235826	0.0209483027608542	0.67375185540211	Sp	Coev
Atp6v1h	7.19065783962771e-05	0.758950955786372	0.864646931000126	1.72383498581238e-05	Tooth	no
Tmem19	0.613279265977922	0.279014199584767	0.422013435067521	0.921707046720313	1 curve	no
Pole3	0.293797349699391	0.804172739706723	0.630824408181283	0.130073082965385	1 curve	no
Adgrf2	0.422478219683006	8.10588484265729e-12	1.65161023592173e-11	0.972542520612012	Sp	Coev
Ndufa1	0.999988637988656	0.957946728302782	0.697211865858139	0.894405490998687	1 curve	no
Azin2	0.283656099906895	0.167564799227657	0.0934122010531751	0.210453522664605	1 curve	no
Kbtbd6	0.603743604577079	0.0039237529937245	0.00131668571166964	0.6601259669399	Sp	Coev
Olfml3	3.75809054501883e-07	1.84856484988356e-06	0.000612136040667113	0.000267309197904856	4 curves	Coev
Zbtb7c	6.91823245397489e-10	1.88060319146087e-08	0.873721649436273	0.192547551605979	1 curve	no
Sec22c	0.924704747793047	0.407182526866313	0.121009438399089	0.633419317604367	1 curve	no
Nod1	0.943045481587363	6.21985839123672e-06	2.59664913407623e-07	0.854352389487888	Sp	Coev
Clasrp	0.754458680366545	0.881192536199031	0.524623468107623	0.374296826054253	1 curve	no
Slc38a5	0.370226472710274	0.0583947650571019	0.024367090493641	0.610840786833967	Sp	Coev
Slco5a1	0.575060458773387	0.241385004775494	0.0886795254447617	0.364527933407665	1 curve	no
Igsf9b	0.637997374778543	1.45893620880285e-12	3.43222252388973e-13	0.882262489854481	Sp	Coev
Prob1	8.25948151481995e-05	0.00543214051436185	0.139599215491633	0.00496535899963306	4 curves	no
Stat6	0.0200232020462825	0.0828807989790177	0.0829049206803694	0.0202373470558092	Tooth	no
Mcts1	0.999988637988656	0.986372419583132	0.833771615258206	0.990195458974724	1 curve	no
Znrd1	0.999988637988656	0.56763188777669	0.163434213563286	0.997779419353722	1 curve	no
Bcorl1	0.613795879942425	0.0155493131045666	0.00272295476375438	0.416763430098158	Sp	Coev
X4930452B06Rik	0.000147858761293577	1.43608043491486e-07	0.0104156139501668	0.815238830411138	4 curves	Coev
Cabp5	0.976033871643047	0.787612027448683	0.81437734659674	0.99968007598026	1 curve	no
Nipsnap3a	0.999988637988656	1	0.919345361056156	0.969531527565719	1 curve	no
Spcs1	0.976722168285703	0.106392724671068	0.0233693525321	0.852782031394734	Sp	Coev
Gjd2	NA	NA	NA	NA	na	no
Ndufa9	0.797621316895894	0.808695765765575	0.484458745196844	0.483196778652242	1 curve	no
Msmb	NA	1	0.978308887679294	NA	na	no
Trit1	0.999988637988656	1	0.881901981156537	0.974570410008891	1 curve	no
Klf10	0.274128590822073	0.302992374737088	0.254614011967431	0.244519033490232	1 curve	no
Ippk	0.962727239555052	0.845951719120689	0.871113821821477	0.98473294644254	1 curve	no
Zfp599	0.987965485698696	0.71078776700076	0.356054288140502	0.841399672207668	1 curve	no
S1pr1	2.21318335053481e-08	8.01118627555511e-06	0.00837581504232209	0.000162803727672645	4 curves	Coev
Bphl	0.999988637988656	0.122488583624505	0.0201046415393662	0.915234046049526	Sp	Coev
Ccdc148	0.0107892890747853	0.000932102969581692	0.063578158086321	0.503258024176588	1 curve	no
Thsd1	0.482435685847463	0.0388202013311963	0.0168021096712549	0.460716903347756	Sp	Coev
Coq7	0.164292359564193	0.000640293938122118	0.00109673389746151	0.410161527487496	Sp	Coev
Il21	NA	1	0.994273631218713	NA	na	no
Zfp131	0.999988637988656	0.466107017284624	0.149621454501306	0.860883600918886	1 curve	no
Gapvd1	0.050339158836331	0.979100321225242	0.794201029901318	0.00758091573818036	Tooth	no
Man1a2	0.00703303250699554	0.00267769744941113	0.00406193788681704	0.0145102945436973	4 curves	Coev
Usp26	0.018376384566791	0.0873207785019328	0.497218591962848	0.116318601817152	1 curve	no
Setx	0.999988637988656	0.794729775027942	0.40840405386213	0.990162516081386	1 curve	no
Lrrc74a	NA	NA	NA	NA	na	no
Gnao1	2.00545403579615e-19	0.235837352014989	0.64848450250948	2.64642999463661e-18	Tooth	no
Rasgrp3	0.882953723616939	0.685686673431165	0.372430066008111	0.641935426617826	1 curve	no
Taf3	0.986066712112753	0.261918165510051	0.0544824650414741	0.731147434921513	1 curve	no
Smco4	0.809079772180038	0.336045741733801	0.0947613277299795	0.484761828261033	1 curve	no
Sntg2	2.75683152210122e-05	3.22610851004311e-12	3.13210548001872e-07	0.0711345390145211	4 curves	Coev
Tbc1d20	0.301025095310265	0.700121527279528	0.318346713612766	0.0787012149080275	1 curve	no
Rab38	1.39874039157303e-10	1.89438358032008e-11	6.93124675527858e-05	0.000377995849133319	4 curves	Coev
Barx1	7.41954095146827e-37	4.8601833343282e-15	0.00222664449159733	2.70860053942864e-14	4 curves	Coev
Bhlhb9	0.112543396243899	0.314581341316631	0.380294655380979	0.123803062861882	1 curve	no
Cog6	0.44502785383145	0.10434155521283	0.0485473651608143	0.364325201069776	Sp	Coev
Efr3b	0.304104106976801	1.19320276348499e-20	2.86906556438153e-19	0.990195458974724	Sp	Coev
Exoc3l	0.825313559521271	0.287738622587238	0.250660979364851	0.945858617830197	1 curve	no
Fto	0.148111106603546	0.594883479499995	0.645424683951007	0.116455064454474	1 curve	no
Ptk7	0.999988637988656	1	0.980900521853194	0.853619702843522	1 curve	no
Nacad	0.000147195192711702	0.271039977365016	0.300110486076358	9.95796834941388e-05	Tooth	no
Pde12	0.333984117729766	0.31585070118717	0.24241827021635	0.282866452732975	1 curve	no
Fndc5	0.90804826056001	3.89325377653416e-19	2.35099942462805e-21	0.984468932106761	Sp	Coev
Adgrl1	0.346901820907458	1	0.980596568111202	0.117884711915052	1 curve	no
Tbc1d2b	0.00163204119495272	1.41999066991025e-07	3.65340572193287e-06	0.026829432623335	4 curves	Coev
Adgrf1	0.853653513627663	0.178172227956511	0.0589691393681997	0.72833864244674	1 curve	no
Arhgef3	8.59894461018211e-12	1.64745387121959e-06	0.00153135200041707	2.88410265892063e-07	4 curves	Coev
Kirrel	0.000649723252248649	0.613237802449433	0.490831235843152	0.000153016456884414	Tooth	no
Lama1	0.0699800022414963	4.14290228122826e-43	6.60402632901022e-37	0.89924809589597	Sp	Coev
Wdyhv1	0.69968059373636	6.1147361128311e-07	2.73783950799538e-08	0.606688141036994	Sp	Coev
Matn2	2.42051098370561e-27	2.25287153612046e-16	0.0800582080087952	5.58908026437765e-06	4 curves	no
Fzd1	1.06512918619228e-11	1.11701302218101e-07	0.02411550484262	0.000112706433606718	4 curves	Coev
Cdh10	4.69655411729326e-10	7.91145313775984e-09	0.170090375346539	0.0935204614562136	1 curve	no
Lin9	0.664575426120135	0.646896899519229	0.686588978492261	0.705698537724137	1 curve	no
Gm17660	0.0430324443914936	7.84370331488165e-07	8.49802300156441e-06	0.30578615919402	4 curves	Coev
Kmo	0.834359520661289	0.860662040657206	0.680125299194427	0.618112396112867	1 curve	no
Ndufb7	0.800906793604358	0.452885991597973	0.63882374651383	0.999241144031606	1 curve	no
Pkhd1l1	0.0904708974783489	0.000200715423747818	0.000153036207082835	0.230125447406064	Sp	Coev
Pin1	0.572597441709224	0.551901310477198	0.537600706802924	0.581328747039152	1 curve	no
Acly	0.714583643604586	1.50478850282794e-07	9.74706658044426e-09	0.70749246330237	Sp	Coev
Pdzd4	0.0435199587325972	0.728432248771042	0.458452541152983	0.00950838552575269	Tooth	no
Fbxo27	0.653493370503114	2.82053774836928e-07	3.33887116975277e-08	0.730666927825804	Sp	Coev
Dennd2a	0.000814031586199141	0.00394916900637732	0.00562945906558766	0.00157527827726335	4 curves	Coev
Spry2	0.151502995775307	0.0694344546087408	0.270553788755473	0.576506422018056	1 curve	no
Hs6st2	0.0198381834630743	0.817885609620666	0.672684565129933	0.00513913226161337	Tooth	no
Map7d3	2.5093137540784e-06	5.44209898254639e-07	0.000161987095311367	0.000883534507943915	4 curves	Coev
Dcun1d4	0.542246467238949	0.963473310665348	0.729980116192424	0.215117423845071	1 curve	no
Lhx2	0.00119664239765487	0.166149580688963	0.387420227198847	0.00271043948148754	Tooth	no
Nrip1	0.999988637988656	0.822817680510772	0.451006421513988	0.853063225969391	1 curve	no
Otud4	0.815669296788043	0.550731011498487	0.217754345174537	0.494119405854379	1 curve	no
Ly6g6e	0.529621776600041	1.30824773455457e-22	2.58895015370306e-22	0.987833429801544	Sp	Coev
Whamm	0.709258962749487	0.48991854799155	0.661252914184404	0.937820483574064	1 curve	no
Npr3	0.0178091896425727	6.39261448334564e-40	2.44295628785928e-33	0.531691075256238	4 curves	Coev
Urm1	0.999988637988656	0.396485500238682	0.11917705814367	0.870636143060205	1 curve	no
Ccl17	0.634313546009434	0.757069385742694	0.398326417281462	NA	na	no
Clec3b	0.00350447472269924	0.100562439601641	0.882571612229205	0.098009062635499	1 curve	no
Wif1	0.00746127789859599	0.000328618879073851	0.00414347314945924	0.0900357715409762	4 curves	Coev
Hacd4	0.0689230250308892	1.87665256821026e-15	1.94009485636398e-14	0.316169811836707	Sp	Coev
Aen	0.224298966577126	0.343318559803378	0.557238736039752	0.369192330027133	1 curve	no
Rnf41	0.783161696304617	0.568175716266271	0.261793293880854	0.499746628649537	1 curve	no
Prl2a1	NA	NA	NA	NA	na	no
Tepp	0.683631326937362	0.691875028118668	0.765114989464271	0.736660053893812	1 curve	no
Med17	0.21159875879895	0.867471546760813	0.736493096079383	0.0791148619383638	1 curve	no
Snrnp25	0.657064697737683	0.0315021817623293	0.0101422083355627	0.607347082247412	Sp	Coev
Zdhhc21	0.989627724757839	0.587223489806357	0.209427415687978	0.730333297019867	1 curve	no
Nxt2	0.999988637988656	0.96276673333405	0.851935907442915	0.972542520612012	1 curve	no
Tmed9	0.592343814944652	0.311947357117341	0.211838260018282	0.539269550419835	1 curve	no
Zdhhc15	0.988660303468332	0.68652012374865	0.530504288133721	0.976419749310571	1 curve	no
Ndrg2	0.571900514852427	0.000304083869979583	5.36996636860739e-05	0.524832276674953	Sp	Coev
Gm10135	0.313719673611616	0.190541444202036	0.447640076645089	0.729759772937379	1 curve	no
Rcor3	0.372015428150541	0.191973311294386	0.367997480840713	0.723202499873465	1 curve	no
Acin1	0.682148522108333	0.0437720117690112	0.024802218017581	0.796591672195263	Sp	Coev
Lst1	0.262283960309533	0.195829944695502	0.250462549176611	0.378792380384652	1 curve	no
Dao	NA	1	1	NA	na	no
Trib2	1.31538568601355e-07	4.24627052825433e-25	3.02615104528644e-14	0.0249849852391507	4 curves	Coev
Fgf18	0.226448560192377	0.533280064619258	0.282236029062486	0.093676103787317	1 curve	no
Smurf1	0.999988637988656	0.0071713110213756	0.000986516066996567	0.974535763873879	Sp	Coev
Mia2	0.999988637988656	0.000179013164712537	9.2150582051106e-06	0.978439368545246	Sp	Coev
Shisa9	1.41483032084981e-11	5.49641782671067e-21	1.18234903725293e-08	0.00626748925773614	4 curves	Coev
X4933406M09Rik	NA	1	0.999408249235238	NA	na	no
Nkd1	0.000334630376095043	4.19444988144144e-05	0.1559468010855	0.545408248795755	1 curve	no
Chn2	0.0141746448852734	0.00665366441379321	0.409857609664107	0.682235006762566	1 curve	no
Dgcr8	0.770171069991714	1	0.967265828417032	0.40412554225656	1 curve	no
Cct4	0.611052981435801	0.842910023060442	0.734313169941242	0.423237287213791	1 curve	no
Was	0.230982477933206	0.0736459655382842	0.049354396026312	0.225395386637933	Sp	Coev
Atg9b	0.639116862693961	0.000111301838050071	7.98115089578431e-06	0.428025698005501	Sp	Coev
Tyw3	0.999988637988656	0.986364852150968	0.689500997543988	0.84678803995238	1 curve	no
Sdsl	0.433711154991134	6.450978576868e-05	1.98844724828887e-05	0.5839526180951	Sp	Coev
Ssh1	0.580247249291665	0.0183423368973149	0.00560143274637923	0.510521859025147	Sp	Coev
Chst10	0.505948912410108	0.565082952345876	0.309055365514937	0.281424257086298	1 curve	no
Mpig6b	0.791936459534298	0.104666095140426	0.106965702416194	0.991390296616631	1 curve	no
Ranbp1	0.0149293319988791	0.323761965082749	0.350123500898594	0.0115869879879296	Tooth	no
Eif4a2	0.999988637988656	0.351382924090154	0.0678575184414852	0.986510815399826	1 curve	no
Tmem53	0.800906793604358	1	0.883347860867856	0.415430049030676	1 curve	no
Bend7	0.148577297592652	1.3437868092739e-05	0.000348819305413616	0.990162516081386	Sp	Coev
Gjb5	0.772673975961672	0.00021366478869068	3.63572599649577e-05	0.861662975579904	Sp	Coev
Gm36210	0.943045481587363	0.941323178214668	0.839756035147914	0.813888283817962	1 curve	no
Ppp2r2b	4.64838016346464e-08	1.13198143279275e-10	0.00215219139685472	0.0824611608718212	4 curves	Coev
Ttll11	0.557272464467464	1.9754417986128e-09	6.45052204240615e-10	0.835644555764787	Sp	Coev
Ctsc	0.000438086086495926	1.55561595005178e-12	4.9255918498578e-08	0.193302456291907	4 curves	Coev
Wdfy1	0.496561272311571	0.632537701200765	0.297049696295009	0.208780790418347	1 curve	no
Nrsn2	0.15699969245139	0.0155886299668503	0.0201265899799821	0.293219302626739	Sp	Coev
Uxs1	0.733820131088053	0.433958744916211	0.131015317237775	0.364325201069776	1 curve	no
Pcdhgb7	0.849105044616891	0.942902191931321	0.780760292743573	0.599825374815024	1 curve	no
Lamtor2	0.999988637988656	0.98070008522601	0.855913853718796	0.919726235396221	1 curve	no
Eif4h	0.100357742489235	0.864395304781591	0.918259276344766	0.0475398779405744	Tooth	no
Kcp	0.794059797658698	0.161054713687564	0.16296848636998	0.98473294644254	1 curve	no
Tox3	0.00351422180730738	3.42395092073583e-09	1.19518090304285e-06	0.203386360168971	4 curves	Coev
Gspt1	0.00575028824339641	0.00814532987756648	0.0135732239222735	0.0121897298717778	4 curves	Coev
Ddx27	0.683209548463372	0.40512878564125	0.390291792736823	0.775537116522683	1 curve	no
Tcof1	0.549238215879614	0.853197702788634	0.622457925084525	0.283464702000798	1 curve	no
Timm8a2	0.73490550825083	1	0.929826822403125	0.444264618716315	1 curve	no
Akr1e1	0.712532271513399	0.403217267933565	0.327599512868061	0.730333297019867	1 curve	no
St8sia3	NA	1	0.96952862582151	NA	na	no
Ripk1	0.999988637988656	0.0382708817951996	0.00385183055388963	0.875402646787677	Sp	Coev
Eif2ak3	0.217853396365887	0.84689093416458	0.878507833070591	0.127508355749606	1 curve	no
Chtf8	0.822015833881283	0.556336286933107	0.269064594851396	0.576608630745789	1 curve	no
Ophn1	0.999988637988656	0.2095888991399	0.0353482014650904	0.878156217417606	Sp	Coev
Ddah2	0.000688370439011675	0.0375444763393345	0.880456242881055	0.0572885758492487	1 curve	no
Tbk1	0.934461335788881	0.859419718222644	0.444143283051779	0.583028031811806	1 curve	no
Hmox1	0.782767592286093	0.0791990347852372	0.0406087232498015	0.833077155044437	Sp	Coev
Ppwd1	0.984257895033861	0.701802528316723	0.369991216040033	0.812849001223457	1 curve	no
Slc35b4	0.116504181245848	2.65886046733976e-05	7.77408710182443e-05	0.417824166678009	Sp	Coev
Plscr1	5.72078421131829e-14	3.76091047292611e-12	0.542902989916903	0.443640061136365	1 curve	no
Zdhhc8	0.496075329009862	0.749951616109466	0.73883226734825	0.40412554225656	1 curve	no
Gtpbp4	0.0493896474509148	0.622057431600376	0.641513667494728	0.0295617973931311	Tooth	no
Rit1	0.00912878172105935	0.227134570726472	0.177200237956269	0.0046570196669758	Tooth	no
Nek9	0.999988637988656	0.411015728207413	0.155638829451348	0.997779419353722	1 curve	no
Cdc42se1	0.00371824478056577	0.0237833133861547	0.0663287070011889	0.0119122671744112	4 curves	no
Sdhaf4	0.988598341983896	0.599759966181859	0.243240582097014	0.773531673514597	1 curve	no
Rdh12	0.474593015096463	0.00890798145076636	0.0240838298649202	0.995336973587613	Sp	Coev
Zeb1	8.12505838384681e-07	7.5178095813034e-07	9.690593673247e-05	0.000169181861052267	4 curves	Coev
Gpm6b	8.21864149748695e-05	4.70658107235235e-15	1.84907443494756e-08	0.412895135806334	4 curves	Coev
Gtf2ird2	0.751568165110087	0.0344489316730547	0.00524134874833521	0.516891986602024	Sp	Coev
Mrpl52	0.999988637988656	1	1	0.967844153703014	1 curve	no
Rnft2	0.860260499404761	0.421280601133489	0.263302371034103	0.817304964206877	1 curve	no
Cib1	0.999988637988656	1	0.97504798358991	0.730333297019867	1 curve	no
Cd36	0.815669296788043	0.763511385793214	0.960564091271643	0.957565067285102	1 curve	no
X6820408C15Rik	0.525972235728798	0.136451395423546	0.04981489773072	0.366788809534868	Sp	Coev
X5730480H06Rik	0.82811098870299	0.761210270697403	0.669854253173265	0.755756010664269	1 curve	no
Ptprk	1.87367674852694e-07	2.43626558390995e-05	0.125295366670416	0.0065296321380549	4 curves	no
Hsd17b13	0.949535540394728	0.275412743604791	0.14634168980965	0.929328350126657	1 curve	no
Dnajc28	0.805719173839516	0.155735917424035	0.113964493016914	0.933184578260409	1 curve	no
Npy2r	0.000481987646251941	0.0146826839148024	0.422013435067521	0.0462726333726947	4 curves	no
Wdr64	0.931255918350701	0.803073126325804	0.743328458422364	0.914972327377486	1 curve	no
Zfhx3	0.852528506814032	0.675571623036051	0.320414914578753	0.543629422905297	1 curve	no
Slc19a3	0.999988637988656	0.865752603576496	0.515807894101655	0.878230261446611	1 curve	no
Scn1b	5.72071491262685e-09	1.97677767158672e-08	0.000707350106288875	0.000341193280688674	4 curves	Coev
Ntm	0.000342611266232667	6.08699144427234e-21	5.18393932524577e-14	0.364527933407665	4 curves	Coev
Klc4	0.000510095907884872	0.00553408397006795	0.0157539168209966	0.00198246333506348	4 curves	Coev
Rbp3	0.658222457160151	0.0110825994247735	0.00903060994408388	0.95240534666253	Sp	Coev
Evx1	NA	1	1	NA	na	no
Akap3	0.232498739328533	0.0561026491625199	0.181483123496034	0.975439742757833	1 curve	no
Gfm1	0.103180800768764	1	0.875171012912185	0.0131995253206913	Tooth	no
Dnajc14	0.956603432972805	0.972071878328003	0.951627443821839	0.861664903855803	1 curve	no
A2ml1	0.441874057544254	0.109666580804435	0.0981154026595156	0.598178970669227	1 curve	no
Uchl1	5.80341435713081e-16	1.61496500278997e-13	0.000898901865385788	3.23812665327278e-05	4 curves	Coev
Tubb1	0.72702238748662	0.097088605675869	0.0868726688543817	0.941184104320586	1 curve	no
Ptpro	1.29711382574706e-15	5.04885866893308e-17	0.546840506471149	0.920652518168837	1 curve	no
X4933402E13Rik	0.999988637988656	0.841057808974887	0.378717358179647	NA	na	no
Fer1l5	0.00192923637005529	5.39858065556467e-36	3.16569195200851e-31	0.474880586605831	4 curves	Coev
Gpr75	0.941243642529168	0.747265169471094	0.64132560721518	0.924300018554423	1 curve	no
St6galnac5	0.0172095840621614	0.00494754172780461	0.135752322456632	0.5839526180951	1 curve	no
Zcchc12	3.37444175444988e-15	1.78224748041748e-15	0.000130756972808479	5.20506432308783e-05	4 curves	Coev
Slc39a2	0.939517379189191	0.736502855876665	0.30243270182668	0.56984954284161	1 curve	no
Pcca	0.000975467599161098	0.117601438635513	0.426875684199965	0.00520601412941286	Tooth	no
Nceh1	0.849105044616891	0.00878514571882338	0.00146508562011931	0.782344024456784	Sp	Coev
Zfp706	0.0142063072937719	1.51336358917466e-08	9.12648880899436e-07	0.247437106628328	4 curves	Coev
Ube2t	0.225110722335282	0.0485999538745956	0.0208111924465538	0.167060075772585	Sp	Coev
Pate4	0.971226049401864	1	0.983384071250016	0.643078278116264	1 curve	no
Anp32a	0.234168869783726	0.580660688373135	0.445394606319635	0.133020298101303	1 curve	no
Nmd3	0.730026844978315	0.431914937896687	0.234707860532975	0.570284157528915	1 curve	no
Mcemp1	0.999988637988656	0.147918855995186	0.0516045817134227	0.99018394237069	1 curve	no
D230025D16Rik	0.404994449886041	1.39004287552674e-06	1.71856596306046e-07	0.482402994912999	Sp	Coev
Mstn	0.999988637988656	0.149442096266438	0.0522562905029473	0.990195458974724	1 curve	no
Tnr	0.360140913126447	2.74644969699134e-10	6.89825421233728e-11	0.483848096581371	Sp	Coev
Prl7d1	NA	NA	NA	NA	na	no
Ppp1r14a	0.948698414762225	0.000496704396491651	6.75339410893429e-05	0.981831001591504	Sp	Coev
Slc9b2	3.16224301622685e-10	1.03644889266351e-09	0.000112511184681116	8.2879957803906e-05	4 curves	Coev
Alad	0.999988637988656	1	0.849903256724252	0.917539591050051	1 curve	no
Rab17	0.0666459720905872	0.776687671024868	0.662556366303705	0.025183772340083	Tooth	no
Hbb.y	0.746000559546008	2.00761486677044e-105	1.49395216450825e-108	0.994745251582648	Sp	Coev
Mpo	0.384148310235554	0.41952347198688	0.158373682291868	0.16122628872154	1 curve	no
Ktn1	0.00204565807399438	3.79752126280659e-06	0.000115685488946152	0.0425638686465845	4 curves	Coev
Dnpep	0.1915423029606	0.186398687756885	0.315985465149188	0.347088809245108	1 curve	no
Apold1	0.935973848585383	0.500892814979749	0.338871602656735	0.926421723484829	1 curve	no
Atp5h	0.935973848585383	0.745239535353462	0.349987912151499	0.628904090875487	1 curve	no
Rarb	4.18416651499004e-42	8.59329059684335e-23	0.000324579573236085	1.00200884458271e-11	4 curves	Coev
Vti1b	0.974651454205651	0.832396979582205	0.479333238854394	0.735635567559742	1 curve	no
Ctif	0.342709191414329	0.292761502872501	0.410169823621693	0.513733903797845	1 curve	no
Idh3g	0.997825709213027	0.928213625683954	0.54108759995774	0.695934156850257	1 curve	no
Nr0b1	0.0529169344412867	0.842538151377252	0.967549163475214	0.0312700836947605	Tooth	no
Ctsl	0.90321600976085	0.100059498614327	0.0156423797625958	0.606090767130268	Sp	Coev
Hdhd5	0.0365609439802922	0.110157659591538	0.118717318611201	0.0395536399195526	Tooth	no
Ptbp3	0.62381833547975	0.0377756548360969	0.00858377658557608	0.435368516451968	Sp	Coev
Col8a2	0.259118872042284	0.278543357164198	0.504461769168496	0.444414733323683	1 curve	no
Abhd5	0.117908710545101	0.0029947576111109	0.0288793086911859	0.781659807013301	Sp	Coev
Ppp3cc	1.6428828834731e-07	9.79238564514945e-11	0.00148374843928378	0.100421897736458	4 curves	Coev
Hoxa9	NA	1	0.901209617513277	NA	na	no
Pik3cg	0.96118029080964	0.0544162268964668	0.0211757164984003	0.990195458974724	Sp	Coev
D730001G18Rik	0.999988637988656	0.982380067315682	0.956849178547134	0.973590014702033	1 curve	no
Kcnn3	0.656382705848229	0.555393645758185	0.523650733183706	0.675111527389559	1 curve	no
Dmap1	0.94263952823265	0.86516760041689	0.623225704256985	0.760112171118513	1 curve	no
Srek1ip1	0.929113899733017	0.0990967878732496	0.0248421033569686	0.813250894821121	Sp	Coev
Ccdc60	7.35928053772e-05	2.58424578455224e-07	0.00544304464010923	0.291568952959725	4 curves	Coev
Slc31a1	0.446616876404615	0.187684289964519	0.0662191643171818	0.255457634161258	1 curve	no
Btnl9	0.764269875336255	0.0243315943108279	0.0108839297436059	0.850999882712995	Sp	Coev
Usp44	0.746000559546008	0.035554198378392	0.0375248306618784	0.998949962845648	Sp	Coev
Tab3	0.541906108964088	0.987528308504364	0.958293291754194	0.299699118657995	1 curve	no
Fabp6	0.671729241651966	0.172510535793289	0.0373294533700577	0.311863495327313	Sp	Coev
Rnf5	0.90804826056001	0.598199408495216	0.54167571310058	0.953188111940365	1 curve	no
Trat1	0.999988637988656	0.975616329499118	0.730372515206613	NA	na	no
Dtnbp1	9.56154574171202e-06	9.87103993441128e-06	0.819205389570486	0.80244554361921	1 curve	no
Vldlr	0.0280175994210723	0.000300191091354538	0.0374810463644466	0.886441797814863	4 curves	Coev
Lactb	0.76104033091424	0.0205513723125461	0.00318846603411458	0.554907403352966	Sp	Coev
Ctsz	8.07016239460728e-06	0.0128301416631684	0.774084929658954	0.00464770714306802	4 curves	no
Grk5	0.388913860086677	0.0587878539793113	0.0278407096036483	0.341250377232017	Sp	Coev
Brd7	0.0281448610911614	0.54008057422633	0.52533108336005	0.0150427877481961	Tooth	no
Ccdc160	0.838795726956324	0.826032735795935	0.7617411310175	0.760673701825676	1 curve	no
Timm17a	0.133993060519286	0.4497698095024	0.315294382270852	0.0696554417531094	1 curve	no
Ptpn13	1.22266238084166e-05	0.000159961880505088	0.0234880354517643	0.00391072921385278	4 curves	Coev
Fam234b	0.398067356778066	0.280781968328292	0.371511130730003	0.576608048371112	1 curve	no
Bri3	0.999988637988656	1	0.80768713958787	0.841851726510222	1 curve	no
Ash1l	0.999988637988656	1	0.839756035147914	0.992353826781508	1 curve	no
X4930503L19Rik	0.999988637988656	0.933715452827883	0.739762399604973	0.950085575831726	1 curve	no
Clvs2	0.393675478990483	0.56250342843127	0.259704949306021	0.161646222725294	1 curve	no
Klf3	0.999988637988656	0.00378524140946514	0.000170973519018634	0.994224735924943	Sp	Coev
Ppcs	0.790511499216323	1	0.818368700235474	0.412895135806334	1 curve	no
Dirc2	0.999988637988656	0.928553110255932	0.681993739090421	0.96375396381914	1 curve	no
Magee1	0.104562999648353	0.108308016338431	0.112669123177764	0.12615149748982	1 curve	no
Prune1	0.0939717363968487	7.59336064041755e-06	0.000205115960501704	0.833658849737093	Sp	Coev
Mrpl48	0.698702867696954	0.390306294824662	0.358343398233029	0.77942163221478	1 curve	no
Zfp775	0.26517826697651	0.763647379125787	0.82871793974463	0.200885978888427	1 curve	no
Thnsl2	0.765548046368618	0.424063422757717	0.251452745605825	0.657305591537919	1 curve	no
Eef1akmt1	0.999988637988656	1	0.820020933600734	0.891169503057272	1 curve	no
Szt2	0.999988637988656	0.870230075889018	0.493932925725611	0.829765785369285	1 curve	no
Catsper3	0.524996363600034	0.0872763116590389	0.0837939927634088	0.739808404563735	1 curve	no
Slc17a7	0.613449529650701	0.00465529161542025	0.00126783014254359	0.618576669003684	Sp	Coev
Hao2	NA	0.91931380209251	0.579294669226243	NA	na	no
Zfp654	0.999988637988656	0.635536486345418	0.227607792154639	0.910799496779571	1 curve	no
Popdc3	0.00590019905040819	1.65260914823294e-06	0.00479143264100692	0.9591056056556	4 curves	Coev
Ercc2	0.99916452151222	0.521395901528302	0.212093394973694	0.853895320844858	1 curve	no
Mpz	0.0011747975543149	0.0626548573014645	0.471928500865953	0.0171324734308725	Tooth	no
Sesn2	0.605272768522334	0.647473091501565	0.323166753887128	0.303634024767941	1 curve	no
Xpo7	0.0495607215995102	0.0711479832106463	0.0470641465762257	0.0366690875916084	pas	Coev
Smpd3	0.00601685539000083	1.51087442781921e-11	1.18348883651561e-07	0.653686500262657	4 curves	Coev
Mep1b	NA	1	1	NA	na	no
Matn3	0.415140763878382	0.103353549182075	0.140369360425606	0.699153206694863	1 curve	no
Abca2	0.902265007754332	0.485944492853123	0.241030512660984	0.749450846835716	1 curve	no
Zfp354a	0.828229946484865	0.167545480516906	0.0801621267134583	0.809219808946451	1 curve	no
Cfl2	0.999988637988656	0.138278120407275	0.0533072576497464	0.998962927706472	1 curve	no
Mboat7	0.908096533415593	0.789317235021456	0.455333669430452	0.632596101011009	1 curve	no
Hnrnpc	0.888262028319199	1	1	0.569561931680231	1 curve	no
Crybb1	0.123180885059751	0.114714813080002	0.263954906330943	0.313204148364084	1 curve	no
Gpr101	0.999988637988656	0.429553287035667	0.117945190672731	0.850377275743632	1 curve	no
Sult6b1	0.0865683847326922	3.16366965837973e-13	3.61008219739664e-12	0.974103776511266	Sp	Coev
Terf2	0.971069842382367	0.999021258594728	0.942365184628456	0.812451374552737	1 curve	no
Prss30	0.0402766739513703	0.898351368040681	0.805077612667504	0.017806133046157	Tooth	no
Egr3	0.000390068723666762	0.0968663462577069	0.229787987509346	0.00102280286725148	Tooth	no
Pgm3	0.372522731673549	0.241716825525115	0.31411921006036	0.535961285820261	1 curve	no
Barhl1	0.971234438606977	1	0.937577627041258	0.792596215511094	1 curve	no
Tmem268	0.0381627249244534	0.0782998223759724	0.0985902450065293	0.0546522332918928	1 curve	no
Ptprr	0.520365912131405	0.436789131199946	0.435806616208212	0.572524781889845	1 curve	no
Gfpt2	4.23141344211807e-08	0.00110072586986119	0.271895303772199	0.000125639977776388	4 curves	no
Fbxl22	0.0216404646451143	0.0718717529722963	0.209570546718652	0.0741472868582889	1 curve	no
Dbp	0.00814127125954819	0.00264792956880443	0.140515855917431	0.348425303376166	1 curve	no
Cachd1	2.29064430446831e-05	1.48647138112106e-14	3.58605746456936e-09	0.0474622384685093	4 curves	Coev
Cd163	0.726416013627623	7.48499030079701e-11	5.20806880507289e-12	0.824419387851592	Sp	Coev
Pde10a	0.0100571056110102	0.00139302849570905	0.00626688654318382	0.0539458571240027	4 curves	Coev
Ank1	0.81193563237813	1.15708677980584e-17	1.93132386030324e-19	0.897238837427374	Sp	Coev
Cnot9	7.84602685733537e-05	0.000109620060407515	0.00204119275912203	0.00207043408149078	4 curves	Coev
Dcp1b	0.735470293253009	0.690191256662562	0.630741505248105	0.688627141948698	1 curve	no
Jam3	4.54887920730812e-22	0.00167915498986273	0.204311247552802	1.23249068175431e-16	4 curves	no
Zbtb38	0.397308366459224	0.495027391687989	0.664102061319023	0.531691075256238	1 curve	no
Mon1b	0.257089731850871	0.636303303053363	0.814924544755359	0.276637682334052	1 curve	no
St3gal1	1.16533037393258e-05	0.00284000646843545	0.269064594851396	0.00523153291881441	4 curves	no
Nprl3	0.999988637988656	0.462209589627256	0.142011354898867	0.954481121697012	1 curve	no
Brf1	0.999988637988656	0.77043951332253	0.387165355662751	0.994224735924943	1 curve	no
Fam126a	0.474446778464052	3.06782381923059e-13	4.04437126949732e-13	0.939880986590255	Sp	Coev
Ctxn1	0.137209784906239	0.174410884322213	0.102831925467859	0.0883140523693536	1 curve	no
Rhog	0.911762404730938	1	1	0.769738829334824	1 curve	no
Prss56	0.491712628481094	0.287355283394986	0.279547616466868	0.590966016723458	1 curve	no
St8sia2	0.629294392946145	0.344198738658866	0.424790252568953	0.843939667841629	1 curve	no
Mmp27	0.999988637988656	1	0.930232030880795	NA	na	no
Swi5	0.999988637988656	0.0199600345637096	0.00190383016853138	0.849436886541785	Sp	Coev
Ccl5	0.999988637988656	0.921129303983567	0.794003983540156	0.948475482013965	1 curve	no
Pias1	0.517161532432134	0.487595581507757	0.477150519956905	0.530606783701688	1 curve	no
Pbk	1.22929561754861e-05	0.0828807989790177	0.36567386994637	0.000110359016167365	Tooth	no
Avpr1b	NA	NA	NA	NA	na	no
Kcns1	3.50777109603895e-09	0.00496393432832339	0.249543890534977	0.000337988138625168	4 curves	no
Btbd7	0.999988637988656	0.940599475533774	0.672684565129933	0.815764970970451	1 curve	no
Gm9887	0.738886982269597	0.54354496301611	0.594904435639735	0.860056469926468	1 curve	no
Ncald	6.68062950068207e-22	0.000241475996743506	0.326309404942381	1.44214032095562e-13	4 curves	no
Lrpap1	3.37395976707221e-06	0.001156107245714	0.355407346367335	0.00723285410373417	4 curves	no
Gm136	0.999988637988656	1	0.980596568111202	NA	na	no
Reg2	NA	NA	NA	NA	na	no
Scmh1	0.291764427286356	0.0743405230329602	0.021985945166469	0.163203791245436	Sp	Coev
Dph5	0.924973009551396	0.920492376861294	0.658269733738907	0.663178382232525	1 curve	no
Alkbh7	0.999988637988656	0.01875093671816	0.00148495651912956	0.895889278672695	Sp	Coev
Pcdhga10	0.297836796036612	0.140557469896858	0.37725843893021	0.763763754227171	1 curve	no
Zbtb6	0.9012709749304	0.471126486678378	0.21395238635043	0.724066396975535	1 curve	no
Henmt1	0.529160623931986	0.587241694599918	0.95751817826727	0.87137432102653	1 curve	no
Zbtb41	0.999988637988656	1	0.898547119069184	0.80244554361921	1 curve	no
Pgm2	0.170247243326006	0.0648274528991282	0.399174233734487	0.833047621281994	1 curve	no
Cdh16	NA	1	0.989041744122177	NA	na	no
Tie1	0.626632408167049	0.00106572641179222	0.000170473797545529	0.532298106931077	Sp	Coev
Fnip2	0.923172346951266	0.0509320252601758	0.0164802553864937	0.924825011146504	Sp	Coev
Gpc3	0.892548963628856	0.689068249798436	0.772009101106797	0.983075640617803	1 curve	no
Prl7a2	NA	NA	NA	NA	na	no
Crybg2	0.973296582690079	0.163604819699384	0.0470999900899088	0.91815639789278	Sp	Coev
Insig1	0.74215834824558	0.114448927480682	0.0323744491673779	0.546691509310413	Sp	Coev
Rasal2	0.999988637988656	0.695668969867364	0.352725519887428	0.99018394237069	1 curve	no
Diaph2	0.419171355401023	0.992479639179172	0.800347383124935	0.142458797818562	1 curve	no
Haus3	0.189036533485221	1	1	0.0465550416090293	Tooth	no
Mrpl10	0.999988637988656	0.0278357518875874	0.00187226742675676	0.978103969248232	Sp	Coev
Themis2	0.736209798959375	0.418811267296549	0.491948887327982	0.923611077892736	1 curve	no
Urgcp	0.999988637988656	0.991760884868449	0.690284698781378	0.938873158689165	1 curve	no
Akap2	0.0342247104877468	0.120807001270552	0.434311637812453	0.148508165431907	1 curve	no
Fbxo5	0.00366318382515966	0.0330947221074884	0.029520912110969	0.00340384852118571	4 curves	Coev
Samsn1	0.0478931452313957	0.0176937446140312	0.280215194565001	0.652734214399824	1 curve	no
Kcne2	0.195428422375298	0.0768236210835962	0.159777336029896	0.466232694998106	1 curve	no
Limd1	0.233626893028558	0.108289372674292	0.144757997512695	0.367781573164831	1 curve	no
Nudt21	0.283778502628216	0.650676707141506	0.774938820294776	0.281424257086298	1 curve	no
Defb21	NA	NA	NA	NA	na	no
Tac1	1.40016556830447e-14	5.08249638295478e-23	5.26089302482314e-09	0.00119052148508809	4 curves	Coev
Agtr2	3.37957222076592e-09	0.000991190322908562	0.634082194588702	0.000137540326964123	4 curves	no
Asprv1	0.960066392983517	0.383797552268628	0.149207194795118	0.815820384250755	1 curve	no
Fam98a	0.000765581986022637	0.0157073565303944	0.0423550304433077	0.00271987972087592	4 curves	Coev
Gpr180	0.000101067549875351	0.000232222297384422	0.0468887236916949	0.0295958809800604	4 curves	Coev
Cdh26	0.969021708866878	0.756176598727062	0.553109426104711	0.895146612700433	1 curve	no
Exoc1	0.150385422209348	0.102917474303806	0.0403105914052416	0.0763590049198911	Sp	Coev
Frg1	0.999988637988656	0.681966807361284	0.331033468420384	0.940416544579346	1 curve	no
Tspan5	0.00192923637005529	3.17796402321257e-05	0.000292059396017955	0.0194998680274557	4 curves	Coev
Tmed7	0.793492395314274	0.826957061684933	0.393104086113903	0.370390526848813	1 curve	no
Traf3ip3	0.122922332570874	0.000572180454959084	0.00869569853045218	0.872785435800454	Sp	Coev
Kif2a	0.864125844086259	0.583520604851942	0.684712654040018	0.990195458974724	1 curve	no
S100pbp	0.865058866124294	0.0445298257730136	0.0189665283277493	0.931339501007014	Sp	Coev
Mtmr9	0.656752765239617	0.529671824182201	0.806059118451983	0.935520856607481	1 curve	no
Lrat	0.999988637988656	0.98070008522601	0.563865708378365	NA	na	no
Pbx4	0.654203678146531	0.935396379213681	0.63882374651383	0.294059360308641	1 curve	no
Dlg3	0.852137146805529	0.705401334202943	0.481198254885817	0.686998558584868	1 curve	no
Helz2	0.999988637988656	0.62114639782702	0.316376264035769	0.914972327377486	1 curve	no
Dusp6	1.33094086417214e-08	0.0853571267017051	0.53277863080674	4.74133326502639e-07	Tooth	no
Dsn1	0.240174082528891	1	0.869620578019768	0.0582309776885304	1 curve	no
H2.DMa	0.540354315301476	0.0101452417811094	0.00299879282289731	0.486031491935338	Sp	Coev
Ghr	0.0112187639556334	4.02063904025986e-17	1.23504933410502e-14	0.186149142110159	4 curves	Coev
Tnip2	0.60211656686344	0.243354886547618	0.384712451573637	0.933970711804435	1 curve	no
Dlst	0.0198204329112387	0.507429880011536	0.349371362711918	0.00556672808343246	Tooth	no
Grik1	0.00314316986605097	3.47187909461101e-08	7.22314491204538e-07	0.0377407081383096	4 curves	Coev
Abcg5	0.0823867272778717	0.159752261080962	0.154165335114604	0.110951056792808	1 curve	no
Gphn	0.0617676715733729	0.0398715983804885	0.464503249497248	0.666067081104771	1 curve	no
Mybphl	0.685170200004828	0.305249950123935	0.241741108723913	0.736274648078923	1 curve	no
Hsf4	0.382706690601622	0.0793576838440796	0.116335226852487	0.676594135639969	1 curve	no
Clcnkb	0.742649168685601	0.000453358543371111	0.000100203569030325	0.906722588317225	Sp	Coev
Nqo2	0.0302027602093043	0.192794397373511	0.403406617876704	0.0653104186991609	1 curve	no
Adgrf5	0.412808133013301	5.64107900112841e-11	5.43691387618836e-11	0.828867019986801	Sp	Coev
Bdh1	4.05756991572397e-15	4.1999919881217e-19	2.14298613146496e-07	0.000106717994988124	4 curves	Coev
Ylpm1	0.870801081780908	0.0347854193816888	0.0125827225819089	0.914972327377486	Sp	Coev
Rflna	0.999988637988656	0.771929558646734	0.468535584298633	0.957032631637974	1 curve	no
Tmem245	0.999988637988656	1	0.867922435460727	0.99018394237069	1 curve	no
Nexmif	0.96898256700188	0.176162976205845	0.0447224749555913	0.821215474374812	Sp	Coev
Ppp1r21	0.999988637988656	0.646271342366041	0.249090720532023	0.876438828495435	1 curve	no
Pkia	0.103371005231456	0.00351497615773052	0.00323711440853821	0.167640286979643	Sp	Coev
Atg16l1	0.971283942421469	0.156105023260766	0.0650745078903098	0.978835957290731	1 curve	no
Ccdc120	0.201203571162745	0.402233610403765	0.843704312480351	0.449078861484399	1 curve	no
Rab7b	0.0663130520737715	0.652879938143511	0.315985465149188	0.015763379794537	Tooth	no
Pgf	0.00515899002949389	3.01635037264563e-18	3.36006591791461e-13	0.591036865201365	4 curves	Coev
Tmem160	0.916184165659526	0.421344682901585	0.256088283343943	0.885795779745142	1 curve	no
Prss54	0.991272894438074	1	0.994273631218713	0.760673701825676	1 curve	no
AW551984	0.804430724496463	5.95851909230292e-08	3.15623842913233e-09	0.731147434921513	Sp	Coev
Bmp1	4.89302483402904e-12	0.00328597719438555	0.128778521096831	5.85038363208052e-09	4 curves	no
Thap12	0.22520446545499	0.0227508875409206	0.0105140070453729	0.196152516731625	Sp	Coev
Traf2	0.685066620713559	0.917704604952813	0.892116012723993	0.508560106905339	1 curve	no
Tmem135	0.999988637988656	0.705345879157579	0.515780933988333	0.996467535078327	1 curve	no
Thada	0.763356743439299	0.00149855434917785	0.000151616421587658	0.609580486399242	Sp	Coev
Gnai1	0.000218543858201452	1.31008847608488e-13	2.57585409271888e-08	0.242338000599752	4 curves	Coev
Rmnd5a	0.53637745950331	0.412857572251358	0.238420631811094	0.376056236733056	1 curve	no
Inip	0.0172050960430332	0.0133941715693543	0.0295678959332503	0.0454085004718958	4 curves	Coev
Prss57	0.709694530674073	0.943596703628673	0.994843374530912	0.614858855845784	1 curve	no
Tmem127	0.999988637988656	1	0.93111252476906	0.799825986039	1 curve	no
Slc8b1	0.503621777519657	0.468890786635847	0.297813951376447	0.356549272546102	1 curve	no
Wdr46	0.618219159908547	0.854505284793299	0.881617027109904	0.526415439502507	1 curve	no
E2f1	0.936788606549251	0.750766943013098	0.49264593800878	0.787613332622507	1 curve	no
Pdcd1	0.814045462386243	0.880338862673551	0.755323523960861	NA	na	no
Bcl2l14	0.120685586769584	0.139181575304148	0.587103657261637	0.531691075256238	1 curve	no
Ralgapa2	0.262734600318309	0.376328201306895	0.732053557534961	0.531691075256238	1 curve	no
Acadm	0.691598600234221	0.103703639624662	0.0434122079631549	0.620176916291437	Sp	Coev
Evc	8.93164354050901e-06	2.96941040858361e-09	0.000417342918561251	0.108625579148079	4 curves	Coev
Omg	0.638750672391041	0.516425724890495	0.328131907984152	0.4939519392884	1 curve	no
Fzr1	0.999988637988656	0.126829284436595	0.0164201906219877	0.944476875004259	Sp	Coev
Hdx	0.827356666545125	0.982380067315682	0.96693811174526	0.640547478199662	1 curve	no
Hopx	0.0487212469532446	0.000537202328834864	0.00685117035564696	0.4392563725305	4 curves	Coev
Elavl1	0.883969800983585	0.0982655742427419	0.0160515157935947	0.597406789647333	Sp	Coev
Dsc1	0.0242884659018471	0.169938428171053	0.133892024215905	0.0114786733630963	Tooth	no
Tpk1	0.960425432059887	0.831400392750479	0.648472730622309	0.86845100838945	1 curve	no
Pafah1b1	0.870792855533102	0.137967540697485	0.0307421387126975	0.6358148112212	Sp	Coev
Havcr2	0.994584282756083	0.753153217830705	0.434438382799027	0.847213720847912	1 curve	no
Myo5b	1.95750239565602e-08	0.279231983658448	0.470032549016367	3.2503123688075e-08	Tooth	no
Ctnna2	0.112358411007387	4.09390683972335e-07	1.14515687692486e-06	0.335771666616128	Sp	Coev
Sertad4	0.000117177279178502	1.58186796834336e-11	2.5127601829244e-07	0.0771032909178798	4 curves	Coev
Myf5	6.59515039976308e-06	0.551901310477198	0.674059179203003	4.55559163013793e-06	Tooth	no
Krt24	0.0919172205448458	0.41688620739955	0.937212332845412	0.202708013814671	1 curve	no
Ehbp1	5.14612100598789e-06	1.5426487213114e-08	5.73066599020083e-05	0.00752280590124562	4 curves	Coev
Stk33	0.531142759184094	0.691875028118668	0.384427775825409	0.245582929729899	1 curve	no
Wbp11	0.330327448868756	0.117141717793166	0.0878642742572688	0.345569192468958	1 curve	no
A830018L16Rik	0.856000283577553	2.03515887968673e-05	1.38938850901069e-06	0.837785775610067	Sp	Coev
Arhgef9	0.00120005690106785	0.677312387723361	0.772503878318247	0.000570144330546957	Tooth	no
Fgb	0.999988637988656	0.928213625683954	0.458261534012992	NA	na	no
Bsph1	NA	NA	NA	NA	na	no
Sytl4	0.0359809984370768	0.0330668187697189	0.0537626036127771	0.0712979611920549	1 curve	no
Gpc4	0.000832844339793074	0.303688899383246	0.389398673941267	0.000747068220292987	Tooth	no
Olfr518	NA	NA	NA	NA	na	no
Zfp710	0.980509900016383	0.649112934895885	0.487424478337766	0.969845936323878	1 curve	no
Kif26b	0.00248225227374408	0.0312123739698152	0.616925539248024	0.103532901384601	1 curve	no
T	0.0475911996761797	0.319506746807512	0.929669784071056	0.206465831486503	1 curve	no
Carmil1	1.07632344324583e-06	0.00158075033435851	0.309475324960985	0.00194197555121905	4 curves	no
Ubqln5	NA	NA	NA	NA	na	no
Dda1	0.967204989704092	0.839356617166561	0.58012971517394	0.811482596721305	1 curve	no
Rnmt	0.737604035228032	0.756176598727062	0.385123034506022	0.377455840518209	1 curve	no
Dut	0.00139042455256246	0.00718975604124404	0.0220290344261787	0.00571118630100971	4 curves	Coev
Crtc2	0.403151456167848	0.921192894201616	0.906233098096422	0.226893989984953	1 curve	no
Taf4b	0.921928980649063	1	0.812500395878049	0.588211823077501	1 curve	no
Sema3g	0.00768249371670847	5.84245948032405e-08	8.81462646475319e-07	0.0723361833413179	4 curves	Coev
Ppp1cc	0.143901664650362	0.620293830745189	0.305788352604216	0.0366184229875642	Tooth	no
Cstf2	0.269067214202822	0.443034393884802	0.207932700165706	0.109987936580612	1 curve	no
Rac3	0.520590567572343	0.145809655350494	0.197614500381468	0.803961855499268	1 curve	no
Pla2g2d	0.653973378239128	0.0428108603231891	0.0325998315282555	0.879777367580453	Sp	Coev
Serpinb12	5.68867527484542e-16	5.12582563238811e-13	0.167304588167445	0.0144216606595266	4 curves	no
Sectm1a	0.289887612204838	6.10583965781202e-07	2.18049629702458e-06	0.992444766649737	Sp	Coev
Ush1c	0.333953809314128	0.607833696138438	0.782589319453471	0.478986459145055	1 curve	no
Tmem167	0.919350812021323	0.047126464998805	0.0108770010041171	0.843178409974734	Sp	Coev
Zfr	0.999988637988656	0.340516519249999	0.0872460662623094	0.908798232260458	1 curve	no
Alb	6.54758804862186e-17	9.4444600307402e-06	0.0831044889784432	2.32410605402887e-09	4 curves	no
Lrrc8b	0.0369741064336188	1.62682428636849e-06	4.35293675497597e-05	0.415824480813177	4 curves	Coev
Grhl3	1.03509302307234e-06	3.86495274225116e-07	0.00311199699063893	0.00749651483286233	4 curves	Coev
Cdk5rap1	0.999988637988656	0.0603450621083091	0.0067131102230624	0.847837379460076	Sp	Coev
Pycr1	0.167184274850776	8.19163477573406e-05	2.88464661500256e-05	0.183920815293067	Sp	Coev
Tspan33	0.355808673692057	0.814465981880086	0.814924544755359	0.238125770695062	1 curve	no
Il1f8	0.929049054316195	0.0117409195789243	0.00104684184021664	0.752561701982106	Sp	Coev
Mbnl3	0.6076699221649	0.0840495740233171	0.113420035911388	0.925215809775411	1 curve	no
Tmem60	0.742649168685601	0.98199986617522	0.849660241663041	0.430198192988988	1 curve	no
Nelfcd	0.594658724404806	0.393872058408114	0.327946158492084	0.595329223159942	1 curve	no
X1190007I07Rik	0.994339424083978	0.895506716410741	0.736269331142588	0.910455459746611	1 curve	no
Cage1	0.72022293994692	0.0248042107140384	0.00545372856098395	0.589149037661301	Sp	Coev
X9430015G10Rik	0.999988637988656	0.900696657241466	0.648472730622309	0.975439742757833	1 curve	no
Dpagt1	0.999988637988656	1	0.84471354618494	0.973540933959093	1 curve	no
Cdkn1a	0.13885894058524	0.501039305670192	0.830753117805895	0.227318583579319	1 curve	no
Cggbp1	0.789139152857759	0.98070008522601	0.824536729536246	0.469758653361952	1 curve	no
Adh4	0.999988637988656	1	1	NA	na	no
Washc1	0.731251510661717	1	0.927869202566237	0.356421118512022	1 curve	no
Fosb	0.115952254386471	0.203820480184637	0.248224941175137	0.146418299811326	1 curve	no
Chd7	0.00892055186937228	0.0605614926664289	0.102949335719077	0.0161790109538775	Tooth	no
Polr2i	0.999988637988656	0.947867937831589	0.783060331683674	0.941184104320586	1 curve	no
Sema3a	0.480142123245596	0.914729592419129	0.998536291049203	0.400699036847207	1 curve	no
Prkaa1	0.986063503263254	0.149000080480565	0.0473401730697795	0.944073868176304	Sp	Coev
Tnfsf11	0.0289105376784649	0.000469615974788805	0.00994506928000331	0.412895135806334	4 curves	Coev
Ager	0.324229232396041	0.883416686640451	0.567513730087073	0.106738220615667	1 curve	no
Ccser1	0.125445522425373	9.9991900669703e-05	0.00168419250714415	0.929061821999207	Sp	Coev
Patl2	NA	1	0.919223186243572	NA	na	no
Itch	0.999988637988656	1	0.747032782033447	0.998873131289685	1 curve	no
Etnk2	0.216675304906287	0.0705620424454643	0.296379618141907	0.784592696798854	1 curve	no
Zfp523	0.647057481592835	0.00282281689831172	0.000867915876425732	0.705948318252967	Sp	Coev
Ttc39c	0.876941537332133	0.196857914157782	0.131100449638255	0.951961116531378	1 curve	no
Txnrd2	0.0444278346208614	1.4259998128194e-12	1.51513165681663e-10	0.495821370383999	4 curves	Coev
Serpine2	0.00568518082186324	0.071966644971077	0.92451785642235	0.164241617802609	1 curve	no
Hoxa7	0.891147702064565	1	0.910710299869529	NA	na	no
Hoxa13	NA	NA	NA	NA	na	no
Nat14	0.830708666813589	0.0177745388044372	0.00285225305936612	0.68937467728694	Sp	Coev
Ubxn11	0.108608661795867	0.0874005185292086	0.303346703724201	0.453887084693813	1 curve	no
Camk1g	0.00128109894521027	0.0881557184044525	0.200010838142102	0.00337193285003096	Tooth	no
Uprt	0.820378589334282	1	0.829458886438706	0.415824480813177	1 curve	no
Clu	1.21724300604319e-07	3.1502263621614e-10	9.63279858497175e-07	0.000207536590083702	4 curves	Coev
Cd84	1.64654197399963e-05	9.48101313945728e-07	0.000567524333804153	0.00900269649182798	4 curves	Coev
Smarcc2	0.310012713210221	0.54354496301611	0.249182376912315	0.112946692636118	1 curve	no
Lcn10	0.999988637988656	0.490825306698862	0.143234594984385	NA	na	no
Prss47	NA	1	0.991861416239524	NA	na	no
Rgr	NA	1	1	NA	na	no
Adcy4	7.12063881521922e-06	0.0320138742284496	0.403138486305548	0.000378492802545338	4 curves	no
Phkg1	0.999988637988656	0.985443698295379	0.81020262242442	0.82431455247668	1 curve	no
Prl2b1	NA	NA	NA	NA	na	no
Nrtn	0.111873291589628	0.0182060276720779	0.186298354797382	0.777450729172401	1 curve	no
Tpo	0.822876378220339	0.951600845163682	0.848924945254554	0.615399906537619	1 curve	no
Ephb4	0.776099407571372	1	0.875358006675203	0.353733912091498	1 curve	no
Tmem67	0.845350031823422	0.947867937831589	0.718966445239947	0.530606783701688	1 curve	no
Rpl22	0.999988637988656	0.0144094234216784	0.00149424344445641	0.982412681491918	Sp	Coev
Aamdc	0.731822579507945	0.000542617830201909	8.85013926954957e-05	0.705698537724137	Sp	Coev
Tlr2	0.746859032739564	0.407718428176077	0.336439290368888	0.812451374552737	1 curve	no
Fli1	0.999988637988656	0.108287390559386	0.0222646864491847	0.941313615834425	Sp	Coev
Csnk1a1	0.00371824478056577	0.00359674478224957	0.114499290059712	0.133519609019766	1 curve	no
Ptpn3	0.0310651571455448	0.00812788252376266	0.00678500956312099	0.0377519895931118	4 curves	Coev
Stam	0.999988637988656	0.895236332737597	0.525493615632291	0.99018394237069	1 curve	no
Prss41	0.999988637988656	0.695213729587471	0.383074912275833	0.89115278568953	1 curve	no
Colca2	0.175645688838669	0.594883479499995	0.756889724853702	0.21360017306588	1 curve	no
Hoxa11	NA	NA	NA	NA	na	no
Fcnb	0.334887037441184	0.0102802374084886	0.0447030788133088	0.997779419353722	Sp	Coev
Eif5	0.453194140007263	0.132167020851844	0.0388356891109994	0.250392808993845	Sp	Coev
Igsf10	0.000708886653422172	5.78544246938036e-20	1.12128559475798e-14	0.149170778182983	4 curves	Coev
Abcb7	0.154226936712338	0.399299517412365	0.343504613371199	0.115819905287272	1 curve	no
Fhad1	0.305796120999711	0.395159049761598	0.574956152237549	0.451607187323461	1 curve	no
Vil1	0.702925763029991	1	0.991861416239524	0.549103577459811	1 curve	no
Pm20d1	0.559243582799801	9.42114982701487e-09	1.34950792925431e-09	0.868889931664198	Sp	Coev
Fam20b	0.00704864902865051	0.594360773550556	0.402107926688993	0.00132645077220734	Tooth	no
Zkscan14	0.591713698813717	0.424856866711501	0.127908976315908	0.243780371878841	1 curve	no
Adsl	0.793327295874667	0.20816379226718	0.0613564073694679	0.563536956987159	1 curve	no
Ctnnb1	3.14697957331113e-05	0.0231631138775165	0.0439382455293366	6.79508133172796e-05	4 curves	Coev
Hbs1l	0.554307071783188	0.895145717311005	0.707906959829976	0.282451052409865	1 curve	no
Cic	3.89064252777185e-06	0.0723761461577575	0.107352507362105	4.72159038191741e-06	Tooth	no
Nes	1.10476061010636e-06	1.73262883665782e-19	1.13167996510442e-09	0.204625225291013	4 curves	Coev
Tonsl	0.296355610726151	0.409111105947665	0.477839097315275	0.341868509426587	1 curve	no
X2410089E03Rik	0.664421911941198	0.00183599495549803	0.000381000999392299	0.651576989007642	Sp	Coev
Npas3	0.000351437608888279	0.000103046725909342	0.0137054481986269	0.0503430103324855	4 curves	Coev
Rad21l	0.999988637988656	1	0.845476487726787	0.907910226372787	1 curve	no
Il1rapl1	0.696742958161241	0.71061026025489	0.410568024392638	0.423717355282468	1 curve	no
Faah	0.0191158859489176	0.00331395746695442	0.0129410521970268	0.0927145923823639	4 curves	Coev
Ppp1r15b	0.999988637988656	1	0.897137457350554	0.764650322871304	1 curve	no
Scn4b	0.189641013327287	4.97518495827439e-38	2.92721345945244e-36	0.685808503179569	Sp	Coev
Tram2	0.454283898004736	0.221415781473342	0.652140446186466	0.991390296616631	1 curve	no
Zbp1	0.999988637988656	0.225413490859967	0.108489461639966	0.99968007598026	1 curve	no
Ampd1	0.999988637988656	0.60148105714446	0.302883132354424	0.978783735770945	1 curve	no
Cep192	0.667541650302294	0.989046526925123	0.722021933182666	0.26251152158726	1 curve	no
Avpr2	0.999988637988656	1	0.959187067220862	0.995459378841056	1 curve	no
Vwc2	0.125699901933126	0.646870425695675	0.590637395522965	0.0770141483992938	1 curve	no
Crbn	0.999988637988656	0.230053898979264	0.0405914743540015	0.955050033393921	Sp	Coev
Amot	0.996322270905659	0.120192182150149	0.0216311669888413	0.815179126159271	Sp	Coev
Rnf121	0.864997993234225	1	0.990204514049685	0.611961693349448	1 curve	no
Slc44a5	0.0341872985704449	7.20523928103466e-05	0.00598974327429401	0.856983882588045	4 curves	Coev
Gsap	0.0506728093837017	0.287498790656667	0.248128305127385	0.0368976141056253	Tooth	no
Marco	0.873458111579698	1	0.874731214133828	0.510779002841552	1 curve	no
X1700020L24Rik	0.000402544801981125	0.652173814912117	0.519368904824657	8.19547315916253e-05	Tooth	no
Olfm1	0.239736654225179	0.00750307627927983	0.00521019644229038	0.304883055866069	Sp	Coev
Alkal1	0.0202658168474326	9.05707235451664e-05	0.00678141914408431	0.680418680696977	4 curves	Coev
Sh2d4a	0.429830373720925	0.00482321970712945	0.000914904062263203	0.304291179670522	Sp	Coev
Usp53	1.66101455580115e-05	5.01144321971987e-15	1.826941770305e-09	0.0408447186851982	4 curves	Coev
Pigh	0.777140858437858	0.0489367977136637	0.0253389667741512	0.886314809787101	Sp	Coev
Zbtb26	0.999988637988656	1	0.811863636740051	0.899033946718484	1 curve	no
Marveld3	0.303562036150706	0.878960641653271	0.720155072560976	0.167990492238638	1 curve	no
Plec	0.999988637988656	0.98070008522601	0.697246211213097	0.86536346378094	1 curve	no
Sstr2	2.89868097135278e-15	7.82950805269172e-05	0.0113022568544427	6.07307903248006e-11	4 curves	Coev
X2310007B03Rik	0.888262028319199	0.000472131525217512	5.4221691158629e-05	0.881618422990543	Sp	Coev
Hoxa10	NA	NA	NA	NA	na	no
Ssbp3	0.0269366848287427	0.44558237894746	0.334887839069839	0.0107666472441109	Tooth	no
Plcd4	0.656841126193349	0.299820377929377	0.151833917145944	0.51702680192078	1 curve	no
Epb41l2	0.923648839756208	0.745330632435202	0.3668212797557	0.619614507491999	1 curve	no
Ppp1r13b	0.194303441187714	0.0467436190158663	0.0367145467376532	0.218904318331986	Sp	Coev
Meis1	3.68706350413908e-07	5.81232001576137e-06	0.0019415322924434	0.000328974590232045	4 curves	Coev
Tcn2	0.0966170516906336	9.55196426284718e-18	1.50334100472553e-15	0.725687660591227	Sp	Coev
Rbm22	0.999988637988656	5.8113744214832e-05	1.38274902810148e-06	0.940707230619452	Sp	Coev
Erp44	0.999988637988656	0.994234350599899	0.823861358369387	0.839440329973572	1 curve	no
B3galnt1	0.00736898344588811	0.892644172208427	0.828722388166759	0.00155402119440916	Tooth	no
Tmem33	0.138828153747762	0.367842491547916	0.716832411488104	0.279326364606281	1 curve	no
Actn4	0.204251123778275	0.443256114405979	0.310903613231599	0.114142037807206	1 curve	no
Tmem177	0.0703212427972049	1	0.949110595813767	0.0108305729721981	Tooth	no
Ada	0.999988637988656	2.89373355798209e-11	4.45128733254068e-13	0.984861155317836	Sp	Coev
Elof1	0.552302545672076	0.716659904655536	0.824892982834432	0.5839526180951	1 curve	no
Gm5741	0.999988637988656	0.963807511197909	0.729235078558955	0.989015972618169	1 curve	no
Mpv17l2	0.701542116435307	0.130326563587832	0.162808725686006	0.972759606199524	1 curve	no
Gadd45gip1	0.964844485622999	0.944432960316937	1	0.979570033272478	1 curve	no
Arhgef5	0.0493896474509148	0.614419903061557	0.383160825063789	0.0133240761110712	Tooth	no
Efhd2	0.180930917208937	0.182573336320293	0.127176400495046	0.140588031214356	1 curve	no
Tmem179	0.462981525635248	0.813071400010228	0.974174443193549	0.466867632901889	1 curve	no
Cnpy2	0.990679671425245	0.724821840101552	0.339548573499643	0.760673701825676	1 curve	no
Rab39	0.177505433882086	0.0133210226518591	0.0656523964596049	0.78025760671012	1 curve	no
Lta4h	0.649307331868642	0.0657662899699376	0.0125345567603713	0.401005081893135	Sp	Coev
Ruvbl1	0.231960512133747	0.000226728965890867	0.000156511785009156	0.362608963596457	Sp	Coev
Tyr	NA	1	0.968108018249008	NA	na	no
Lynx1	0.208301955242463	0.108289372674292	0.419022149520043	0.760673701825676	1 curve	no
Tinagl1	0.0220337263981782	0.00580041124879357	0.0887802168575577	0.302730544467635	1 curve	no
Plscr5	0.999988637988656	1	0.656395963561904	NA	na	no
Homez	0.931451486461097	0.898351368040681	0.568997759116188	0.632243407019874	1 curve	no
Mpdu1	0.96118029080964	0.0289806715894429	0.0071814588170938	0.956321792739441	Sp	Coev
Cdkn2d	0.0954071155168306	0.199633896150826	0.18505532042362	0.0879961573544128	1 curve	no
Aox2	0.0127765272440876	0.10922134583157	0.118759745080784	0.0140559763535169	Tooth	no
Rbp2	0.576677749409649	0.0830279636798704	0.0231502885457075	0.345816070541876	Sp	Coev
Hoxa6	NA	NA	NA	NA	na	no
Mrps18c	0.99289937051165	1	1	0.647938821466203	1 curve	no
Rwdd4a	0.272764627233978	0.417025233900459	0.180557413236184	0.106298238609742	1 curve	no
Gtdc1	0.0987837662688562	0.110128562618628	0.298665310257971	0.288719751334086	1 curve	no
Zfp354c	0.321264421613999	1	0.959187067220862	0.0769302097250995	1 curve	no
Aldh1a3	0.00281604371316572	0.00586965824153397	0.0335544061508681	0.0222719705257009	4 curves	Coev
Pyurf	0.999988637988656	0.982380067315682	0.879343757022997	0.998379499796924	1 curve	no
Atp8b2	0.288863966199324	0.203044835436716	0.174062978860521	0.289775353993655	1 curve	no
Mtbp	0.999988637988656	0.381119727703788	0.130426405008083	0.908240052621441	1 curve	no
Pmepa1	7.33036955191675e-10	1.04699623541182e-15	8.56046994312939e-08	0.00115615326702728	4 curves	Coev
Nav1	0.745992057445514	0.000498925314616594	0.000203331074651408	0.924825011146504	Sp	Coev
Sparcl1	0.00650819987072086	0.00450305915923981	0.0742618819613063	0.119159349542138	1 curve	no
Fyb	1.41643143183471e-05	0.218351582689372	0.786820076569722	0.000137224675872311	Tooth	no
Usp30	0.999988637988656	0.941323178214668	0.650381230079014	0.982412681491918	1 curve	no
Zdhhc20	0.999988637988656	1	0.996516989846464	0.976195259955676	1 curve	no
Vcp	0.279068267996293	0.0224299835469753	0.00707166764190905	0.196899859496324	Sp	Coev
Necab2	1.03092456805519e-18	4.36931485082287e-21	1.17043139339434e-05	0.000310171335733083	4 curves	Coev
Fxr1	0.846979452377934	0.0328652947745626	0.0095428967325336	0.83411248478574	Sp	Coev
Ddr2	0.635475734632235	0.685686673431165	0.297049696295009	0.274264784314484	1 curve	no
Grm5	NA	1	0.862088271870055	NA	na	no
Tdrd6	0.977054454339483	0.428419827274947	0.213023811846669	0.910231123066762	1 curve	no
Ptpdc1	2.06607048888888e-20	1	0.977244747332814	6.73406640408876e-24	Tooth	no
Myrfl	0.948112924996805	1	0.987426587408947	0.769738829334824	1 curve	no
Myo5a	0.999988637988656	0.0138007456495399	0.00146256081486631	0.906440382756823	Sp	Coev
Pxylp1	2.79260275946802e-12	0.000105995887515728	0.0132117787271123	1.20565364315984e-08	4 curves	Coev
Ick	4.46226682364771e-12	3.61751613416136e-05	0.637852797586647	4.85081570603987e-05	4 curves	no
Trpc4	0.483374159522295	0.00425984395360985	0.00194625150728291	0.576028089885287	Sp	Coev
Wdr25	0.999988637988656	0.587670848543247	0.248468092660945	0.957803233055236	1 curve	no
Lrrc42	0.902432987923955	0.0803865037560346	0.0163773059317827	0.730844138818244	Sp	Coev
Fam161b	0.61386662751734	0.468550399520274	0.592937821151646	0.800485406223567	1 curve	no
Taf5l	0.198738470089645	0.0526956697635652	0.0343782504697809	0.191763718558713	Sp	Coev
Nphp4	0.362157254993036	0.138576806752201	0.0440065177837726	0.190446034054655	Sp	Coev
Gm9970	0.619939694957296	0.749925750882206	0.493100159694142	0.36338640097204	1 curve	no
Rnf44	0.0614686035567292	0.0568848399606143	0.357766548740559	0.409697755911662	1 curve	no
Cenpi	0.00581936615395255	0.209087386751795	0.189562723182544	0.00374543184666709	Tooth	no
Rap2c	0.137573850714702	0.830076463376137	0.780760292743573	0.0604113373251031	1 curve	no
Trak2	0.767955944323171	0.399762431660409	0.21302319607733	0.62777312211353	1 curve	no
Gkn1	0.999988637988656	1	0.93856688398736	NA	na	no
Hbegf	0.264344582857001	0.0456366213243675	0.0646428145166114	0.488495409648212	1 curve	no
Mex3b	0.198167687532184	0.803073126325804	0.519368904824657	0.0600471280195304	1 curve	no
X4930507D05Rik	0.99289937051165	0.47112632599097	0.248382462622694	0.951439222844108	1 curve	no
BC048403	0.942935090706894	0.704862428344321	0.350068606331948	0.691769932786922	1 curve	no
Ift74	0.999988637988656	0.822817680510772	0.579294669226243	0.94645412407043	1 curve	no
Prkch	9.45949958195372e-11	0.000230857995224543	0.0467248897711324	5.34928062265781e-07	4 curves	Coev
Adh5	0.999988637988656	0.171420042237402	0.0480879044189284	0.953591623278576	Sp	Coev
Tbrg1	1.70264500139842e-07	2.36595464068912e-05	0.488230754994129	0.050458434291257	1 curve	no
Supt7l	0.899135005955734	0.972481639641535	0.842135899475432	0.647800965166693	1 curve	no
Abcb11	0.408988223820318	0.00995123521828535	0.00153141283079217	0.22809918539059	Sp	Coev
Stab1	0.543288677954357	0.379752923072834	0.183143271494423	0.344350134388604	1 curve	no
Ccdc188	0.999988637988656	0.990799836413848	0.666071795165181	0.829067788735049	1 curve	no
Prr30	0.999988637988656	1	0.98666673629219	0.986567266212277	1 curve	no
Zg16	NA	1	0.867786114281373	NA	na	no
Olfr934	NA	1	1	NA	na	no
Tm4sf1	0.724371504826067	0.0671205978352383	0.0382989362393262	0.816213610369031	Sp	Coev
Ppip5k1	0.0117797703966902	0.0206694378897969	0.0270218330083756	0.0185875331691102	4 curves	Coev
Tsks	0.468003790359467	0.147654901725792	0.156345184951686	0.639936024406591	1 curve	no
Atp6ap1l	0.942935090706894	0.0209721574208961	0.00330290398272434	0.818442799173591	Sp	Coev
Mettl15	0.478332806784546	0.00164180075739789	0.00238178888417295	0.936890333556579	Sp	Coev
Npdc1	0.209366052929263	0.610309793996312	0.547663394195042	0.136423457380308	1 curve	no
Plcd3	0.188759172437596	3.06483680774794e-08	5.58069411814781e-07	0.928349063264325	Sp	Coev
Srp72	0.870733950047794	0.137460374917704	0.0326703543505912	0.667930110600514	Sp	Coev
Crlf3	0.271398215306915	0.643588523871591	0.960564091271643	0.386692302916187	1 curve	no
Cdk20	0.614308261441782	0.846616328734808	0.616251937347628	0.337300755718615	1 curve	no
Lpcat3	0.00117979690503191	5.00122097366046e-05	0.0326248669474444	0.349830649343831	4 curves	Coev
Zmynd19	0.595422569305691	0.869466708987369	0.893122918814546	0.482820888542603	1 curve	no
Enpp3	0.000578399524102148	1.23433967075999e-07	2.15809635405834e-06	0.0120374476872243	4 curves	Coev
Tcerg1	0.743157092693442	1	0.964796615121705	0.303129172896076	1 curve	no
X5430427O19Rik	0.989959307145694	0.59180122836507	0.430775710171272	0.985752887422298	1 curve	no
Dbndd2	0.184704555246426	1.68496812197413e-22	1.86876028239016e-22	0.55212841412395	Sp	Coev
Ssr1	0.795860945520646	0.00741359807268961	0.000837349441045174	0.592717161356452	Sp	Coev
Odf2l	0.114751042537284	0.19353475848141	0.126062021097011	0.0759729620080779	1 curve	no
Bdkrb2	0.0598727267339839	0.00422372377819853	0.0575699486181475	0.680418680696977	1 curve	no
Fam222b	0.999988637988656	0.564979624067162	0.341343285186646	0.999864554264886	1 curve	no
Knstrn	0.00271204162464773	0.0120204540010147	0.0207119158895601	0.0058711062010881	4 curves	Coev
Steap2	0.0265585957067988	0.245186905279229	0.98407148635615	0.179415468715632	1 curve	no
Col7a1	0.911762404730938	1.30631123211695e-18	1.55091808548604e-20	0.961495887834547	Sp	Coev
Cebpzos	0.926973469987083	0.75497626382021	0.537712424502675	0.804382268937937	1 curve	no
Apbb1	0.485173172088437	0.983352646066479	0.970634999756413	0.264426207570398	1 curve	no
Icam5	0.960031826239264	0.34763584732688	0.106919691822706	0.775420987843271	1 curve	no
Gas2l2	0.999988637988656	0.978797937276648	0.628682861107517	NA	na	no
Extl2	0.269430152792768	0.0961581911219226	0.163847596366405	0.522175392548891	1 curve	no
Dtwd2	0.904406326466506	0.000289187103078686	3.41747930097493e-05	0.914830655521013	Sp	Coev
Zfp839	0.408580268332756	0.23496718592961	0.20893667370293	0.456812018543616	1 curve	no
Slamf1	0.317027554550106	0.125150911008671	0.17599074126736	0.536981581921217	1 curve	no
Mmp13	0.638977220302665	2.08087112420301e-23	1.22247510622584e-24	0.954858333678084	Sp	Coev
Ankrd29	0.0266175601942768	0.196424276563158	0.259587896833667	0.0330427549431167	Tooth	no
Tmcc3	0.0048784401009205	0.00143710272010644	0.0183613674535406	0.0695590498427186	4 curves	Coev
Gpr157	0.610824499666722	5.64216488757128e-05	8.59784161440323e-06	0.601479034648484	Sp	Coev
Efnb2	0.0259663413477052	0.0835090171481604	0.0786056830146448	0.0255617418966742	Tooth	no
Elovl5	0.651188898751732	0.431914937896687	0.180928245615914	0.387137238318395	1 curve	no
Rai1	0.220846793313979	0.155413932592488	0.0727131846749252	0.131035922858011	1 curve	no
Wdr12	0.0326564643205368	0.954089995093285	0.961647817903161	0.00879138061430111	Tooth	no
Slc36a4	0.999988637988656	0.934212165141421	0.65058233267635	0.943196686478642	1 curve	no
Tedc2	0.307958720507148	0.388650133381051	0.257720659966254	0.204599655689749	1 curve	no
Rfesd	0.999988637988656	0.763792421194404	0.355940173805923	0.931603754816051	1 curve	no
Phka2	0.566426021686199	0.139904017899967	0.0865512848225593	0.576143240614379	1 curve	no
Ythdc1	0.850155770582821	0.301260003755924	0.177529584516527	0.829765785369285	1 curve	no
Zfyve9	0.918006974186941	0.759759488339149	0.503644154054247	0.739808404563735	1 curve	no
Ackr3	6.24685330565162e-12	1.49632182998541e-06	0.728846310162985	0.00183856345340452	4 curves	no
Naglu	0.999988637988656	0.669954160296572	0.279873094186826	0.933970711804435	1 curve	no
Frmd7	0.577102442189968	0.000215605166629347	0.000105055349917558	0.91815175375219	Sp	Coev
Jade3	0.387443039619233	0.891569884600256	0.652467550459686	0.148916646686498	1 curve	no
Entpd6	0.999988637988656	0.264324623667437	0.0548328028080611	0.949693629120191	1 curve	no
Vcpkmt	0.748424953057869	0.1803638363237	0.0602554559351809	0.569561931680231	1 curve	no
Plcg1	0.359350484796668	0.64108447268187	0.381504702920752	0.160192701479459	1 curve	no
Ppp4r3a	0.402940597372989	0.721723166292567	0.373148160017343	0.142673770434597	1 curve	no
Tas1r3	0.999988637988656	0.105170182167483	0.026256361639219	0.9591056056556	Sp	Coev
Ugt2a3	NA	1	0.998536291049203	NA	na	no
Gnat2	0.999988637988656	0.893312637276639	0.780281214860495	0.969531527565719	1 curve	no
X9930104L06Rik	0.983535326308064	1	0.955237140052864	0.708655323332954	1 curve	no
Mlc1	0.407478908959837	0.705620715227258	1	NA	na	no
Med13l	0.231915547710387	0.0643941216548694	0.0313493630694778	0.177305126761104	Sp	Coev
Prkcg	0.664421911941198	0.605488656581527	0.434541379336414	0.534526085601835	1 curve	no
Pglyrp3	0.791936459534298	0.0674462917759029	0.0257568027902855	0.763299906609226	Sp	Coev
Pkd1l3	0.654321062170197	0.331208652682444	0.450590878682326	0.91386028238184	1 curve	no
Disc1	0.475217784409225	0.300627665653445	0.193141356058849	0.39273690375417	1 curve	no
C2cd4a	0.999988637988656	0.187718065874647	0.0500468928872975	0.982412681491918	1 curve	no
Pik3cd	0.388353229619012	0.456615573584943	0.838496893488446	0.716824449524239	1 curve	no
Ndp	1.42413773750951e-05	2.70438997264234e-42	3.75512090461652e-27	0.464671001767059	4 curves	Coev
Dok6	0.707633624936549	0.892489513928242	0.98176559965636	0.667004089371055	1 curve	no
Tollip	0.201203571162745	0.131675901133017	0.105831672853484	0.196725243153357	1 curve	no
Traf5	0.0945738723345502	0.929822336549497	0.924755022496933	0.0363161843058901	Tooth	no
Tbcc	0.999988637988656	0.907529101749733	0.539396204208678	0.967603638703167	1 curve	no
Znhit1	0.899135005955734	0.37960816225465	0.198653739672251	0.82046053187449	1 curve	no
Dnajc18	0.285144671993784	0.487770576903682	0.296769232080042	0.146418299811326	1 curve	no
Cdh4	0.00169085734224752	5.56941068948066e-06	0.00301584138200053	0.268108461694282	4 curves	Coev
Glra1	NA	NA	NA	NA	na	no
Ide	9.03426223968865e-06	0.403173818877036	0.565303238920879	6.63196736013724e-06	Tooth	no
Lbx2	0.999988637988656	0.955808565794542	0.598202183807926	0.975527797578686	1 curve	no
Srgap2	0.0927064646358772	0.0883727147513149	0.202063058084086	0.232666057590533	1 curve	no
Ushbp1	0.999988637988656	0.00139470569220645	8.8615864308937e-05	0.928241235237837	Sp	Coev
Mast1	0.00260423017026037	4.12116977863314e-07	0.00255298997494505	0.999875123191126	4 curves	Coev
Il17re	7.78343609200285e-20	1.91723860899945e-22	2.33195967293912e-05	0.00067962749805619	4 curves	Coev
Gmeb2	0.934461335788881	0.246457964803798	0.0752453218879234	0.769621685863076	1 curve	no
Olfr16	NA	NA	NA	NA	na	no
X0610040J01Rik	0.664711018119372	0.618003869839332	0.304567114122447	0.406825718112764	1 curve	no
Sec16b	3.09809162693926e-05	1.32753853817761e-06	0.0618367457445186	0.390775452366378	1 curve	no
Cyld	0.0158678989260628	0.00358748722042332	0.00271880284470477	0.017811856122128	4 curves	Coev
Kif11	0.00025325876881249	0.0430838531766084	0.0735143453967054	0.00048498598425831	4 curves	no
Cdc16	0.999988637988656	0.0358867264626302	0.00320459501222903	0.974475881590702	Sp	Coev
Trim2	0.749546724204522	6.4462386353748e-05	7.34895064535447e-06	0.70379577517141	Sp	Coev
Gabre	0.0100185075588024	0.00011288610116516	0.000589277236922123	0.0592225993565123	4 curves	Coev
Nhlh1	0.888246246784623	1	0.950259352425518	NA	na	no
Aplnr	0.985284894967971	0.000118312350014516	8.17806628233219e-06	0.941313615834425	Sp	Coev
Ankrd45	0.923653405259035	6.68065839664801e-06	3.61059045551961e-07	0.883479179894925	Sp	Coev
Stoml2	0.486555876973066	0.545943274231729	0.219686674577365	0.195187175142425	1 curve	no
Rps6ka6	0.104908134947434	0.0995425920332084	0.0653712973380446	0.0824611608718212	1 curve	no
Rnpc3	0.999988637988656	0.60720262724308	0.187592130126582	0.995187778797898	1 curve	no
Olfr1030	NA	NA	NA	NA	na	no
Rilpl1	0.00565415127304138	0.591030566629708	0.506483940418652	0.00181242136546382	Tooth	no
Cse1l	0.000189097490237566	0.059690633346338	0.206936250263726	0.000941585948490724	Tooth	no
Rpl10l	0.457280663301244	0.11648290620196	0.161464014686083	0.779857525735583	1 curve	no
Ing3	0.918877120170836	0.6658473519314	0.42330950696062	0.794460562842868	1 curve	no
Olfr1052	NA	NA	NA	NA	na	no
Pwwp2b	0.000293877169187289	0.566371629140363	0.772603737560421	0.000214133906615929	Tooth	no
Siah1b	0.986066712112753	0.964444128668951	0.932014915939209	0.914972327377486	1 curve	no
Rgl1	6.30813832490713e-15	8.90179767965423e-10	0.000688723283952405	6.2163820189733e-07	4 curves	Coev
Lrriq1	0.336717365821211	0.00826995160223182	0.0218520457448615	0.941313615834425	Sp	Coev
Zbtb17	0.363395063312063	0.393226101950056	0.789979441581297	0.725466829401662	1 curve	no
C8b	0.588247263583755	0.51375527407273	0.491760939790926	0.580423275606133	1 curve	no
Id1	0.999988637988656	0.000985187801582902	2.7552513548152e-05	0.991390296616631	Sp	Coev
Krt19	0.375804744820204	2.31926917832214e-12	1.3076548407283e-12	0.713647829725333	Sp	Coev
D3Ertd751e	0.999988637988656	0.96739833648113	0.925675372148305	0.974103776511266	1 curve	no
Retreg2	0.999988637988656	0.827326600824194	0.386150256422404	0.897499275913394	1 curve	no
Lct	0.905077150889096	0.68652012374865	0.622954239456631	0.924366351138245	1 curve	no
Larp1	0.959039808896783	0.1660490557521	0.041778812466646	0.803481457079248	Sp	Coev
Reg3d	NA	NA	NA	NA	na	no
Thsd4	0.00478260675647554	2.67129260447669e-08	2.10244262280485e-05	0.389118043583977	4 curves	Coev
Crygn	0.195729280825084	0.277191855902803	0.657989387249377	0.474880586605831	1 curve	no
Plbd2	0.777864032434811	0.491680740369389	0.640393173796353	0.978439368545246	1 curve	no
Dhps	0.851866935377664	0.175469015880608	0.035453307294725	0.539769005511235	Sp	Coev
Zfyve1	0.0338462231598736	0.0630509622124817	0.242258516114356	0.145466725079336	1 curve	no
Med22	0.999988637988656	0.515872748596769	0.170611373230676	0.969531527565719	1 curve	no
Csf3r	6.74556523058182e-05	0.00258939257821518	0.025947944692269	0.00156821564606162	4 curves	Coev
Lyst	0.680685203488103	0.41688620739955	0.316864928895105	0.651237869152721	1 curve	no
Arap3	0.00261993010987396	1.80628907418077e-13	2.10598369980259e-10	0.130726085335408	4 curves	Coev
Fam50b	0.942174587035483	0.890871598669294	0.916058962597543	NA	na	no
Maml3	0.888479127192162	2.44530250548349e-09	2.04143429740088e-10	0.987839635644685	Sp	Coev
Pikfyve	0.732203277308859	1	0.916850509393942	0.344739570236627	1 curve	no
Qrich1	0.924073187422738	0.00318059378622226	0.000204580150240619	0.71640521932825	Sp	Coev
Cbfa2t2	0.887590765070187	0.672758703973712	0.721418094369564	0.971471421154632	1 curve	no
Kpna4	0.681961896470358	0.901908392838631	0.535975313374428	0.287163717961811	1 curve	no
Mapkap1	0.109094698475999	0.459009638256931	0.624703553289566	0.122512254275172	1 curve	no
Bcl2l13	0.434187616901822	1	0.987485593493327	0.133020298101303	1 curve	no
Foxl2	0.00256825086783829	0.00655607166713901	0.584066542842352	0.353733912091498	1 curve	no
Anxa10	NA	1	0.906268402110861	NA	na	no
Slc35b1	0.92425860957692	0.130704682731056	0.0319000737227614	0.756254140970248	Sp	Coev
Izumo2	0.999988637988656	1	0.838116094270158	0.874281146191672	1 curve	no
Higd2a	0.999988637988656	0.952134984820026	0.851406650356473	0.996807708530372	1 curve	no
Ofcc1	2.96361941837726e-08	0.0134862919746693	0.00377175766088838	8.22562639144931e-08	4 curves	Coev
Olfr1268.ps1	NA	NA	NA	NA	na	no
Ptpn20	0.69968059373636	0.126829284436595	0.189001415283291	0.997779419353722	1 curve	no
Ghrh	0.542213774224008	0.00448024318536169	0.00133798212273353	0.584881785043862	Sp	Coev
Olfr876	0.732826708697331	0.96079379498655	0.949468403665146	0.533600809611978	1 curve	no
Vtn	0.434419143055585	0.0874700113442741	0.126681594254124	0.747697818421629	1 curve	no
Sox4	0.0123957028106087	0.0014368022072811	0.00477309355884032	0.0512473408526355	4 curves	Coev
Mfsd14b	0.999988637988656	0.747295077750186	0.366872627341042	0.841371190692304	1 curve	no
Ddx43	0.0190672860744203	0.0123219281552217	0.293282783298259	0.44227284072417	1 curve	no
Xcl1	NA	NA	NA	NA	na	no
Ccdc32	0.924073187422738	0.958384008240607	0.766122766326409	0.662458891073024	1 curve	no
C1ql2	4.52263372935817e-05	6.75331780866408e-06	0.00785471146973919	0.0544336789602936	4 curves	Coev
Olfr1038.ps	NA	NA	NA	NA	na	no
Rabepk	0.850529613786728	0.681727855097037	0.404602254197643	0.632529495170259	1 curve	no
Mepce	0.999988637988656	1	0.859973262626315	0.986567266212277	1 curve	no
Nmur2	0.709071704126641	0.0308804020880623	0.00474215848692111	0.43074438884159	Sp	Coev
Prr12	0.999988637988656	0.920492376861294	0.548795422942492	0.978783735770945	1 curve	no
Oprk1	0.999988637988656	1	0.910463069038592	NA	na	no
Gjd4	0.999988637988656	1	1	NA	na	no
Sox13	0.154639319080517	0.0146712688468985	0.0149366090920899	0.233507179111465	Sp	Coev
Chrna4	1.55483868606519e-08	0.000594258946495334	0.0719906891257138	0.000213625444216159	4 curves	no
Lca5l	0.339142919206722	0.710495547708885	0.545500636022895	0.200767926316947	1 curve	no
Mettl23	0.859908661055334	1	0.872588189217074	0.539887765641453	1 curve	no
Chp1	0.170299866123676	0.0168456467996914	0.0367322412995275	0.435470652391141	Sp	Coev
BC030499	0.450368299919254	0.0170426233962577	0.0479634002634268	0.988433994317164	Sp	Coev
Tmem86b	0.904685721977802	0.254062861056382	0.101528671392258	0.793407608322079	1 curve	no
Ces1e	0.000187284660765406	0.00246979471231884	0.0142139082483508	0.0115667433781316	4 curves	Coev
Gdi1	0.143751462019128	0.131803713837701	0.0530704346634333	0.0691644639677701	1 curve	no
Kcng4	0.893463777093011	0.937580007715265	0.809364956951156	0.663429347723363	1 curve	no
A430005L14Rik	0.16591384646737	0.365849309622423	0.329622172309247	0.131760507875447	1 curve	no
Pus1	0.112051462939451	0.928343096309649	0.951200973349372	0.046016689960026	Tooth	no
Lmf2	0.999988637988656	1	0.793814733802996	0.983075640617803	1 curve	no
Bpifb3	NA	1	0.999006279946448	NA	na	no
Ap3b1	0.712474632448523	0.472208196478281	0.359465547864594	0.670179882347113	1 curve	no
Rab19	0.0984174124036268	0.817992000884797	0.46645148296715	0.0201943945402681	Tooth	no
Uts2	0.94669443893468	0.965078545961956	1	NA	na	no
Glmp	0.312973231137375	0.203820480184637	0.207650540079109	0.374209876986453	1 curve	no
Irx1	8.17007947686518e-09	0.851378149774009	0.786591447205844	5.30740476897036e-10	Tooth	no
Kif18a	0.0137885232737136	0.000609769758748826	0.00118672643222054	0.037297501436597	4 curves	Coev
Elfn1	4.41312144005116e-36	7.43890198472946e-10	0.0285976762362232	1.32486694807376e-17	4 curves	Coev
Ar	0.372503283324413	3.0477869877458e-07	9.46326447472005e-07	0.946251851483743	Sp	Coev
Gm3336	0.888479127192162	0.157550835234152	0.0714170845528527	0.909934769667055	1 curve	no
Rpl27a	0.999988637988656	0.0504869168936267	0.00401502748976656	0.990195458974724	Sp	Coev
Atg2b	0.999988637988656	0.856275757520838	0.411245002848219	0.905523548701309	1 curve	no
Qrich2	0.908239528456071	0.0149401224283251	0.00315092268396992	0.901036986892018	Sp	Coev
Trim11	0.860368897827736	0.728936036084837	0.316376264035769	0.481919635299793	1 curve	no
Myo3b	0.745624985398704	0.1042834938327	0.0294332990821504	0.570095245594409	Sp	Coev
Kcnip1	0.00478260675647554	0.00676112767729439	0.0324036787491682	0.0351221597472731	4 curves	Coev
Eral1	0.950573945619397	0.838691822361966	0.499615924022172	0.703537720068255	1 curve	no
Mknk1	0.000817919323247917	2.5500427772732e-22	6.35116190395722e-15	0.601529862678299	4 curves	Coev
Pcdh10	6.30037498884658e-05	6.05961414111992e-09	1.20225156151067e-06	0.00489425187952981	4 curves	Coev
Cobl	2.05518126810563e-13	1.45105017068007e-07	0.00368189266548461	6.43318691230853e-07	4 curves	Coev
Dhx37	0.999988637988656	0.757728909010322	0.342386654054078	0.938873158689165	1 curve	no
Sirt3	0.294263608872321	0.950019317665899	0.720684950687179	0.0886913960369266	1 curve	no
Ch25h	0.122763654073234	0.0788575558906819	0.131008048523073	0.255538168267629	1 curve	no
Sdr42e1	0.905077150889096	0.489929252051797	0.240708211144281	0.770883241431421	1 curve	no
S100z	0.604112857463354	0.0212008449410129	0.00375301821186635	0.417824166678009	Sp	Coev
Slc12a7	0.205311292494849	0.000406203473937479	0.000209746236595678	0.263411552732961	Sp	Coev
Zfp39	0.488775337764029	0.448416494637645	0.643815741109928	0.706699248614127	1 curve	no
Zfp235	0.718421538078648	0.705686071784273	0.49964523429332	0.544012920633764	1 curve	no
Olfr1025.ps1	NA	NA	NA	NA	na	no
Prrg3	0.999988637988656	0.503048688305539	0.194724282411072	0.894405490998687	1 curve	no
Sstr1	1.83446093510564e-07	0.00507809743379542	0.0868243027732536	1.61627718951138e-05	4 curves	no
Adgrg2	0.3506494728576	1.08581626739776e-33	4.12653246166529e-33	0.848392897994013	Sp	Coev
Uap1	0.638149684293297	0.00132720604269422	0.000135291558219299	0.464347325167753	Sp	Coev
Krcc1	0.716588295007535	0.895448673893617	0.719121142632067	0.460290973933183	1 curve	no
Spns3	0.999988637988656	1	0.936518192810479	0.931339501007014	1 curve	no
Sap30l	0.789139152857759	0.962041973089674	0.876761845883759	0.541650942885458	1 curve	no
Metrn	0.00454310914150727	3.50674978583768e-12	3.7527495334268e-09	0.237213795758003	4 curves	Coev
Tm6sf2	0.23627362392742	0.253470726908528	0.722506361418048	0.732028536264435	1 curve	no
Casq1	0.133002992229042	0.325147373186265	0.486777343324793	0.262744529852782	1 curve	no
Spop	0.414853044187575	0.051690892808068	0.171494198477851	0.986567266212277	1 curve	no
Mpped2	0.000213351039872923	5.02217555969838e-14	9.82647991261105e-09	0.194662416297345	4 curves	Coev
Ankrd63	0.0338214554176663	0.418449461354375	0.5523387898215	0.0388500202515783	Tooth	no
Impg1	0.940373274787575	0.917704604952813	0.572283336774497	0.622252341137414	1 curve	no
Tal1	0.485353252391626	0.00173642079265876	0.000676476585245239	0.596238196639161	Sp	Coev
L3mbtl4	0.00019595702681375	0.0376740167260784	0.0817293676897688	0.000459349386038703	4 curves	no
Olfr1019	NA	NA	NA	NA	na	no
Lztr1	0.0448330510407298	0.828699749091067	0.693278531572178	0.011544213286766	Tooth	no
Wnt6	0.436408786267784	0.710749056175971	0.551463352649138	0.274233998787086	1 curve	no
Taldo1	0.0560052114740694	0.00189572431435107	0.00179475195944358	0.0882546396173594	Sp	Coev
Serpina11	0.0571361295705591	0.13717596529064	0.212656355778656	0.086073578915006	1 curve	no
Wdr81	0.315967884284354	0.450320471897421	0.350362920677514	0.237213795758003	1 curve	no
Akap17b	0.905077150889096	0.00011521494867802	1.85964303130367e-05	0.97447083839944	Sp	Coev
Dusp27	0.000151762824817403	0.00565235862208597	0.177529584516527	0.0122343194208678	4 curves	no
Tubb3	1.82676323117794e-06	5.13308751188392e-20	1.3555551622155e-12	0.0199443473092809	4 curves	Coev
Olfr521	NA	NA	NA	NA	na	no
Ywhaz	0.724371504826067	1	0.909024338885278	0.399203850925572	1 curve	no
Aif1	0.999988637988656	0.682855904855903	0.46479987719432	0.97133369310678	1 curve	no
Pigyl	0.999988637988656	0.870972414680329	0.531886458817314	0.994310515859444	1 curve	no
Aurkaip1	0.926445060780502	0.772207448874011	0.571575153991988	0.806593294929607	1 curve	no
Acad8	0.999988637988656	1.09327981594708e-05	1.41774571612244e-07	0.972521391832342	Sp	Coev
Aldh7a1	0.632201662154356	0.00399201042510301	0.00241557948271491	0.852813301307889	Sp	Coev
Rpgr	0.0391227716880862	0.402233610403765	0.442401174041392	0.0308015277494407	Tooth	no
Wfikkn1	0.0222554429758947	0.0347695501489725	0.259205512952427	0.239591730424267	1 curve	no
Lysmd3	0.791149015558492	0.865955236179606	0.681676270356372	0.571706962340706	1 curve	no
Gpr4	0.999988637988656	0.0268799417269801	0.00295048085329657	0.875511687248823	Sp	Coev
Adam19	0.0202548361731923	0.0146365453406164	0.00697510019623641	0.0136073625153056	4 curves	Coev
Meox1	0.0110207868618857	0.0850060905910165	0.0747194812884275	0.00963179086589757	Tooth	no
Rtn4ip1	0.00154402398819168	0.54262408988806	0.498794572079897	0.000571570872779629	Tooth	no
Olfr262	NA	NA	NA	NA	na	no
Slc34a3	0.988660303468332	0.996030149635896	0.992160303612335	0.909494776202073	1 curve	no
Mgat3	2.88855379392457e-07	0.956889772829182	0.831090198497041	7.47141497012194e-09	Tooth	no
Upk1b	0.131363737529583	9.98937473578431e-07	1.13651134313885e-06	0.254935906197656	Sp	Coev
Hist1h2aa	0.999988637988656	0.77828293084865	0.365541437958758	0.987507773293465	1 curve	no
Spata46	0.941243642529168	0.986372419583132	0.997674682503641	0.862392059972814	1 curve	no
Cyp26b1	0.972417713413198	0.838691822361966	0.539458028870413	0.782611309823322	1 curve	no
Efcab11	0.00608215629789711	0.0794852452298554	0.0631319586506887	0.00624029791735476	Tooth	no
Nit2	0.999988637988656	0.950992345065146	0.615889202267254	0.862586638600355	1 curve	no
Fat2	0.0435405856797101	3.25065298942079e-08	1.70540228470332e-06	0.536785020007877	4 curves	Coev
Gcnt7	0.814862268689647	1	0.991800263451445	0.454844815911488	1 curve	no
Vps36	0.0159393377007349	0.592528256384963	0.627863307575446	0.00900269649182798	Tooth	no
Apip	0.999988637988656	0.751186399677718	0.38318825508476	0.822291502656841	1 curve	no
Cct6b	0.215657378064414	0.00907368631484614	0.0388772030939735	0.843939667841629	Sp	Coev
Olfr1340	NA	NA	NA	NA	na	no
Prr18	0.12545823185292	0.00769677034823462	0.00599287392045981	0.178846744307454	Sp	Coev
Suz12	0.0267774296850163	0.452169727682085	0.668312914965563	0.0321112982234553	Tooth	no
Grid2	4.3797400237615e-08	0.287355283394986	0.999006279946448	4.89716567387344e-07	Tooth	no
Sec14l4	0.215652496272938	0.00293538942751165	0.010630987553832	0.843939667841629	Sp	Coev
Slc12a8	0.831511643514563	0.243400709361352	0.147703085751026	0.852490401816319	1 curve	no
Snai3	0.649390465757114	0.186724840465713	0.1101375622318	0.623066949694392	1 curve	no
Gtf3c5	0.843431062838682	0.150254924962727	0.103420115023715	0.954613331126569	1 curve	no
Snrnp35	0.7588751923612	0.0378827440558297	0.00866172314133695	0.625528984086542	Sp	Coev
Saa3	0.26517826697651	0.0676013721700731	0.0852740705925388	0.505936211367016	1 curve	no
Trpv2	0.105292426612539	6.77259352516988e-05	6.45281949837354e-05	0.192899586935192	Sp	Coev
Mms22l	0.000129571208969281	1	0.948542299723678	8.04949519233752e-06	Tooth	no
Dhx16	0.999988637988656	0.365849309622423	0.173637795139253	0.978437347602941	1 curve	no
Igfbp5	0.0344909955816518	9.56609331875249e-08	4.37489785951337e-07	0.149656452321075	4 curves	Coev
Ucp1	0.464639103310751	0.838812465539446	0.669922077062173	0.268424047916358	1 curve	no
Pacrg	0.402972362481893	0.28038727492057	0.0926673017966215	0.186564352395863	1 curve	no
Tmtc4	3.24708532330485e-11	8.38714520493202e-08	0.605960961389308	0.0132962599430711	4 curves	no
Tyro3	5.15694387462829e-05	2.56111867880871e-05	0.255138626007431	0.405818885781031	1 curve	no
Cyp2e1	NA	NA	NA	NA	na	no
Olfr1426	NA	NA	NA	NA	na	no
X4933434E20Rik	0.434807244901672	0.372417376228551	0.282883844549887	0.37141239209127	1 curve	no
X2810408A11Rik	0.916763050772443	0.244860732284597	0.112709226549858	0.875402646787677	1 curve	no
Mgst1	0.164448292521216	0.00116154264365999	0.000761958481624637	0.223558661360424	Sp	Coev
Prr36	0.000166573171050042	0.225570794805987	0.458618751660195	0.000389395582275159	Tooth	no
Pccb	0.914549357837786	0.177015772948437	0.112400096302327	0.983075640617803	1 curve	no
Zfyve16	0.999988637988656	0.873077221309051	0.439957253022896	0.971850014662925	1 curve	no
Use1	0.260767260713008	0.0990967878732496	0.0247949680536862	0.10897989697502	Sp	Coev
Sh3bgr	0.478392566164662	0.563880002334454	0.374346262367537	0.429026217716806	1 curve	no
Qrfp	0.503584365111785	0.893162673238866	0.768983189982777	0.296123534785075	1 curve	no
Terf1	0.716519312720814	0.446319317982909	0.148887023151457	0.374113647479017	1 curve	no
Ascc2	0.999988637988656	0.467291434331592	0.124595072847337	0.8998836359263	1 curve	no
Ppp2r2d	3.75809054501883e-07	1.00228369682311e-07	0.000512573890265063	0.00198246333506348	4 curves	Coev
Uhmk1	0.496667420753065	1	0.998536291049203	0.165010180775954	1 curve	no
Slc4a10	0.999988637988656	0.652173814912117	0.328047061308605	0.969673575586918	1 curve	no
Klhl15	0.999988637988656	0.767898480333087	0.617492749432882	0.997779419353722	1 curve	no
Fhl4	0.37300610263168	0.163787777262339	0.0586867870475033	0.267751885109106	1 curve	no
Kcna4	0.999988637988656	1	0.765243646736564	0.998949962845648	1 curve	no
Fam114a1	0.0948161858808755	0.448416494637645	0.787043804402556	0.167060075772585	1 curve	no
Rlim	0.999988637988656	0.789483052508426	0.346727283724103	0.894872065026298	1 curve	no
Defb20	NA	NA	NA	NA	na	no
Cdca8	9.73665233551745e-06	0.000796586958792973	0.0192330313449042	0.000570144330546957	4 curves	Coev
Crnn	8.0607308889829e-15	1.71607366097308e-09	0.883583091723764	0.00900269649182798	4 curves	no
Entpd1	0.00195698069160429	0.0434089037060266	0.463409555706602	0.040699786808235	4 curves	no
Spag6	0.412634598324828	0.419963912271962	0.812720544790373	0.78025760671012	1 curve	no
Olfr1428	NA	NA	NA	NA	na	no
Pax7	0.827413309967119	0.240486786455829	0.057427310146676	0.485773196938959	1 curve	no
X2610528A11Rik	0.0256335496880591	0.000304083869979583	0.00177196226493019	0.144773057851027	4 curves	Coev
Olfr272	NA	NA	NA	NA	na	no
Gm24494	NA	NA	NA	NA	na	no
Gm45521	0.908096533415593	1	0.907575750798148	0.624365138458523	1 curve	no
Htr5a	NA	NA	NA	NA	na	no
Ywhah	2.88855379392457e-07	7.35216760603866e-37	9.62268785950201e-21	0.123133126033178	4 curves	Coev
Adgra1	0.0351746259947382	0.504889268608929	0.743344056427774	0.0321112982234553	Tooth	no
Bmp4	0.0968457806405241	1.03630859203183e-20	6.03560351250305e-18	0.824851247977835	Sp	Coev
Tex19.2	0.703469325557461	1	1	0.387258089791446	1 curve	no
Olfr1440	NA	1	0.985315475631254	NA	na	no
Gfer	0.999988637988656	0.146449892687474	0.0481490808152107	0.999167440728919	Sp	Coev
Pcp4	1.81350480917614e-78	9.82151377792815e-20	0.0323381242987293	3.1892302284196e-17	4 curves	Coev
Stra8	0.974256808175763	0.729784517856158	0.650925287382991	0.982641597533802	1 curve	no
Fndc3b	0.999988637988656	0.807578089196352	0.357766548740559	0.881666036132053	1 curve	no
Ntrk3	1.26239058080565e-07	1.29013678768841e-05	0.0443910362548133	0.00285010090685607	4 curves	Coev
Rad17	0.968448664020534	0.847041994413469	0.530350462364712	0.756254140970248	1 curve	no
Olfr1031	NA	NA	NA	NA	na	no
P2ry10	0.566999790633943	0.410310475604947	0.335568955631804	0.557892243304313	1 curve	no
Phox2b	NA	1	1	NA	na	no
Spsb4	0.729931930018282	0.0395120896227226	0.0337491628615281	0.969531527565719	Sp	Coev
Calcr	0.000891173605205243	3.12147093033089e-24	1.43945623873039e-18	0.162028341323695	4 curves	Coev
Adap2	0.576960739235795	0.658650972309297	0.429054634856701	0.367920098379969	1 curve	no
Capn11	0.999988637988656	0.738788672395909	0.403698305911926	0.972759606199524	1 curve	no
Xkr5	0.635475734632235	2.83619438938176e-07	5.37410149472214e-08	0.816348681726321	Sp	Coev
Srl	0.999988637988656	0.0705076452710029	0.0118260116115934	0.903090364956313	Sp	Coev
Ltk	0.205543219725859	0.0526956697635652	0.33510838721153	0.941565443418651	1 curve	no
Ift57	0.0346506975473959	0.165544345148242	0.875569443691285	0.27045301224016	1 curve	no
Pla2g2c	0.819950718599362	0.158968819423648	0.0991551383796094	0.894660042852874	1 curve	no
Etfa	0.398485542523189	0.235618699454415	0.0679851568023657	0.168819513768776	1 curve	no
Ly6d	0.454284698801175	0.116965236531794	0.0193529644553922	0.167060075772585	Sp	Coev
Prl3a1	NA	NA	NA	NA	na	no
Scg2	1.97376535556241e-09	1.19413725751643e-08	0.00766597840776079	0.0045039326044834	4 curves	Coev
Uhrf1bp1	0.772673975961672	1	0.917228044866158	0.390097575524171	1 curve	no
Ccdc149	0.243723895114135	0.0324660928695591	0.237715139419421	0.986567266212277	1 curve	no
Lrch1	0.205311292494849	0.00705463891316037	0.00341149507513936	0.212981217458826	Sp	Coev
X1700009N14Rik	0.0488679753191762	0.132346448917735	0.467860964037083	0.675024205335021	1 curve	no
Abhd8	0.0631170933148852	1	0.94772518669875	0.0119546712508252	Tooth	no
Fuom	0.143751462019128	0.0982059936153003	0.0955966206857903	0.171120297674203	1 curve	no
BC017643	0.999988637988656	4.67886271010555e-07	5.30853792777976e-09	0.996467535078327	Sp	Coev
Dad1	0.677103654570215	0.752368925053499	0.897934002773451	0.751066346196373	1 curve	no
Pde7a	0.129801794200113	0.0716380004791151	0.050712537710522	0.118860821508485	1 curve	no
Spc25	0.15221016087356	0.0761394975868493	0.044246220942901	0.119805155450531	Sp	Coev
Igf2bp3	0.000238061646502825	0.719438697413919	0.717508490509406	5.20533057789956e-05	Tooth	no
X2210016F16Rik	0.380696366593532	0.0554018133910534	0.0256844506461743	0.330875883648108	Sp	Coev
Phf21b	0.0851467784040213	0.644332864662574	0.455333669430452	0.0318024718626447	Tooth	no
Ppm1l	0.352948404101046	0.10283577949281	0.287424775816892	0.861664903855803	1 curve	no
Taz	0.855440170322077	0.930329891666424	0.603429997132428	0.483849512366991	1 curve	no
Ston1	0.0570326667482759	7.1575905225144e-12	3.15958743220437e-11	0.221604294073741	Sp	Coev
Parp10	0.838208875820816	0.196424276563158	0.165377695752471	0.975307361157649	1 curve	no
Tpgs1	0.911834970122788	0.924603182971557	0.583242824283018	0.564426674176738	1 curve	no
Slc35e2	0.999988637988656	1	0.827889327144568	0.971018121256804	1 curve	no
Khnyn	0.0928658331258735	0.574456243651582	0.35011764400295	0.0305776486498199	Tooth	no
Samd12	0.596404967213472	0.988438897007327	0.981947374032971	0.366575113276263	1 curve	no
Nol3	0.00475641259927563	3.22341690020228e-07	4.75212361693764e-05	0.22764708958759	4 curves	Coev
Snf8	0.706991952226148	0.632900611300319	0.381471981511301	0.480724963425396	1 curve	no
Capg	0.0188901873271298	2.83244830861244e-20	3.660786521274e-15	0.854454809462512	4 curves	Coev
Mafg	0.462903430668253	0.367819389622111	0.609237510860384	0.765091359867192	1 curve	no
Gm266	0.999988637988656	0.0510832122138774	0.00501881736398625	0.9851971559207	Sp	Coev
Syt14	0.361765733448336	0.612334929441038	0.283232504569296	0.133688903639206	1 curve	no
Gtf2a1	0.949535540394728	0.142323357865916	0.0253218592528779	0.707660878309617	Sp	Coev
Mcat	0.999988637988656	0.219368629619795	0.0504699131099394	0.887426611164335	1 curve	no
Cop1	0.128354269596375	0.00868141040202665	0.0148992204947871	0.288113843204807	Sp	Coev
Fn1	2.22656607625701e-08	0.0167384213296525	0.317204323062657	4.34628870106187e-06	4 curves	no
Fech	0.897747229282163	0.647960071185155	0.526149270582685	0.876325802611537	1 curve	no
Cacng1	0.317094548293932	0.0682758438817087	0.267540810037052	0.960644065036593	1 curve	no
Olfr1500	NA	NA	NA	NA	na	no
Hnrnph2	0.165933932824313	0.190305909332363	0.148735809624852	0.137600047023453	1 curve	no
Dsel	0.0208805257184319	1.90835794559719e-06	1.68643439376204e-05	0.134756209884185	4 curves	Coev
Mrpl34	0.685058734735763	0.907989528489054	0.892999809781928	0.536330456585305	1 curve	no
E330021D16Rik	4.06338831684441e-05	0.54354496301611	0.564772407642092	1.15339269107867e-05	Tooth	no
Il1f6	0.677169261542514	0.144010626883736	0.110507952197948	0.789401706918614	1 curve	no
Npas1	0.999988637988656	0.198569816918692	0.0520438282524845	0.996818833997331	1 curve	no
Sord	0.0154905099571963	2.9197143201628e-45	2.6594413947325e-35	0.819509219180217	4 curves	Coev
Lmntd2	0.0580579354322501	0.000368942793161748	0.00234908020589133	0.341551346437229	Sp	Coev
Ppm1j	0.0323051668172417	2.96509967512131e-06	0.000422441421347159	0.776847648004424	4 curves	Coev
Zfp428	0.00283039682088141	0.497868565904692	0.90138483498529	0.00473399189966848	Tooth	no
Yeats2	0.999988637988656	0.979315304172376	0.836409553928482	0.980598691952543	1 curve	no
Gm27602	NA	NA	NA	NA	na	no
Sec14l1	0.693508487581529	0.131288084776152	0.115911993310107	0.869185923474599	1 curve	no
Plpp6	0.934784464857103	0.679412411886193	0.394531605062188	0.779857525735583	1 curve	no
Ifnk	0.999988637988656	0.930487918026935	0.622088446845377	NA	na	no
Rpl41	0.69968059373636	0.0328004443493213	0.0236726827998468	0.884210065403106	Sp	Coev
Col4a6	0.00329326346482665	1.08463060655854e-10	4.95178515570818e-06	0.902995612845025	4 curves	Coev
Atp6v0d2	4.10801068007342e-06	4.25575399814705e-07	0.0067900963397811	0.0352446765820693	4 curves	Coev
Qk	0.999988637988656	0.647494896285374	0.217074921442838	0.972759606199524	1 curve	no
Snord8	NA	NA	NA	NA	na	no
Scgn	0.0316751679402722	5.15983470883971e-13	2.9594499092963e-12	0.288845563296834	4 curves	Coev
Ap1s2	0.560741697786564	0.218960170832733	0.168742122227918	0.598699037224235	1 curve	no
Loxl3	2.8839964862219e-22	7.286133482275e-09	0.368712391988225	7.29519347979817e-08	4 curves	no
Inppl1	0.0402766739513703	0.77378266975774	0.519368904824657	0.00820657184622899	Tooth	no
Id4	0.742649168685601	4.58979963495679e-06	1.67608607571566e-06	0.970173120379105	Sp	Coev
Trim10	0.997260794727527	0.891390700586242	0.643485750219378	0.855262445469899	1 curve	no
Pde9a	1.05907298357136e-06	4.1703372887783e-11	5.67841748814379e-07	0.0036494345614788	4 curves	Coev
Ccdc81	0.0569133485810177	0.00200878869738981	0.000944765083762585	0.123177013044447	Sp	Coev
Polr1d	0.498536706992861	0.0383402552221424	0.036941749418109	0.722176253836174	Sp	Coev
Gm27275	NA	NA	NA	NA	na	no
Stk32c	0.905077150889096	5.19247015700622e-08	1.21185301619414e-09	0.828926891359316	Sp	Coev
Lrrc45	0.251301379892138	0.165840208754234	0.0616816510820347	0.123562238730758	1 curve	no
Vps8	0.828343570538089	0.00499776816026268	0.000546233329524742	0.676580946217172	Sp	Coev
Deup1	0.859202306502818	0.412281592243923	0.266056440468254	0.908466214236498	1 curve	no
Gm27715	NA	NA	NA	NA	na	no
Tex13c3	NA	1	1	NA	na	no
Rny1	NA	NA	NA	NA	na	no
Nek3	0.452081873095557	0.000168822088216866	2.66977418340517e-05	0.451607187323461	Sp	Coev
Prokr1	0.392029967138378	0.00743900518983923	0.00416441550996964	0.76764575666138	Sp	Coev
Calca	0.110689483217204	0.000670135618751695	0.00150839177021468	0.627117359559777	Sp	Coev
Bbs7	0.989627724757839	0.819829218296608	0.506483940418652	0.816628245136256	1 curve	no
Frmpd1	1.11125682095234e-05	2.84189401616825e-13	8.06681107997217e-09	0.0120212351147908	4 curves	Coev
Stxbp5l	0.999988637988656	0.000944301703433476	4.37251961731527e-05	0.894405490998687	Sp	Coev
Mapk1ip1	0.999988637988656	1	0.95751817826727	0.745680570333451	1 curve	no
Zmat3	0.999988637988656	1	0.99115132133439	0.809863102535313	1 curve	no
Arl6ip6	0.104211503326236	0.0144221205968369	0.118041214558203	0.667160188744414	1 curve	no
Sowaha	0.713219595786694	1	0.892440478076282	0.326415811582022	1 curve	no
Skp2	0.793913621866669	0.583520604851942	0.289989251757331	0.534607830167507	1 curve	no
Tfec	0.185240052942601	0.029695442725991	0.0400330731558403	0.336212076329945	Sp	Coev
Mir1895	NA	NA	NA	NA	na	no
Etv3	0.0729183535406421	0.054966270015178	0.119359288496722	0.184198187009438	1 curve	no
Gpatch3	0.999988637988656	1	0.952181709458362	0.902995612845025	1 curve	no
Mrpl12	0.0291115271749519	0.258377561524973	0.283381151284413	0.0260225956682936	Tooth	no
Rps6ka2	0.856000283577553	0.00673919617121015	0.00129899960934175	0.818719270324913	Sp	Coev
X1810011H11Rik	0.647841524751797	0.6658473519314	0.522945098960893	0.501949919282459	1 curve	no
X9430038I01Rik	0.770937769008065	0.143490389739275	0.0975321907339069	0.873008920122022	1 curve	no
Selenof	0.911762404730938	0.172128461874139	0.0447224749555913	0.727736354037202	Sp	Coev
Olfr76	NA	NA	NA	NA	na	no
Hdac5	0.999988637988656	0.806805563429416	0.5038357186504	0.978655610984786	1 curve	no
Pole4	0.856000283577553	0.685625358846619	0.437031133659048	0.680418680696977	1 curve	no
Artn	0.00239638279796699	9.83712605422215e-10	2.51274056830474e-05	0.802898464688948	4 curves	Coev
Tlcd1	0.00798910779618717	0.0559522265752479	0.0404289693382768	0.00590539098140876	pas	Coev
Mmel1	0.925002707368547	0.647861838214304	0.529219922800052	0.926517644299982	1 curve	no
Fxr2	0.999988637988656	0.385627351032931	0.0842088137566667	0.969459931469896	1 curve	no
Clec4g	NA	0.991872692231167	0.93673643729179	NA	na	no
Pla2r1	6.6122395402506e-09	5.86809825735037e-40	1.8128379267383e-20	0.133304686187338	4 curves	Coev
Zranb3	0.329821778891246	0.519502067585453	0.323235945929743	0.1810435259219	1 curve	no
Siah2	0.814352615512713	0.0267026321273348	0.00432724620324293	0.625844465851823	Sp	Coev
Atg4b	0.806961810918581	0.129501467154906	0.122522743652159	0.991390296616631	1 curve	no
Polb	0.999988637988656	1	0.883940776068746	0.909494776202073	1 curve	no
Hrh4	NA	1	0.843482863495858	NA	na	no
Tmc4	0.75839196872066	0.280781968328292	0.319680810349796	0.961262493292648	1 curve	no
Paox	0.0212065136140514	4.70218419718119e-05	0.000219196549135815	0.110313659852103	4 curves	Coev
Hps6	0.876617688342074	0.462454654077443	0.14215143778975	0.535798218730831	1 curve	no
Pigm	0.716519312720814	0.000199560732734322	1.85557013926266e-05	0.601529862678299	Sp	Coev
BC003965	0.955730910229269	0.933611518518362	0.934760237943591	0.919726235396221	1 curve	no
App	0.00631698221594526	5.74645713950095e-05	0.0105436585964261	0.423897479593427	4 curves	Coev
Phf1	3.45937447144879e-09	0.0118797008241614	0.121428635287099	2.00339349112532e-07	4 curves	no
Ropn1l	0.797751148322084	0.650789643992365	0.487587805754864	0.714548302452767	1 curve	no
Cenpv	0.861932425657503	3.16035930277498e-05	7.65713291742749e-06	0.984048216862845	Sp	Coev
Hyal4	0.800906793604358	0.802857029734209	0.448069708690107	0.433306382119757	1 curve	no
Ttpal	0.999988637988656	0.747738762672134	0.542605760631738	0.998623550808695	1 curve	no
Kcnt1	0.0889366907921757	0.175587202922457	0.508313278191326	0.302063005161237	1 curve	no
Dennd4c	0.999988637988656	1	0.95514165159206	0.802261130499732	1 curve	no
Hoxa5	NA	1	0.996451291343716	NA	na	no
Ajap1	8.16118831587558e-06	2.66120246496234e-05	0.895132558462384	0.592717161356452	1 curve	no
Olfr523	NA	NA	NA	NA	na	no
Gpx3	2.06607048888888e-20	1.06195507169818e-16	0.372897007878464	0.0295617973931311	4 curves	no
Gngt1	NA	1	1	NA	na	no
Nphs1	0.912819845292042	0.00600673335168813	0.00158286302498559	0.945807831817536	Sp	Coev
Foxi2	NA	NA	NA	NA	na	no
Rho	0.975297435338223	0.932981275224632	0.623225704256985	0.714971247789802	1 curve	no
Mfsd11	0.999988637988656	0.281771878042614	0.0653115203718632	0.822113666375224	1 curve	no
Myh15	0.999988637988656	0.751154446578967	0.271176544024281	NA	na	no
Nid1	0.999988637988656	0.00868141040202665	0.0007327127132027	0.987839635644685	Sp	Coev
Sdhaf1	0.47874338625549	0.000142278181483174	0.000221576946551494	0.950633692626142	Sp	Coev
Sla	0.999988637988656	1	0.763339742802456	0.743277688355539	1 curve	no
Laptm4a	0.0711586620671386	1.31615249488146e-23	1.21294642970573e-20	0.713864291081285	Sp	Coev
Gcnt1	0.371580560071942	0.00154817432317993	0.000465334712194661	0.366667338271367	Sp	Coev
Ypel5	0.221667665000032	1	0.998536291049203	0.0578879080712977	1 curve	no
Olfm5	3.91997075710666e-06	9.05738444717328e-07	0.00036943381915135	0.00158499149075496	4 curves	Coev
X1700109H08Rik	0.879062126042546	0.678352105994985	0.605520708639866	0.883960630776192	1 curve	no
Rasgrp1	0.0935101904598501	1.4259998128194e-12	4.68421038982375e-10	0.961860973616056	Sp	Coev
G6pc	NA	0.954676004759132	0.68620741890998	NA	na	no
Adora2b	0.45603626258584	0.000671622051420078	0.000116590582477455	0.41128000617156	Sp	Coev
Drd4	0.0203034920211825	5.18271366009901e-05	0.0011210141746669	0.28022164428031	4 curves	Coev
Msra	0.967204989704092	0.921192894201616	0.639539879538145	0.724606289651866	1 curve	no
Kifap3	0.853766289178889	0.633325691853814	0.477021684919423	0.787613332622507	1 curve	no
Upk1a	0.999988637988656	0.787756603589141	0.548246590976307	0.929328350126657	1 curve	no
Rft1	0.999988637988656	0.0491666948748755	0.00476077823610981	0.963626277313913	Sp	Coev
Fstl1	3.96055450146387e-05	0.00680043716135355	0.48739912216549	0.0134595464516366	4 curves	no
Commd10	0.724231826237366	0.279361325546795	0.156868940177898	0.653371768469114	1 curve	no
Tmem63c	0.602854918266377	1.04728823363737e-08	1.42639483444592e-09	0.906637944032551	Sp	Coev
Stx11	0.132499250241019	0.0502637223311393	0.143067592562735	0.412895135806334	1 curve	no
Trim6	0.735927969484531	2.37977525656936e-05	2.17542892813961e-06	0.843939667841629	Sp	Coev
Slit1	2.81218307889369e-09	8.87371898702661e-06	0.416760108342866	0.00400393366211112	4 curves	no
Nars2	0.827356666545125	0.299944754134951	0.117842731590115	0.641147886701439	1 curve	no
Psrc1	0.263184515067072	0.0105840702787991	0.00530969615408682	0.26888616590434	Sp	Coev
Cyp4f40	0.326448245468718	0.745346794311258	0.679709693552146	0.211579047109024	1 curve	no
Ptprf	0.00353586776867284	0.624486004598235	0.574379565287663	0.0012617079929459	Tooth	no
Ccdc3	0.371580560071942	2.23515588376165e-13	6.16863933954303e-13	0.868105464556329	Sp	Coev
Lrrc30	0.931451486461097	0.338730232532592	0.202232869486937	0.920870674872741	1 curve	no
Tgfbr2	0.607287478470011	0.017889959136333	0.00268423936190737	0.37141239209127	Sp	Coev
Eif4e2	0.58890802772965	0.337051198535916	0.167933735451299	0.415173745010348	1 curve	no
Asb7	0.926836513282733	0.980850845146023	0.679836949127311	0.546827436274336	1 curve	no
Aldh1b1	0.0530008176151717	4.8916980263075e-15	7.68291422625782e-14	0.353067388441329	Sp	Coev
Syngr1	0.00716444955433545	0.659717533732022	0.533788197727091	0.0024957103498437	Tooth	no
Cirbp	0.793951685600693	0.71078776700076	0.55620212255293	0.674509656879105	1 curve	no
Proc	0.786079124624491	0.0976767973250865	0.0326295453970042	0.622126451055678	Sp	Coev
Col8a1	1.38633491600819e-09	1.94821533066087e-23	1.06690064024039e-11	0.00980501307672049	4 curves	Coev
Tor1a	0.880734644538889	0.540724958911539	0.243590383185188	0.640940841887988	1 curve	no
Ranbp6	0.999988637988656	0.852928335674606	0.455650289964806	0.994224735924943	1 curve	no
Wdsub1	0.00153601730806203	1.98886130551971e-20	2.86737478800329e-15	0.360231627924863	4 curves	Coev
Fgg	0.794851700730481	0.811256188325943	0.581334157907674	0.5839526180951	1 curve	no
Ccdc159	2.58939855214948e-07	0.0434746371326623	0.404471682226027	1.15519573414009e-05	4 curves	no
Cdc14b	0.976063758245787	0.86462428025793	0.484458745196844	0.700928885179245	1 curve	no
Boc	0.000412027094267663	0.00979884888442088	0.0119851519287814	0.000647382060609298	4 curves	Coev
Pet2	NA	1	1	NA	na	no
Cox10	0.0115887311870848	0.37153758218963	0.245140203300187	0.00381875443617275	Tooth	no
Kndc1	0.731251510661717	0.000827726510267724	0.00028917385314004	0.879918206625654	Sp	Coev
Bms1	0.292081172757058	0.403459016504817	0.289855823982819	0.201109822274871	1 curve	no
Tnk1	3.38701809793846e-07	2.6972932618237e-09	5.78088493982511e-06	0.000535899402490489	4 curves	Coev
Fam107b	0.0805659364927008	0.00646086117683653	0.0106188485640439	0.182580580617268	Sp	Coev
Snord85	NA	NA	NA	NA	na	no
Itga11	0.000145629697957119	0.00400639028857843	0.912856379274055	0.159354201342189	1 curve	no
Gm23246	NA	NA	NA	NA	na	no
Thoc7	0.949213608600101	1	0.982342455552091	0.627321821412335	1 curve	no
Wrap73	0.999988637988656	0.930329891666424	0.53556485415249	0.933970711804435	1 curve	no
Gm27383	NA	NA	NA	NA	na	no
Znhit2	0.999988637988656	0.952303825075184	0.910178047357126	0.990195458974724	1 curve	no
Slc7a3	0.660297044371318	0.0988388297958967	0.119121511913874	0.938299388924657	1 curve	no
Cox8b	0.999988637988656	0.903761934223549	0.538469444001089	NA	na	no
Prr11	0.999988637988656	0.118096666137179	0.0168760237288255	0.859041689620375	Sp	Coev
Mxra8	1.58320852790316e-07	0.138774712952112	0.758336925400992	4.63005970169962e-06	Tooth	no
Gje1	NA	NA	NA	NA	na	no
Olfr1423	NA	NA	NA	NA	na	no
Rbm28	0.864997993234225	0.971543864564909	0.677803266097936	0.473406837703615	1 curve	no
Arhgap22	0.452951295483426	7.73360629193228e-05	9.51816169933439e-05	0.854663930855651	Sp	Coev
Pfdn4	0.0478305082169032	0.000196283903556638	0.000257065426595852	0.100832983041778	4 curves	Coev
Cul2	0.0814575126246524	0.0902402120608655	0.0368223874639709	0.0382046779035247	pas	Coev
Pde6a	0.776439369487285	0.758433996676084	0.924419037184731	0.891543843053717	1 curve	no
Dusp11	0.999988637988656	0.385414385698665	0.0820229540268621	0.991315660486887	1 curve	no
X1700012P22Rik	NA	NA	NA	NA	na	no
Cd248	0.999988637988656	0.555393645758185	0.213014058575818	0.938733174984004	1 curve	no
Cnga2	0.999988637988656	0.475516930749804	0.15276998040906	0.888410462015102	1 curve	no
Ror2	0.781517438384953	0.0233968418889999	0.00948584141599368	0.839246375306479	Sp	Coev
Fam20c	8.29712204619446e-07	1.73668200594168e-38	6.85284204755358e-23	0.143310128128811	4 curves	Coev
Smim24	0.545325313575427	0.637116024521491	0.70926938744382	0.585796889576279	1 curve	no
Zfp113	0.584812245225971	0.353382787180721	0.2381159478647	0.51428755313283	1 curve	no
Gm27265	NA	NA	NA	NA	na	no
Nsa2	0.999988637988656	0.166810759325072	0.0301327246855131	0.994224735924943	Sp	Coev
Cep164	0.286149338874755	0.403261003906505	0.23603075107074	0.156421997886098	1 curve	no
Fam26f	0.0382258131117487	0.427085893123647	0.474708463455671	0.044839915518292	Tooth	no
Plpp7	0.143901664650362	0.742518083622452	0.681154402546739	0.0748094224096883	1 curve	no
H2afj	0.855440170322077	0.611044462374454	0.749769019073792	0.990195458974724	1 curve	no
Fundc1	0.996333306428047	0.0415640013777264	0.00754902523250493	0.941344280042773	Sp	Coev
Cntnap3	0.0154248445780804	1.51674717099644e-29	2.89143966551038e-24	0.495821370383999	4 curves	Coev
Mrgprg	NA	1	0.970274401737859	NA	na	no
Ubxn4	0.776874711369346	0.761899196627762	0.564010737961816	0.581815707982913	1 curve	no
Gdf10	0.000918464233929954	6.74444285122652e-07	0.00588606227820387	0.689274871761007	4 curves	Coev
Fndc9	0.703795137876412	0.71078776700076	0.459488406567472	0.457142757998876	1 curve	no
Gpr50	1.88421391088353e-12	1	0.938349180156952	2.64485055661794e-13	Tooth	no
Fshb	NA	NA	NA	NA	na	no
Tph1	0.0213679270955494	0.350554574365689	0.258483170971592	0.00945075742152254	Tooth	no
Wnt10a	0.000359228490398303	0.000686574027972591	0.0245723664200787	0.0185539929724512	4 curves	Coev
Foxb2	0.188305384926657	0.0954438102942869	0.541321519415646	0.882258802779248	1 curve	no
Tmem213	0.245347302501628	6.83192864326048e-25	8.29531976558079e-24	0.83411248478574	Sp	Coev
X6430531B16Rik	0.841118970737889	0.993031306437975	0.798227793401141	0.510370179129868	1 curve	no
Sepsecs	0.999988637988656	0.700317367921175	0.279469540212957	0.843939667841629	1 curve	no
Bahd1	0.999988637988656	0.528616794539504	0.146056342806409	0.848392897994013	1 curve	no
Thoc2	0.999988637988656	1	0.935977373169522	0.994224735924943	1 curve	no
Tcaf2	0.00172663781351106	3.38859878415789e-05	0.000132832862922124	0.00942891051941185	4 curves	Coev
Hdac10	0.100357742489235	0.709727281538992	0.459618415507387	0.0286500138407881	Tooth	no
Adamts13	0.383652095186589	0.00218203844155569	0.000705784280162898	0.410227303640194	Sp	Coev
Eif4enif1	0.577089268979032	0.471021643774449	0.20031147045324	0.295844107445393	1 curve	no
Mmp17	0.0111334029288253	0.00812788252376266	0.0396373642623638	0.0672498919214049	4 curves	Coev
Crim1	3.35244607244653e-05	0.196887211539333	0.169142925971442	1.34302675093392e-05	Tooth	no
Tcta	0.355117239173088	0.48656907538019	0.245023421431729	0.167647197685172	1 curve	no
Amz2	0.999988637988656	0.697256222655219	0.44049207292307	0.96822988633921	1 curve	no
Fam122a	0.0599237168011443	0.0166976352994311	0.23502592814186	0.663746412759312	1 curve	no
Rnf148	NA	1	0.862941442762927	NA	na	no
Dars2	0.131363737529583	0.00572311431453342	0.00204635104765589	0.101260512375962	Sp	Coev
Sema4b	0.999988637988656	1	0.903403939510902	0.95240534666253	1 curve	no
Fam72a	0.86347443266751	0.731602928630673	0.431574739827231	0.620054281121509	1 curve	no
C2cd3	0.970204797493067	0.601430454380573	0.247634751965885	0.73602006385483	1 curve	no
Arx	0.635817669260201	0.426859131371878	0.0791989581513846	NA	na	no
Snord78	NA	NA	NA	NA	na	no
Gal3st1	0.974651454205651	0.911170321043332	0.946259561334164	0.978549947242903	1 curve	no
Bmf	0.0342247104877468	0.0231912280035015	0.155501031841831	0.244489756773727	1 curve	no
Trim3	0.0722239552564416	6.0097735621694e-05	5.1105400313502e-05	0.122242793111939	Sp	Coev
Ints13	0.271274705737821	0.507884636465041	0.567513730087073	0.27026493325727	1 curve	no
Pdha1	0.0832911078138303	0.176108076133087	0.0965694921190599	0.0423891063528077	Tooth	no
Myo1f	0.264807382809376	0.0411884885802033	0.0549102033467048	0.462172786575495	1 curve	no
Ppp3r2	0.991253600981801	1	0.935393209915886	0.670761849136505	1 curve	no
Bpifb2	NA	1	1	NA	na	no
Zfp511	0.940373274787575	0.511550730840582	0.390433452742845	0.970630795690687	1 curve	no
Olfr685	NA	NA	NA	NA	na	no
Bbs9	0.677768536340432	0.00347622860376247	0.00237687423828503	0.939055247596141	Sp	Coev
Rab8a	0.903952132584769	0.837244993531493	0.781955714503567	0.858691351633581	1 curve	no
Fjx1	0.000181680677973346	0.000125779312451354	0.0288536838547063	0.047488498429483	4 curves	Coev
Csrnp3	0.00143415384385254	0.00308068468314021	0.00485798680822964	0.00326146595757093	4 curves	Coev
Gamt	0.00444247346771825	0.459707975737785	0.407408911575761	0.00201790536705363	Tooth	no
Irak1	0.166895640440633	0.52399192478184	0.583272422223634	0.142114986072264	1 curve	no
Qsox2	0.000235095798055588	2.11865312466998e-08	3.76097727694542e-06	0.0175477454053758	4 curves	Coev
Defb25	0.780602141051532	0.417633119494343	0.207761337249705	0.64186215533801	1 curve	no
Hsph1	0.999988637988656	0.562536673236328	0.127176400495046	0.96230020143614	1 curve	no
Pik3r3	0.00770382022290475	1.97061260804177e-07	7.8153612272377e-05	0.471709056756496	4 curves	Coev
Msx3	0.999988637988656	0.879543267026162	0.536638392789403	NA	na	no
Supt3	0.661930391196907	0.00635722700647354	0.00299322431520207	0.806329309759312	Sp	Coev
Foxm1	0.0550506909682465	0.149442096266438	0.0762661922146889	0.0266799564515034	Tooth	no
Irf2bpl	0.00768929413296016	0.556734794862614	0.310555114331337	0.0015198857841799	Tooth	no
Fbxl7	0.000839001604675835	0.299161441319555	0.409374722485151	0.000858696495373856	Tooth	no
Bnip2	0.714479732731555	0.618003869839332	0.295228249593402	0.403353887540199	1 curve	no
Wdr55	0.862381506285553	0.187820209836244	0.155045346235035	0.986567266212277	1 curve	no
Tex13b	0.00399197792507214	9.20156376698388e-12	3.34462350328276e-09	0.0607147335427464	4 curves	Coev
Reck	0.0076929411559532	9.90862280490464e-15	1.03124199423311e-09	0.907748028784298	4 curves	Coev
Gm27286	NA	NA	NA	NA	na	no
Gm27919	NA	NA	NA	NA	na	no
Siglec1	0.602922850332013	0.405078140418048	0.450672074804004	0.74481452389726	1 curve	no
Ccny	0.722265764592807	0.608133772994479	0.620451704555495	0.770932077095471	1 curve	no
Gm27321	NA	NA	NA	NA	na	no
Mir1897	NA	NA	NA	NA	na	no
Rfxank	0.330656403070355	0.47968372252907	0.325151941031649	0.207355667789927	1 curve	no
Gm27817	NA	NA	NA	NA	na	no
Cstf3	0.496229059051437	0.46776314033723	0.156022780412517	0.190301961463458	1 curve	no
Gm27610	NA	NA	NA	NA	na	no
Gm27804	NA	NA	NA	NA	na	no
RF01962	NA	NA	NA	NA	na	no
Gm22192	NA	NA	NA	NA	na	no
Gm24608	NA	NA	NA	NA	na	no
Lrrc10b	0.602854918266377	0.496671994420775	0.266285475206803	0.387258089791446	1 curve	no
Pkd1l2	0.919350812021323	0.7494843195233	0.495767513421545	0.740827827853759	1 curve	no
Gm10295	NA	NA	NA	NA	na	no
Taf1d	0.98563207618804	0.349762465006162	0.133234118474356	0.878165442551618	1 curve	no
Tulp3	0.0141164613718351	0.0011388991465186	0.00237132059655489	0.0394150659741905	4 curves	Coev
Gm25632	NA	NA	NA	NA	na	no
Abracl	0.163049429608383	0.0747424244482585	0.0301304906995934	0.0949205998173055	Sp	Coev
Pirt	0.278545012416316	0.126829284436595	0.0725480829261459	0.234274404115511	1 curve	no
Slc6a13	0.025625386551832	0.0867618915727992	0.145742097209637	0.065322679835691	1 curve	no
Gm22771	NA	NA	NA	NA	na	no
Slamf9	0.0699441287936705	1	0.939594236291104	0.0131599774015127	Tooth	no
Ankrd33b	0.926973469987083	0.967557026204692	0.670923258757273	0.581900468367881	1 curve	no
Gm20498	0.733820131088053	0.860332370434562	0.666013848525311	0.490566991091258	1 curve	no
Spata32	0.999988637988656	1	0.992725221211991	0.858578319151767	1 curve	no
Snord91a	NA	NA	NA	NA	na	no
Gm27553	NA	NA	NA	NA	na	no
Cox4i2	0.296355610726151	0.0266912642265562	0.0627092136883274	0.722220302676074	1 curve	no
Ccdc85b	0.48242132276567	0.102489544338037	0.024802218017581	0.256176662082272	Sp	Coev
Gpr149	0.324748691763997	0.0212008449410129	0.0280470274038023	0.6601259669399	Sp	Coev
Ccr9	0.732875597306553	0.259962029508272	0.154197330376162	0.701500268478651	1 curve	no
Gpr174	0.955730910229269	1	0.878409767328387	NA	na	no
Cers6	0.972682360740443	0.128067426797147	0.047628325271481	0.964981061865623	Sp	Coev
Jag2	2.77857581362761e-05	0.201965681051578	0.709485988117006	0.000192883928685752	Tooth	no
Gm25852	NA	NA	NA	NA	na	no
Dscam	0.0130776156659942	1.07329227975486e-06	1.34982205950559e-05	0.214739569608842	4 curves	Coev
Cul4b	0.155099579527939	0.507429880011536	0.417832858276492	0.0955388290655786	1 curve	no
Adam8	0.999988637988656	0.428724432339668	0.148964259018326	0.944520414502563	1 curve	no
Wdr3	0.0550251859766398	0.676983509829832	0.453151408870397	0.0149515546337693	Tooth	no
Lrrc9	0.076932906407232	0.00817325401209038	0.0800144512359255	0.618391725702543	1 curve	no
Scarna3a	NA	NA	NA	NA	na	no
X1700057G04Rik	NA	1	1	NA	na	no
Nabp2	0.693847625852072	0.00136621393212456	0.00114992197294191	0.99018394237069	Sp	Coev
Rnf144b	0.000312458533392992	0.00373429771519301	0.0550839615073046	0.00806299328768664	4 curves	no
Kcne1l	0.365275246799117	6.5364491652145e-18	4.65041515167849e-17	0.93419744728509	Sp	Coev
X1700093K21Rik	0.999988637988656	0.994780821111211	0.85015473036529	0.999119721445524	1 curve	no
Tprn	0.713219595786694	0.633583454665555	0.564772407642092	0.676054598135805	1 curve	no
Klrk1	0.854304186559619	0.802536824537883	0.845074535616976	0.861664903855803	1 curve	no
Snord80	NA	NA	NA	NA	na	no
Unc50	0.999988637988656	0.227134570726472	0.0555802317779458	0.974535763873879	1 curve	no
Pea15a	0.0605606584402651	0.979573088243613	0.93728498243167	0.0146110269724611	Tooth	no
Ptchd1	0.694660886122746	0.0275334782163785	0.0169167912894762	0.917306459208183	Sp	Coev
C1qtnf5	0.0683038798827127	0.166509265191299	0.232421960150137	0.101552187716434	1 curve	no
Pdcl	0.941841814883231	0.656927680747234	0.487860165417763	0.908466214236498	1 curve	no
Zfp184	0.904514083497864	0.869236956507949	0.788204631441339	0.816628245136256	1 curve	no
Spin4	0.778538013368236	0.745967459602922	0.640404030994943	0.679312903517416	1 curve	no
Tmprss4	0.594897740886648	0.00075705836625027	0.000417525756485346	0.842899138837299	Sp	Coev
Alx4	0.10091434489931	1.06189540957206e-06	5.83455866717412e-06	0.381375100779517	Sp	Coev
Parp9	8.59253752752737e-05	3.35547613454255e-18	5.4814230076467e-13	0.0519959434827123	4 curves	Coev
Rhpn2	0.0309776552452892	1.13088617543943e-07	6.04189065274265e-06	0.440462001875456	4 curves	Coev
Pde4dip	2.77610166566014e-11	1.71463202212773e-17	3.75192620026565e-08	0.000571570872779629	4 curves	Coev
Tnks2	0.555190234884722	0.431914937896687	0.208800933834464	0.331011329934117	1 curve	no
Copb2	0.326714149248758	0.0485688135636989	0.0272706191075776	0.31921197918512	Sp	Coev
Gstm5	0.399722535611863	0.00451491709106088	0.00571354953998966	0.730779030135891	Sp	Coev
Gm27511	NA	NA	NA	NA	na	no
Xkr6	0.989627724757839	0.227134570726472	0.0925453637820011	0.970248064603154	1 curve	no
Atp6v0a1	0.860344869236178	0.0178064880474034	0.00201342724046378	0.633322653394085	Sp	Coev
X2200002J24Rik	0.999988637988656	0.602249780431231	0.273351946742329	0.921383804294077	1 curve	no
Usp27x	0.601920835542108	0.00286294312157105	0.000323319853499425	0.40434957922287	Sp	Coev
Cd2ap	0.00869618347061302	0.899818986027891	0.800290784619889	0.00172406097908327	Tooth	no
Exd1	0.100938184110743	0.319481710722841	0.329308851501531	0.0949205998173055	1 curve	no
Arid3a	0.237675694082014	8.10089047666771e-12	2.66383762116892e-11	0.764149751135655	Sp	Coev
X4933417A18Rik	NA	1	0.965220705034525	NA	na	no
X4931428F04Rik	0.00432349362572944	2.43218001625261e-06	0.000697601084419023	0.31202469285522	4 curves	Coev
Serpine1	0.916516402241912	0.914729592419129	0.538971222248525	0.55212841412395	1 curve	no
Gm27838	NA	NA	NA	NA	na	no
Cartpt	0.863619933321474	0.0740948707445269	0.0337404872283164	0.914972327377486	Sp	Coev
Insl5	0.652652605568215	0.721723166292567	0.357835807042171	0.314582351964531	1 curve	no
Stk38l	2.93534050230964e-09	6.03425233582616e-08	0.00387237743248387	0.000609096293029898	4 curves	Coev
Ints7	0.525216515661117	0.29077741890656	0.340640711752016	0.696133829035209	1 curve	no
Snord34	NA	NA	NA	NA	na	no
Inha	0.999988637988656	0.634272661125033	0.322222733787617	0.957373274788862	1 curve	no
Gm27869	NA	NA	NA	NA	na	no
Prrg4	0.476447399136544	0.000207882241133567	4.34772372409598e-05	0.490584796283057	Sp	Coev
Enpep	0.000142907032325064	5.90398802049708e-36	2.02951593064621e-23	0.451607187323461	4 curves	Coev
Tsen15	0.999988637988656	0.947379861007753	0.688497705034007	0.992552687839998	1 curve	no
Amer3	NA	1	1	NA	na	no
Abcf2	0.0281745871895331	4.59458954036265e-05	0.000142994583560839	0.107760655548862	4 curves	Coev
Hsd17b1	0.99916452151222	0.573838955004489	0.268852579906619	0.873006139769749	1 curve	no
Dlx5	8.28609626896987e-11	0.508865190248705	0.596515100692833	2.39744907096872e-11	Tooth	no
Mrps5	0.712543008487704	0.18190891196398	0.172802003078138	0.895796399510804	1 curve	no
Pnmt	0.557846039006555	0.930529175216224	0.935049612399291	0.382092783083022	1 curve	no
Fbxw8	0.818677618906412	0.748877676323438	0.379499316751984	0.477347114804796	1 curve	no
Hccs	0.172987142067442	0.36710334411132	0.918259276344766	0.491264272416721	1 curve	no
Rabgef1	0.179111167894387	0.219951199284626	0.0759714594439852	0.065322679835691	1 curve	no
Ano9	0.0106533266896491	0.195829944695502	0.106260244167432	0.00419122160314895	Tooth	no
Cfap20	0.957602541314033	0.896582464475796	0.816143229664289	0.893801342862398	1 curve	no
Olfr691	0.891665156430521	1	0.987461363681071	NA	na	no
Kif2c	0.00346881185154056	0.000413434268966248	0.00623545501353885	0.0534050735169702	4 curves	Coev
Egr4	NA	1	0.978957171919968	NA	na	no
Dnajc24	0.999988637988656	1	1	0.986567266212277	1 curve	no
Dpp4	8.2869293844499e-09	2.81878897961118e-49	1.93841811847904e-27	0.101896144097573	4 curves	Coev
Gm27545	NA	NA	NA	NA	na	no
Cpeb3	0.0110520118959238	0.000140065782675211	0.000772865050334741	0.0723696624022001	4 curves	Coev
Gm27866	NA	NA	NA	NA	na	no
Olfr648	NA	NA	NA	NA	na	no
Cntn6	0.185776814090053	5.01192903776509e-07	2.51025300953831e-06	0.728521817316927	Sp	Coev
Nxn	6.94127213823448e-18	6.95422027811618e-17	0.216459977400255	0.131227251858026	1 curve	no
Trappc4	0.867167518512578	0.587719341678941	0.390407977994162	0.774416807966875	1 curve	no
Stard5	0.00896582784666183	0.0582755833409709	0.108087452128168	0.0176710011865895	Tooth	no
Tsga10	0.962156567590538	1	0.987461363681071	0.790019264082126	1 curve	no
Rundc1	0.861095598894426	0.859116621334	1	0.952525337895884	1 curve	no
Tenm1	0.930224455606114	0.00241116321955959	0.000746237910835217	0.994224735924943	Sp	Coev
Irf2bp1	0.999988637988656	1	0.973993799815371	0.914972327377486	1 curve	no
Rpa2	0.0193239607762154	0.10036506558912	0.229557875883718	0.0472949334221862	Tooth	no
Icam4	0.999988637988656	0.078791844575778	0.00693804979071949	0.999241144031606	Sp	Coev
Gm27849	NA	NA	NA	NA	na	no
Klk12	0.224028074547263	0.326399387069633	0.145548514964895	0.102750413751275	1 curve	no
X3110002H16Rik	0.714479732731555	0.0526956697635652	0.0326703543505912	0.844575647325564	Sp	Coev
Olfr1415	NA	NA	NA	NA	na	no
Uckl1	0.118118147112419	0.926168487647235	0.651178531467644	0.0238192090736385	Tooth	no
Nipsnap2	0.851751967810248	0.0185996273247195	0.00259842626629274	0.662494049835037	Sp	Coev
Ptgfrn	1.72626594202298e-06	0.658342514835061	0.719420014314512	4.41275653393473e-07	Tooth	no
Wipf2	0.999988637988656	0.521276049049723	0.14922114435584	0.999119721445524	1 curve	no
Drosha	0.847283619736807	0.551212560584769	0.17708276662914	0.45828910672591	1 curve	no
Asb6	0.911762404730938	0.915059560703918	0.68489909050416	0.66172909775134	1 curve	no
Tfe3	0.988501443600676	0.96373904947882	0.95085795431132	0.937182963431366	1 curve	no
Snora5c	NA	NA	NA	NA	na	no
Snx18	0.999988637988656	0.132547047817114	0.0245543969758656	0.986056259092435	Sp	Coev
Fam198a	0.00168238036593074	4.05574133159353e-09	1.10053074760513e-05	0.303186506293256	4 curves	Coev
Tnfrsf1a	0.999988637988656	0.737494466506585	0.353712485331984	0.998527549911053	1 curve	no
Bdh2	0.30239278788307	0.123325272194881	0.314436034916851	0.806372329180322	1 curve	no
Ifitm5	0.000127819032416441	2.07344876426688e-07	4.04692119640027e-05	0.0119546712508252	4 curves	Coev
Mrpl50	0.310012713210221	0.0889590036034137	0.0285976762362232	0.177368097950251	Sp	Coev
Pdhx	0.123295655283986	0.000251184580643539	8.55027489546207e-05	0.120139820424709	Sp	Coev
Xirp2	0.421740678871462	0.312856716017561	0.27821803140715	0.373953712042616	1 curve	no
Dnah8	0.999988637988656	0.858102748100827	0.549605635106375	0.990808993191124	1 curve	no
Efcab2	0.999988637988656	1	0.965153033948233	0.999119721445524	1 curve	no
Casc1	0.167111666085209	0.497952734975232	0.463513464116914	0.125802086161114	1 curve	no
Irx4	0.00681704050584401	0.166429838244835	0.362576893610922	0.0172077569220222	Tooth	no
Gabrr3	0.744932912555567	1	0.98801917536207	0.344350134388604	1 curve	no
Dnaja3	0.149582246059961	0.878960641653271	0.763589055687334	0.052360727137917	1 curve	no
Dpp10	0.308928828816352	0.260221337994447	0.130339084338356	0.186041598345653	1 curve	no
Dcaf6	0.00585493425216095	0.000464538194411602	0.00926953485167052	0.105909957716648	4 curves	Coev
Slc16a2	0.0151668748321275	1.24455316419875e-09	6.97528469316984e-07	0.560882753681951	4 curves	Coev
Pla2g1b	NA	NA	NA	NA	na	no
Cyp26a1	3.65703046582417e-08	0.00231195782282436	0.13646628812599	2.48208480991949e-05	4 curves	no
Ly86	0.689119226545086	0.992478917604441	0.794028408770227	0.317082538827115	1 curve	no
C130060K24Rik	0.34263674995768	0.0372888597734416	0.0504068945289379	0.640940841887988	1 curve	no
Defb28	NA	1	0.999689277200786	NA	na	no
Cxcr6	0.821212184451323	0.870113699084023	0.922850333975147	0.800701031693384	1 curve	no
Rhcg	0.601951399166072	0.0233902930637441	0.0146477080296762	0.793335697100319	Sp	Coev
Rcan3	0.654292716219216	0.00858902677908756	0.00388266230455842	0.770874936262389	Sp	Coev
Zmat1	0.0072126772360945	0.0356687943307254	0.232102245122024	0.063476952564128	1 curve	no
Stra6l	0.886808979921231	0.229418586730675	0.0720671819583113	0.6138870252903	1 curve	no
Fate1	0.841887540317746	1	0.909024338885278	NA	na	no
A930018P22Rik	0.999988637988656	1	0.969662382530137	0.879918206625654	1 curve	no
Mcub	5.35738968455901e-09	0.00209756760652734	0.165189894507674	2.12831096007381e-05	4 curves	no
Tyw1	0.281910601869224	0.434684817994437	0.307091414792349	0.183794705087726	1 curve	no
B3gnt2	0.0076398750607366	2.8454989856752e-10	5.56972069845384e-08	0.204832323630655	4 curves	Coev
Ppil6	0.999988637988656	0.898494707313387	0.726469865053769	0.997779419353722	1 curve	no
Ackr4	0.00892624671420359	0.0184472677368859	0.823861358369387	0.577562679157259	1 curve	no
Myo7a	0.30555562940716	0.950049332779064	0.664471565471866	0.0876770540794627	1 curve	no
Inpp5a	0.714493671306268	0.243453188141656	0.0761961605109319	0.455052615531963	1 curve	no
Stx18	5.21394778754688e-61	1.02176590709303e-06	0.47164826679359	1.4476624010593e-33	4 curves	no
Nyap1	0.0947300575984815	0.000493436027535413	0.00248499361032361	0.440177549119011	Sp	Coev
Etnk1	0.999988637988656	0.996203199634087	0.763339742802456	0.928640300461317	1 curve	no
Dna2	0.0123293111361818	0.0735427527706055	0.14634168980965	0.0269260339677655	Tooth	no
Zfp558	0.87462220592326	0.111161951359859	0.0274168446901241	0.704638592349365	Sp	Coev
Cers3	0.000501223299993169	0.00176547772310195	0.0172086571230066	0.00741201653615414	4 curves	Coev
Nkx2.6	6.03953574633213e-10	0.362431904758878	0.937212332845412	2.40782689058092e-09	Tooth	no
Rfx6	0.999988637988656	1	0.830602204256258	NA	na	no
Zhx2	0.418079661835437	0.128704217764822	0.12033296003265	0.529077465532553	1 curve	no
Zfp628	0.999988637988656	1	0.981294293063461	0.845934548335935	1 curve	no
Slfn1	0.605720320324663	0.000336697068016717	0.00032364876664017	0.959054330923972	Sp	Coev
Nudt16l1	0.999988637988656	0.133393765187079	0.0214798002039378	0.98473294644254	Sp	Coev
Insm2	NA	NA	NA	NA	na	no
Srd5a3	0.745992057445514	0.0198552097361147	0.00409179838319699	0.625844465851823	Sp	Coev
Treml4	0.913023579079815	0.17730999888518	0.0775961740235078	0.893801342862398	1 curve	no
Frmd3	0.00116929740207264	1.96863649493568e-10	7.35676949051707e-07	0.323695451305615	4 curves	Coev
Ppp1r42	0.909397118814346	0.649816150273589	0.579963024932768	0.934145215094429	1 curve	no
Pabpc6	0.949535540394728	0.378289889527014	0.211987025284505	0.950564277908683	1 curve	no
Usp35	0.613449529650701	0.14008029285566	0.0586867870475033	0.502462592819254	1 curve	no
Dhrs13	0.939105853612227	0.741704208454147	0.351241108206089	0.640140617518495	1 curve	no
Slitrk5	1.32249978200198e-85	6.34801892603889e-53	0.0379468299759148	1.16052008359942e-10	4 curves	Coev
Otud3	0.443646180070185	0.0859406531750202	0.049354396026312	0.44378819196291	Sp	Coev
Gpbp1l1	0.999988637988656	0.817991676000436	0.576513113327708	0.982725529644685	1 curve	no
Fbxw11	0.800906793604358	0.738706730335289	0.383956852787345	0.4716513792725	1 curve	no
Tmem171	0.26100771009213	0.13246441195891	0.0740201563426611	0.202708013814671	1 curve	no
Rasl11b	0.00120002809440249	0.0382885189688837	0.0786056830146448	0.00304715568783174	4 curves	no
Mir3064	NA	NA	NA	NA	na	no
Cdk10	0.724231826237366	0.446253791929452	0.217651738481577	0.510202618998954	1 curve	no
Ganc	0.850529613786728	0.816158676554264	0.932772815580726	0.923831987189185	1 curve	no
Lars	0.00887056723872993	0.00986369599967305	0.0254764948093397	0.0274603950876599	4 curves	Coev
Grid1	0.0597392565366309	1.39760282705077e-42	3.30256592047691e-36	0.843939667841629	Sp	Coev
Slc25a21	0.00276166946172098	9.18219848644968e-10	2.18004235172818e-05	0.916507137698704	4 curves	Coev
Vps13d	0.999988637988656	0.0700703605305096	0.00908491688789243	0.802898464688948	Sp	Coev
Dusp21	NA	NA	NA	NA	na	no
Nps	NA	1	0.910572468918231	NA	na	no
Gm24572	NA	NA	NA	NA	na	no
Rnase6	0.949039423085095	1	0.976521293394312	0.703537720068255	1 curve	no
Cd48	0.524099914533421	0.0757413000801671	0.0297307770274945	0.440607130081073	Sp	Coev
Plrg1	0.0568916151799833	0.982380067315682	0.829541694999243	0.00932046490561145	Tooth	no
Hinfp	0.87121759573284	0.231003344589039	0.194961564339246	0.986567266212277	1 curve	no
Gpc6	0.0408374045592965	0.278396054629071	0.247634751965885	0.0299446906552564	Tooth	no
Rfxap	0.0721236667731365	0.274412203468777	0.906581144117403	0.307189179498202	1 curve	no
Prima1	0.0240788812023771	2.80579653539572e-07	1.53345557551536e-06	0.15355358163606	4 curves	Coev
Cad	0.999988637988656	0.0225115802914598	0.00304873753769261	0.937820483574064	Sp	Coev
Lins1	0.999988637988656	0.93000202161954	0.579554436717349	0.9851971559207	1 curve	no
Rc3h2	0.999988637988656	1	0.935196525411518	0.99018394237069	1 curve	no
Twist2	0.0178626238731335	0.0174126152085234	0.0599836436611501	0.0736970813918542	1 curve	no
Aebp1	4.95349376977524e-22	1.99674079171707e-07	0.343571383130752	2.47003370721004e-09	4 curves	no
Glrx3	0.0178604046589024	0.576563108132907	0.463057372546022	0.00601129007405254	Tooth	no
Megf11	0.000525788806163299	2.20818818379497e-13	3.95554005256794e-10	0.0676751483753401	4 curves	Coev
Gas2l1	0.621981071371835	1	1	0.392012310537431	1 curve	no
Muc15	0.159261391472372	0.0214686442999067	0.013698226040439	0.192331460594951	Sp	Coev
Piwil2	0.675002939386502	0.701953782607514	0.686242058581058	0.648313027525436	1 curve	no
Fh1	1.9782629013119e-08	6.65604080948465e-06	0.00464770231001238	7.25844384260365e-05	4 curves	Coev
Sipa1l3	0.0914005572130485	7.62339054983457e-05	0.000122333054445221	0.220268162371629	Sp	Coev
Cdh22	0.0222456807568178	0.203030583342134	0.397773907550063	0.0468277242273983	Tooth	no
Cldn2	0.451040207101726	0.551640714210787	0.56777613579596	0.399203850925572	1 curve	no
Plce1	3.28263359147713e-06	1.52162982795728e-12	1.53609658893744e-07	0.0153811024825929	4 curves	Coev
Hecw1	0.0509750372453762	0.000160471267107389	0.0102321943765846	0.914723146228233	Sp	Coev
Ptpn4	0.74397025241913	1	0.972613804689293	0.401917994863169	1 curve	no
Gmppa	0.597333846683365	0.000963573539833931	0.000236871837708782	0.603723823784626	Sp	Coev
Rtkn2	0.00414837131735322	0.00178104249710391	0.0188605225130307	0.0528972942456366	4 curves	Coev
Poc5	0.652802461580634	0.705400796630494	0.621039291309802	0.554200075800196	1 curve	no
Tbx5	NA	1	0.951200973349372	NA	na	no
Mgmt	0.988369622912376	0.903298948126198	0.639452263267915	0.814484379013554	1 curve	no
Gm26109	NA	NA	NA	NA	na	no
Eepd1	4.15312025691859e-08	4.81741331924391e-10	0.00404341000326365	0.0562099859569459	4 curves	Coev
Zmym6	0.0480939712365381	0.145567546919447	0.10903932726176	0.0349915497539449	Tooth	no
Katnbl1	0.297368525301418	0.809603252009826	0.586245975968334	0.124131696298481	1 curve	no
Ints3	0.702925763029991	0.948606542182293	0.809364956951156	0.419048259768553	1 curve	no
Top3b	0.999988637988656	0.526579075218818	0.147568489772243	0.986510815399826	1 curve	no
Prr22	0.675002939386502	0.610273054566249	0.458452541152983	0.556421507343144	1 curve	no
Tbpl1	0.999988637988656	1	1	0.9851971559207	1 curve	no
Zfp512	0.27522524111516	0.111161951359859	0.302590081874841	0.720911380693584	1 curve	no
Plg	0.612782657221606	0.880338862673551	0.976994558807488	0.585212574979746	1 curve	no
Plod2	1.16246998594114e-05	0.246610614952081	0.320466556767396	1.01421861095463e-05	Tooth	no
Zan	4.78954754332361e-32	1.83786426182441e-17	0.174892302590681	3.30113670519902e-08	4 curves	no
Creb3l1	2.67431027933499e-05	0.000187067419133124	0.666176865495915	0.271739508888224	1 curve	no
Grap	0.919739169889894	0.109118946182271	0.0497701213139508	0.961324049650199	Sp	Coev
Miga1	0.0117890121897176	0.774666773162988	0.647736082518306	0.00286173105355447	Tooth	no
Tll2	1.07964564972164e-11	2.42647679060431e-11	0.000920830099730237	0.0106393215409006	4 curves	Coev
Dhx32	0.490526816392921	0.71078776700076	0.631370825557764	0.36668736455241	1 curve	no
Plau	0.00123473018873422	0.0138992041763975	0.124595797033181	0.0171250584512863	4 curves	no
Dclre1b	0.971111594529075	0.655012826115966	0.368712391988225	0.843939667841629	1 curve	no
Arl5b	0.973296582690079	0.98666997764425	0.95002674784255	0.862392059972814	1 curve	no
Gh	0.999988637988656	1	1	0.911503185995588	1 curve	no
Cxcr2	0.175924758340064	0.0413705900307411	0.0811662097074504	0.40767556053334	1 curve	no
Ccne1	0.00054231781421592	0.00121021143992219	0.0261680639909663	0.016982138207713	4 curves	Coev
Nlrc3	0.708059632545298	0.512044546115563	0.579294669226243	0.846336761857137	1 curve	no
Ddx46	0.0200411316328758	0.798290868283376	0.727823522205797	0.00573558828480452	Tooth	no
Zkscan16	0.297836796036612	0.0124926529179604	0.00653009783104978	0.317564995691244	Sp	Coev
Pbx2	0.475606580925892	0.000210778695243301	0.000142875470870643	0.739808404563735	Sp	Coev
Atg7	0.999988637988656	0.888544733029571	0.463057372546022	0.933970711804435	1 curve	no
X2010111I01Rik	0.41289049154884	0.000294747005227818	0.000532718668129909	0.895764208131593	Sp	Coev
Commd9	0.56342539846836	0.429802344359358	0.220731590783132	0.360231627924863	1 curve	no
Prpf39	0.999988637988656	0.932981275224632	0.604957061569044	0.941448205029273	1 curve	no
Washc4	0.999988637988656	1	1	0.997779419353722	1 curve	no
Efna4	0.558641216669034	0.869236956507949	0.946312013222103	0.49168653334603	1 curve	no
Fam102b	0.0895565218731211	0.123697087123308	0.263207986558523	0.211102764318776	1 curve	no
Ccdc71	0.977415631701493	0.925711503151095	0.937212332845412	0.963880681971552	1 curve	no
Aqp9	0.96154435236953	0.718743059346548	0.596968309615159	0.95446493042304	1 curve	no
Izumo4	0.786256789704911	0.260221337994447	0.0557249963396447	0.459708129481378	1 curve	no
Ccr3	0.901000506192632	0.757575868939958	0.452519661710093	0.653990735378747	1 curve	no
C5ar1	0.661365253545167	0.34454570332218	0.379283394134889	0.830846846655801	1 curve	no
Paxip1	0.274077431018777	0.903074766911338	0.77430278556794	0.111966973756895	1 curve	no
Tcf23	0.999988637988656	1	0.877682148987308	NA	na	no
Nmrk2	0.975868043318844	0.954698961573077	0.691525807634303	0.721796519116444	1 curve	no
Mast3	0.0218140403627519	0.773966142292624	0.806244047116208	0.00900269649182798	Tooth	no
Lcn12	0.934552974476231	1	0.949110595813767	0.560518079195079	1 curve	no
Eid3	8.96587038067825e-09	0.661091961519345	0.76924027444322	2.13524984534403e-07	Tooth	no
Cd82	0.975588974849525	0.000210824946745	1.31590607891601e-05	0.887165607673508	Sp	Coev
Prss55	NA	1	0.903317032078559	NA	na	no
Ist1	0.21578865598581	0.0480746889880228	0.0415413409624028	0.26423552231876	Sp	Coev
Lrrcc1	0.944108512808877	0.17754008085228	0.0439854126411012	0.75790003566265	Sp	Coev
H2.Aa	0.993459837593421	0.205028146429852	0.0728895856665156	0.96387603773259	1 curve	no
Ptprs	6.8078482744804e-06	0.562372612970991	0.554082986720354	1.63195124880593e-06	Tooth	no
Mob3c	0.0255946280740132	1.16595818988372e-08	6.88978912628197e-06	0.95240534666253	4 curves	Coev
Eif3g	0.874364519694811	0.775917833434749	0.931639053498393	0.978439368545246	1 curve	no
Gatm	0.491413791610426	0.697807432387962	0.657095710969949	0.412895135806334	1 curve	no
Gm3045	0.999988637988656	0.903051502203542	0.554305951190116	NA	na	no
Hk1	0.302604938774868	0.0458891800058497	0.0843721391757312	0.629973108080401	1 curve	no
Nup155	0.326062442873106	0.933796967031852	0.90110615379728	0.164476639802003	1 curve	no
Myh3	0.0342247104877468	0.00588181686950289	0.295622884123042	0.891835332791308	1 curve	no
Kcnj10	0.36009323394992	0.109666580804435	0.411977273935076	0.973010264841808	1 curve	no
Cks1brt	0.122922332570874	0.390660716567005	0.173301570353293	0.0394503784200276	Tooth	no
Rcn1	0.974651454205651	0.539060248769193	0.205872865563759	0.757666453906656	1 curve	no
Sh3bgrl2	0.076560592647316	1.89796971996104e-13	9.95837603437121e-13	0.439534959562132	Sp	Coev
Psmb8	0.415494485290855	0.202675770940259	0.090111928967096	0.284025062397532	1 curve	no
Cpm	1.58335292317568e-52	3.15825004003545e-36	0.111896116664217	4.07886656987489e-05	4 curves	no
Plcl1	1.96232827992151e-08	0.00216841523935591	0.170015264027264	2.71744557628369e-05	4 curves	no
Nrbp2	0.00281780452438185	0.00112188827582516	0.00336257611683218	0.0113789431152457	4 curves	Coev
Sult1e1	NA	0.935091696118873	0.903317032078559	NA	na	no
Wsb1	0.623930255315656	0.523276906208842	0.205436012391839	0.300132335116885	1 curve	no
Tusc5	0.999988637988656	0.83019816228664	0.440553188526608	0.794906579626272	1 curve	no
Hspa4l	0.00199129734620295	2.28634613877871e-26	2.30763681941372e-18	0.739567274350216	4 curves	Coev
X6030445D17Rik	0.999988637988656	0.225575909230063	0.0419005592814902	NA	na	Coev
Aifm3	0.0592116425276156	0.0060232079660367	0.0800582080087952	0.60533140341411	1 curve	no
Ptgds	0.313486332493341	0.331393743502155	0.157585166943114	0.172407317643001	1 curve	no
Emc4	0.999988637988656	0.826937995574531	0.36478438028666	0.965667887876362	1 curve	no
Gck	0.962727239555052	0.997053618851423	0.717266822605496	0.612077358219805	1 curve	no
Chrm2	0.103244080781045	0.000738624052836497	0.0182932994535744	0.9851971559207	Sp	Coev
Fam240b	0.999988637988656	0.939292064783611	0.703213651555745	NA	na	no
Gm27882	NA	NA	NA	NA	na	no
Tmem17	0.957602541314033	0.192994675119104	0.063352330149596	0.879918206625654	1 curve	no
Tln1	0.27727248528208	0.146016374438297	0.0771150956578286	0.200172718108276	1 curve	no
X2010109I03Rik	NA	1	0.997698428565323	NA	na	no
Mri1	0.851751967810248	0.992464019213489	0.753503766554594	0.464877586353747	1 curve	no
Paxx	0.276269057506081	0.130909883079517	0.0792513857258077	0.229834113958884	1 curve	no
Icmt	0.356913375313632	0.0406841981745058	0.0104649364503689	0.214739569608842	Sp	Coev
Slc17a4	NA	NA	NA	NA	na	no
Prf1	0.700001510020347	0.482789146008858	0.346534774226691	0.610739075582729	1 curve	no
Sik2	0.999988637988656	0.917479601000069	0.566802904098761	0.982202838962468	1 curve	no
Ggact	0.0018707897690764	5.63082056494957e-08	0.000148621342812731	0.631595702108811	4 curves	Coev
Sec61a1	0.11145557761994	0.00940864964176132	0.030492284277006	0.385981937578001	Sp	Coev
Spock3	6.67327034425872e-11	0.75523533703024	0.477510207217853	1.42048454540756e-09	Tooth	no
Saal1	0.292081172757058	1	0.963660830901574	0.0925952301232789	1 curve	no
Creg1	0.417052322872461	0.0169846294495224	0.00518831343481853	0.345877475274293	Sp	Coev
Mrpl28	0.999988637988656	0.547523020793598	0.234832261376791	0.979570033272478	1 curve	no
Tssk3	0.512566241163498	0.415693939525338	0.542901053463188	0.688627141948698	1 curve	no
Ildr1	0.930224455606114	0.0325019990651544	0.0062061571986388	0.848893978376206	Sp	Coev
Dck	2.54300169658413e-08	2.99408855031539e-08	0.00219189099651044	0.00295452227482702	4 curves	Coev
Snord123	NA	NA	NA	NA	na	no
Folh1	0.212363053891606	0.108150819344604	0.725624665817635	0.988347181900248	1 curve	no
Nit1	0.999988637988656	0.0618145465038344	0.00691230407470182	0.903120177655604	Sp	Coev
Sobp	0.000236481390093791	0.159683574146626	0.355884402678558	0.000651237444669426	Tooth	no
Stk39	0.004844494263884	0.00518653856335363	0.361837839030186	0.375300465061141	1 curve	no
Gm27427	NA	NA	NA	NA	na	no
X1600002K03Rik	0.484551345971259	0.0534568404844388	0.095164460330523	0.896717319578636	1 curve	no
Hspa13	0.931451486461097	0.714665789758713	0.316864928895105	0.615770098795714	1 curve	no
Cyp2j9	0.687595186465877	0.0805605392615677	0.0278284839272788	0.576608048371112	Sp	Coev
Btnl2	0.796907845591474	0.570124757432073	0.735553779629676	0.978783735770945	1 curve	no
Camk1d	0.000112429191107659	0.643623286767104	0.924340487194374	9.29420902067478e-05	Tooth	no
Tmem41b	0.999988637988656	0.224756166389731	0.0512395650228308	0.9851971559207	1 curve	no
Gm27538	NA	NA	NA	NA	na	no
Upk3a	0.999988637988656	0.736754026859487	0.409374722485151	0.876831094536575	1 curve	no
Arhgap26	2.40131008277493e-05	9.93560413880395e-16	2.78723528200055e-10	0.0272198031104966	4 curves	Coev
Fmo3	0.965110790826279	0.555649681409628	0.337746750043612	0.916490685167425	1 curve	no
Tex36	0.121288528010843	0.953111169086643	0.817033857453368	0.03514656722324	Tooth	no
Gm22200	NA	NA	NA	NA	na	no
Sema7a	0.0199596280110618	0.49402727877166	0.871562358792202	0.0343832560834233	Tooth	no
Plpp3	2.67156485325051e-08	5.79977907061466e-06	0.00120519063829677	2.24612222600633e-05	4 curves	Coev
Disp2	0.710688543255163	0.14562916379288	0.0581499252777898	0.5839526180951	1 curve	no
Scfd1	0.999988637988656	1	0.790613237807745	0.91386028238184	1 curve	no
Xcr1	NA	1	0.952539395161694	NA	na	no
Lgi3	0.000371866448970241	1.11033492393778e-12	2.63735733865637e-08	0.112050972047124	4 curves	Coev
Ero1l	0.852528506814032	0.490073372777142	0.201303483126666	0.589752054290448	1 curve	no
Ska1	0.000225462107604911	0.384127320277645	0.28751077065363	5.99395967615489e-05	Tooth	no
Vwa1	0.99767938563717	0.23496718592961	0.0653712973380446	0.868604425624642	1 curve	no
Ret	1.38368992727211e-08	4.2701393512139e-15	3.1050459593933e-05	0.13314358672072	4 curves	Coev
Osgepl1	0.893952268804232	0.72402483433217	0.385797871041347	0.625595220625529	1 curve	no
Fam69a	0.927780388441958	0.0116646770369381	0.00286067441758516	0.950564277908683	Sp	Coev
Slc22a7	0.899224271672932	0.647494896285374	0.336832160800603	0.669230590022423	1 curve	no
Mir1893	NA	NA	NA	NA	na	no
Mpv17l	0.395454506839243	0.272270338118528	0.211037432016869	0.370078636057854	1 curve	no
Arhgap21	0.0656513538865658	0.00317155322217761	0.00370496858500132	0.116504974975111	Sp	Coev
Cog8	0.934784464857103	0.895548261909665	0.553932806390746	0.625844465851823	1 curve	no
Ambp	0.855440170322077	0.934759505031051	0.693520998338975	0.554947714371251	1 curve	no
Gm26387	NA	NA	NA	NA	na	no
Cpsf1	0.999988637988656	0.723992506126748	0.319147267659617	0.98769685188361	1 curve	no
Colq	0.0499287083591514	0.132791097839944	0.630538300329629	0.283464702000798	1 curve	no
Ccr1	0.000680251701830512	5.34587580768744e-06	0.000930054750245238	0.0675244822638021	4 curves	Coev
Ppp1r36	0.980049218380951	0.688683221770279	0.406440779362591	0.861664903855803	1 curve	no
Slc37a3	0.702630781634314	6.96247738472192e-27	8.32550112722714e-28	0.978783735770945	Sp	Coev
Gm27395	NA	NA	NA	NA	na	no
Qser1	0.999988637988656	1	0.893446927367141	0.901609142482217	1 curve	no
Ermard	0.999988637988656	0.669874366292512	0.2760492661751	0.843939667841629	1 curve	no
Lhx1	0.728743934437578	0.697729506723098	0.331808875423701	0.374151018077557	1 curve	no
Tulp4	0.717070609544183	0.105191169139172	0.052113922837856	0.706965302519784	1 curve	no
Plekhg6	0.00952380254579444	1.38682162599087e-14	1.78711228137342e-12	0.135422258578756	4 curves	Coev
Uros	0.999988637988656	0.64062267302447	0.21350264245552	0.983075640617803	1 curve	no
Crybg3	0.00548890019348263	7.95186091221826e-06	3.0059589321812e-05	0.026050821775424	4 curves	Coev
Tslp	0.667282806099542	9.60866111737255e-05	1.77203044737703e-05	0.717540201110464	Sp	Coev
Cadm1	0.00525662346014394	0.050544309378289	0.128216137608776	0.0158785028190826	Tooth	no
Mtmr1	0.999988637988656	0.492011068266042	0.168644421671658	0.949730029706153	1 curve	no
Mesp1	0.999852233587131	0.928627770032864	0.90030416716582	0.984468932106761	1 curve	no
Rpp38	0.815644350982345	0.774121066144086	0.763339742802456	0.799210524229285	1 curve	no
Gm27998	NA	NA	NA	NA	na	no
Daam1	0.00367454847877001	0.000830089633623845	0.00894760853959946	0.0434828845214613	4 curves	Coev
Rrp36	0.999988637988656	0.7705211360393	0.55221687562428	0.9851971559207	1 curve	no
Elf5	0.139134187275334	0.37833852294969	0.242061309307059	0.0770016466149456	1 curve	no
Ankrd12	0.999988637988656	1	0.895243239501773	0.988433994317164	1 curve	no
Zbtb46	0.115323918248438	0.805085377864332	0.429174925368851	0.0220196946982991	Tooth	no
Gm27543	NA	NA	NA	NA	na	no
Cebpa	0.000458539531091444	1.12404781829098e-13	3.38559587815533e-10	0.0503281065597392	4 curves	Coev
Kat14	0.738886982269597	2.5029783738236e-05	1.92325898337963e-06	0.667197774848673	Sp	Coev
Mov10l1	0.829690316312139	0.936977653681056	0.974003767955575	NA	na	no
Fez2	0.347329882464083	0.0082036280488166	0.00898331003564546	0.606688141036994	Sp	Coev
Snord89	NA	NA	NA	NA	na	no
Cdh19	0.000123575148652908	0.0876345754064936	0.0691927480341195	8.28595603357284e-05	Tooth	no
Snord110	NA	NA	NA	NA	na	no
Clrn3	NA	NA	NA	NA	na	no
Rhobtb2	0.943639779830275	1	0.966202839522978	0.549313443336661	1 curve	no
Gfra2	0.0197752251637689	2.73574971808451e-21	3.31599837670095e-18	0.389118043583977	4 curves	Coev
Tspan18	1.15486238098856e-06	1.06326906863617e-05	0.546840514386556	0.203978008638426	1 curve	no
Dnph1	0.19730270984189	0.0154789127081914	0.0140433539581844	0.280905440735361	Sp	Coev
Chpf	0.0234370288596742	0.601780424328294	0.791483302394112	0.0206122033992936	Tooth	no
Snx10	6.59029289542968e-05	0.000854074587276858	0.148337134279774	0.0289013861094396	4 curves	no
Rraga	0.718964137539518	0.597591920607323	0.371129333634264	0.52766827630686	1 curve	no
Ubash3b	2.19798983204248e-08	0.000190968184141266	0.0195513750032751	1.41361786277585e-05	4 curves	Coev
Kif20b	0.0142564394623919	0.406750155624436	0.314341876418645	0.00627265151106524	Tooth	no
Gm22888	NA	NA	NA	NA	na	no
Trim13	0.999988637988656	0.358994104509627	0.14340337675791	0.955909030466258	1 curve	no
X1700013F07Rik	0.760793012223208	0.788762362251821	0.688623955781898	0.637414168808338	1 curve	no
Slc16a10	0.00342604073007161	2.43262901695569e-12	8.06623324847173e-08	0.793266790449142	4 curves	Coev
Gm24299	NA	NA	NA	NA	na	no
Gm27957	NA	NA	NA	NA	na	no
Styxl1	0.726348150123432	0.95473572893773	0.738387080843585	0.399911710164694	1 curve	no
Hspa12a	4.47842766598149e-14	0.105787983968599	0.721307444691247	5.90343068954318e-12	Tooth	no
Spag1	0.999988637988656	0.738788672395909	0.312136479330917	0.996245257936569	1 curve	no
Grm1	0.882458984424243	1	0.982612000714822	0.576451390902664	1 curve	no
Defb19	NA	NA	NA	NA	na	no
Col14a1	7.79197158627765e-19	1.08656425216438e-66	1.87056570399986e-17	0.1959128626892	4 curves	Coev
Ccdc151	0.203900732365596	0.984440554380032	0.97261796763676	0.0766509765038518	1 curve	no
Mmp21	0.525440868122394	0.99762059866798	0.966373355325789	0.26233672646967	1 curve	no
X1700028K03Rik	0.999988637988656	0.847926935722576	0.576544708905522	0.980598691952543	1 curve	no
Klhl7	0.722231933936761	0.00207851183132217	0.00156624993627888	0.991027910621907	Sp	Coev
BC027072	0.672709896021873	0.693495815288184	0.647366907917132	0.621747794208208	1 curve	no
Tmprss11b	0.999988637988656	0.919546871870091	0.563865708378365	0.892152684787583	1 curve	no
Ctns	0.519549417985418	0.847943645708213	0.541289449768078	0.219495437564279	1 curve	no
Gm27611	NA	NA	NA	NA	na	no
Mrrf	0.69968059373636	3.06820207790678e-13	1.44386406996449e-14	0.78154046314227	Sp	Coev
Map3k8	0.0785961509785187	0.0105630080937414	0.0133992633206435	0.148508165431907	Sp	Coev
Cited2	0.0144798349320027	0.0160688049329848	0.0984631811577388	0.106231636357356	1 curve	no
D930020B18Rik	0.0133734074547507	0.773066055064107	0.523589087410064	0.00257126194384116	Tooth	no
Awat2	0.0726764445293764	0.336106964386813	0.936215914766305	0.228959689532389	1 curve	no
Abca9	0.0137288459556644	4.77431249795984e-16	2.0914957440894e-12	0.587108801178514	4 curves	Coev
Depdc5	0.778538013368236	0.0363508499786084	0.00505489425744801	0.516319373605015	Sp	Coev
Snora21	NA	NA	NA	NA	na	no
Brd3os	0.00834124124193914	1	0.978586650337782	0.00117224629405196	Tooth	no
Esrp2	3.3349066930203e-15	1.35031460159066e-05	0.907575750798148	4.55559163013793e-06	4 curves	no
Gm27636	NA	NA	NA	NA	na	no
Rassf5	0.327581957971167	0.0562371250888527	0.183770914651392	0.893634177003512	1 curve	no
Nedd4	0.999988637988656	0.297703965050445	0.0771268861111216	0.931339501007014	1 curve	no
Gm27326	NA	NA	NA	NA	na	no
Fabp3	0.000135253392424949	0.00181275959112008	0.824536729536246	0.473350471443561	1 curve	no
Slc25a33	0.0747324634166084	0.0048263635936006	0.00343969688025591	0.091981198566906	Sp	Coev
Camkk2	0.628434314086569	0.884242021560627	0.644795668037907	0.325223631891825	1 curve	no
Gm27454	NA	NA	NA	NA	na	no
Gm27605	NA	NA	NA	NA	na	no
Cc2d1a	0.653603002815826	0.767898480333087	0.371660726550971	0.274981618738961	1 curve	no
Nagk	0.810473542942425	0.823866117451414	0.473511732210902	0.469074248685281	1 curve	no
Cacnb2	0.013082554122654	3.82128727283678e-06	2.4877636008892e-05	0.0992296843691602	4 curves	Coev
Fam114a2	0.746000559546008	0.881192536199031	0.952398831099489	0.711325580175863	1 curve	no
Palm2	0.58890802772965	9.68998411471835e-06	3.27389128508156e-06	0.769621685863076	Sp	Coev
Ppp2r1a	0.999988637988656	1	0.95705471318711	0.991315660486887	1 curve	no
Ak7	0.855440170322077	0.718860053161915	0.687522516239482	0.86536346378094	1 curve	no
Ubl7	0.994584282756083	0.989563468790776	0.816602471375783	0.78669145843786	1 curve	no
Spdya	0.631058498431675	0.825475386939229	0.544931480540073	0.338018607484873	1 curve	no
Ano3	0.99289937051165	0.0249096279399178	0.00278881270983994	0.828504324397849	Sp	Coev
Tubgcp2	0.908096533415593	0.532603868536554	0.175976642919963	0.572002388170591	1 curve	no
Gfpt1	0.999988637988656	0.946958394296317	0.792681966474555	0.974103776511266	1 curve	no
Cdhr1	0.000989688044077663	0.0556758354962243	0.994273631218713	0.0697152212256405	1 curve	no
Tgfb1	0.254688922451558	3.2665411407804e-10	1.10275234207044e-09	0.728884599301914	Sp	Coev
Slirp	0.885148134007107	0.47820621350853	0.191102542791434	0.633818398592317	1 curve	no
Galnt3	0.0384192362417297	0.655012826115966	0.55221687562428	0.0155623833032082	Tooth	no
Msi2	0.203255327608657	0.0602681861496828	0.0310243040601	0.158500421420964	Sp	Coev
Arhgef4	0.456923814144495	1.37210968271314e-07	1.85811643060599e-07	0.929821652537567	Sp	Coev
Mospd3	0.114706681685098	0.175730241518943	0.104892253706121	0.0714300933709334	1 curve	no
Mylk	2.40131008277493e-05	0.00366815281357248	0.42502365263688	0.0146184658610926	4 curves	no
H2.M2	0.895031057511655	0.8451446244384	0.770851135619655	0.852400142839504	1 curve	no
Vcam1	3.21506652756338e-06	0.000414918237374397	0.380294302920453	0.0192697849980397	4 curves	no
Mipep	0.00180813341050616	0.852928335674606	0.985949122013228	0.000676038401033174	Tooth	no
Zfp799	0.984257895033861	0.932689253720011	0.927384405749742	0.9591056056556	1 curve	no
Fgfbp3	0.825374045444641	6.98282629245139e-06	3.22075600684711e-07	0.748159176092793	Sp	Coev
Ero1lb	0.999988637988656	1	0.757069453903741	0.963560404160922	1 curve	no
A730046J19Rik	0.392209359183128	0.35938416162895	0.243872129637117	0.261577029949006	1 curve	no
Fam53b	0.0312264145361781	1.00238830820901e-06	2.56204175361243e-06	0.107967788212209	4 curves	Coev
Tmem37	1.84915445498051e-05	5.03070518055509e-11	6.31967672067488e-07	0.0434580082481958	4 curves	Coev
Adamtsl3	0.128246595270218	0.116249308982234	0.506967072992995	0.536535902569873	1 curve	no
Snora74a	NA	NA	NA	NA	na	no
Slc35b3	0.999988637988656	0.698896842040774	0.436829021924982	0.988433994317164	1 curve	no
Ugt1a1	0.600829005795125	0.000453761848645871	0.00011172369746231	0.638175509695038	Sp	Coev
Spaca6	0.470155277507667	0.553863797506469	0.246415790369825	0.206159537485987	1 curve	no
Mcmdc2	0.999988637988656	0.669874366292512	0.260931614947628	0.999538191637942	1 curve	no
Csnk1e	0.628984265600631	0.521451323972949	0.546099222359888	0.699185471912157	1 curve	no
Hint1	0.999988637988656	0.700383611673292	0.31130946072706	0.974373649469097	1 curve	no
Nr2c2ap	0.999988637988656	0.997466519222592	0.849093647906664	0.894405490998687	1 curve	no
F13a1	0.81163695872124	0.0134761065653961	0.00545372856098395	0.90493732814467	Sp	Coev
Klkb1	0.999988637988656	0.955190922997442	0.90138483498529	NA	na	no
Hsh2d	0.615587896135673	0.791155670359784	0.752041252760483	0.507275835670269	1 curve	no
Dnajc2	0.0880184727704994	0.820979557926557	0.643357111181918	0.0266745032451241	Tooth	no
Chrac1	0.999988637988656	0.431416932928484	0.123669577021746	0.891145864999277	1 curve	no
Gtf2e2	0.991272894438074	0.746877194357657	0.411245002848219	0.822006475174382	1 curve	no
Prdm14	NA	1	1	NA	na	no
Gm22154	NA	NA	NA	NA	na	no
Gm933	NA	NA	NA	NA	na	no
Malt1	0.165797721427125	0.122965721210238	0.346478595067617	0.494036732573964	1 curve	no
Eif3l	0.999988637988656	0.999113680018283	0.700645586164506	0.940194809988264	1 curve	no
Snord49a	NA	NA	NA	NA	na	no
Eras	NA	1	0.994880041579901	NA	na	no
Rffl	0.06358664046355	0.0166466318592787	0.0543910880193966	0.234576903051245	1 curve	no
Uroc1	0.925262715763105	0.597369559290637	0.518811649754272	0.97133369310678	1 curve	no
Adipor1	0.247679750641263	0.369361479140158	0.524623468107623	0.344739570236627	1 curve	no
[truncated: 12,533 more rows]
