# Supplementary material for: Comparative transcriptomics in serial organs uncovers early and pan-organ developmental changes associated with organ-specific morphological adaptation
Source: Nat Commun. 2025 Jan 17;16:768. doi: 10.1038/s41467-025-55826-w (PMC11742040; doi:10.1038/s41467-025-55826-w)
Supplement: Supplementary file 6 — Source Data [file 41467_2025_55826_MOESM6_ESM.zip]

Archive with 419 entries (406 files):
- source data/
- source data/Code_et_data_for_Fig/
- __MACOSX/source data/._Code_et_data_for_Fig
- source data/.DS_Store
- __MACOSX/source data/._.DS_Store
- source data/Code_et_data_for_Fig/Code_and_data_for_Sfig4/
- __MACOSX/source data/Code_et_data_for_Fig/._Code_and_data_for_Sfig4
- source data/Code_et_data_for_Fig/Code_and_data_for_Sfig3/
- __MACOSX/source data/Code_et_data_for_Fig/._Code_and_data_for_Sfig3
- source data/Code_et_data_for_Fig/.DS_Store
- __MACOSX/source data/Code_et_data_for_Fig/._.DS_Store
- source data/Code_et_data_for_Fig/Code_and_data_for_Sfig2/
- __MACOSX/source data/Code_et_data_for_Fig/._Code_and_data_for_Sfig2
- source data/Code_et_data_for_Fig/Code_and_data_for_Sfig5/
- __MACOSX/source data/Code_et_data_for_Fig/._Code_and_data_for_Sfig5
- source data/Code_et_data_for_Fig/Code_and_data_for_fig3/
- __MACOSX/source data/Code_et_data_for_Fig/._Code_and_data_for_fig3
- source data/Code_et_data_for_Fig/Code_and_data_for_fig4/
- __MACOSX/source data/Code_et_data_for_Fig/._Code_and_data_for_fig4
- source data/Code_et_data_for_Fig/Code_and_data_for_fig2/
- __MACOSX/source data/Code_et_data_for_Fig/._Code_and_data_for_fig2
- source data/Code_et_data_for_Fig/Code_and_data_for_Sfig7/
- __MACOSX/source data/Code_et_data_for_Fig/._Code_and_data_for_Sfig7
- source data/Code_et_data_for_Fig/Code_and_data_for_Sfig1/
- __MACOSX/source data/Code_et_data_for_Fig/._Code_and_data_for_Sfig1
- source data/Code_et_data_for_Fig/Code_and_data_for_fig1/
- __MACOSX/source data/Code_et_data_for_Fig/._Code_and_data_for_fig1
- source data/Code_et_data_for_Fig/Code_and_data_for_fig6/
- __MACOSX/source data/Code_et_data_for_Fig/._Code_and_data_for_fig6
- source data/Code_et_data_for_Fig/Code_and_data_for_Sfig4/FigS4_panelA_v2.pdf
- __MACOSX/source data/Code_et_data_for_Fig/Code_and_data_for_Sfig4/._FigS4_panelA_v2.pdf
- source data/Code_et_data_for_Fig/Code_and_data_for_Sfig4/Igf1_2_species_for_Fig.txt
- __MACOSX/source data/Code_et_data_for_Fig/Code_and_data_for_Sfig4/._Igf1_2_species_for_Fig.txt
- source data/Code_et_data_for_Fig/Code_and_data_for_Sfig4/FigS4_panelA.pdf
- __MACOSX/source data/Code_et_data_for_Fig/Code_and_data_for_Sfig4/._FigS4_panelA.pdf
- source data/Code_et_data_for_Fig/Code_and_data_for_Sfig4/Igf1_1_species_for_Fig.txt
- __MACOSX/source data/Code_et_data_for_Fig/Code_and_data_for_Sfig4/._Igf1_1_species_for_Fig.txt
- source data/Code_et_data_for_Fig/Code_and_data_for_Sfig4/FigS4_panelC.pdf
- __MACOSX/source data/Code_et_data_for_Fig/Code_and_data_for_Sfig4/._FigS4_panelC.pdf
- source data/Code_et_data_for_Fig/Code_and_data_for_Sfig4/FigS4_panelA_v1.pdf
- __MACOSX/source data/Code_et_data_for_Fig/Code_and_data_for_Sfig4/._FigS4_panelA_v1.pdf
- source data/Code_et_data_for_Fig/Code_and_data_for_Sfig4/FigS4_panelB.pdf
- __MACOSX/source data/Code_et_data_for_Fig/Code_and_data_for_Sfig4/._FigS4_panelB.pdf
- source data/Code_et_data_for_Fig/Code_and_data_for_Sfig4/coevo_pathwayenrichment_table.txt
- __MACOSX/source data/Code_et_data_for_Fig/Code_and_data_for_Sfig4/._coevo_pathwayenrichment_table.txt
- source data/Code_et_data_for_Fig/Code_and_data_for_Sfig4/coevo_pathwayenrichment_table_FE.txt
- __MACOSX/source data/Code_et_data_for_Fig/Code_and_data_for_Sfig4/._coevo_pathwayenrichment_table_FE.txt
- source data/Code_et_data_for_Fig/Code_and_data_for_Sfig4/coevo_BP_table.rds
- __MACOSX/source data/Code_et_data_for_Fig/Code_and_data_for_Sfig4/._coevo_BP_table.rds
- source data/Code_et_data_for_Fig/Code_and_data_for_Sfig4/code_for_sfig4GO.R
- __MACOSX/source data/Code_et_data_for_Fig/Code_and_data_for_Sfig4/._code_for_sfig4GO.R
- source data/Code_et_data_for_Fig/Code_and_data_for_Sfig3/figS3_panelB.pdf
- __MACOSX/source data/Code_et_data_for_Fig/Code_and_data_for_Sfig3/._figS3_panelB.pdf
- source data/Code_et_data_for_Fig/Code_and_data_for_Sfig3/.Rhistory
- __MACOSX/source data/Code_et_data_for_Fig/Code_and_data_for_Sfig3/._.Rhistory
- source data/Code_et_data_for_Fig/Code_and_data_for_Sfig3/figS3_panelA.pdf
- __MACOSX/source data/Code_et_data_for_Fig/Code_and_data_for_Sfig3/._figS3_panelA.pdf
- source data/Code_et_data_for_Fig/Code_and_data_for_Sfig3/Osr2_2_species_data_for_Fig.txt
- __MACOSX/source data/Code_et_data_for_Fig/Code_and_data_for_Sfig3/._Osr2_2_species_data_for_Fig.txt
- source data/Code_et_data_for_Fig/Code_and_data_for_Sfig3/Sfrp2_1_species_data_for_Fig.txt
- __MACOSX/source data/Code_et_data_for_Fig/Code_and_data_for_Sfig3/._Sfrp2_1_species_data_for_Fig.txt
- source data/Code_et_data_for_Fig/Code_and_data_for_Sfig3/Code_for_figS3.R
- __MACOSX/source data/Code_et_data_for_Fig/Code_and_data_for_Sfig3/._Code_for_figS3.R
- source data/Code_et_data_for_Fig/Code_and_data_for_Sfig3/data_BL_gene_Sfrp2.txt
- __MACOSX/source data/Code_et_data_for_Fig/Code_and_data_for_Sfig3/._data_BL_gene_Sfrp2.txt
- source data/Code_et_data_for_Fig/Code_and_data_for_Sfig3/FigS3_panel_bottom_Osr2.pdf
- __MACOSX/source data/Code_et_data_for_Fig/Code_and_data_for_Sfig3/._FigS3_panel_bottom_Osr2.pdf
- source data/Code_et_data_for_Fig/Code_and_data_for_Sfig3/Osr2_1_species_data_for_Fig.txt
- __MACOSX/source data/Code_et_data_for_Fig/Code_and_data_for_Sfig3/._Osr2_1_species_data_for_Fig.txt
- source data/Code_et_data_for_Fig/Code_and_data_for_Sfig3/Sfrp2_2_species_data_for_Fig.txt
- __MACOSX/source data/Code_et_data_for_Fig/Code_and_data_for_Sfig3/._Sfrp2_2_species_data_for_Fig.txt
- source data/Code_et_data_for_Fig/Code_and_data_for_Sfig3/data_BL_gene_Osr2.txt
- __MACOSX/source data/Code_et_data_for_Fig/Code_and_data_for_Sfig3/._data_BL_gene_Osr2.txt
- source data/Code_et_data_for_Fig/Code_and_data_for_Sfig3/.RData
- __MACOSX/source data/Code_et_data_for_Fig/Code_and_data_for_Sfig3/._.RData
- source data/Code_et_data_for_Fig/Code_and_data_for_Sfig3/FigS3_panel_bottom_Sfrp2.pdf
- __MACOSX/source data/Code_et_data_for_Fig/Code_and_data_for_Sfig3/._FigS3_panel_bottom_Sfrp2.pdf
- source data/Code_et_data_for_Fig/Code_and_data_for_Sfig2/datamodel_HamLower_for_figS2.rds
- __MACOSX/source data/Code_et_data_for_Fig/Code_and_data_for_Sfig2/._datamodel_HamLower_for_figS2.rds
- source data/Code_et_data_for_Fig/Code_and_data_for_Sfig2/.Rhistory
- __MACOSX/source data/Code_et_data_for_Fig/Code_and_data_for_Sfig2/._.Rhistory
- source data/Code_et_data_for_Fig/Code_and_data_for_Sfig2/figS2.pdf
- __MACOSX/source data/Code_et_data_for_Fig/Code_and_data_for_Sfig2/._figS2.pdf
- source data/Code_et_data_for_Fig/Code_and_data_for_Sfig2/datacusp_MusUpper_for_fig1.txt
- __MACOSX/source data/Code_et_data_for_Fig/Code_and_data_for_Sfig2/._datacusp_MusUpper_for_fig1.txt
- source data/Code_et_data_for_Fig/Code_and_data_for_Sfig2/datacusp_MusUpper_for_figS2.txt
- __MACOSX/source data/Code_et_data_for_Fig/Code_and_data_for_Sfig2/._datacusp_MusUpper_for_figS2.txt
- source data/Code_et_data_for_Fig/Code_and_data_for_Sfig2/datacusp_HamUpper_for_fig1.txt
- __MACOSX/source data/Code_et_data_for_Fig/Code_and_data_for_Sfig2/._datacusp_HamUpper_for_fig1.txt
- source data/Code_et_data_for_Fig/Code_and_data_for_Sfig2/datacusp_MusLower_for_figS2.txt
- __MACOSX/source data/Code_et_data_for_Fig/Code_and_data_for_Sfig2/._datacusp_MusLower_for_figS2.txt
- source data/Code_et_data_for_Fig/Code_and_data_for_Sfig2/datacusp_MusLower_for_fig1.txt
- __MACOSX/source data/Code_et_data_for_Fig/Code_and_data_for_Sfig2/._datacusp_MusLower_for_fig1.txt
- source data/Code_et_data_for_Fig/Code_and_data_for_Sfig2/datamodel_HamUpper_for_figS2.rds
- __MACOSX/source data/Code_et_data_for_Fig/Code_and_data_for_Sfig2/._datamodel_HamUpper_for_figS2.rds
- source data/Code_et_data_for_Fig/Code_and_data_for_Sfig2/metadata_RNAseq.txt
- __MACOSX/source data/Code_et_data_for_Fig/Code_and_data_for_Sfig2/._metadata_RNAseq.txt
- source data/Code_et_data_for_Fig/Code_and_data_for_Sfig2/datacusp_HamLower_for_fig1.txt
- __MACOSX/source data/Code_et_data_for_Fig/Code_and_data_for_Sfig2/._datacusp_HamLower_for_fig1.txt
- source data/Code_et_data_for_Fig/Code_and_data_for_Sfig2/datamodel_MusLower_for_figS2.rds
- __MACOSX/source data/Code_et_data_for_Fig/Code_and_data_for_Sfig2/._datamodel_MusLower_for_figS2.rds
- source data/Code_et_data_for_Fig/Code_and_data_for_Sfig2/.RData
- __MACOSX/source data/Code_et_data_for_Fig/Code_and_data_for_Sfig2/._.RData
- source data/Code_et_data_for_Fig/Code_and_data_for_Sfig2/datacusp_HamUpper_for_figS2.txt
- __MACOSX/source data/Code_et_data_for_Fig/Code_and_data_for_Sfig2/._datacusp_HamUpper_for_figS2.txt
- source data/Code_et_data_for_Fig/Code_and_data_for_Sfig2/datacusp_HamLower_for_figS2.txt
- __MACOSX/source data/Code_et_data_for_Fig/Code_and_data_for_Sfig2/._datacusp_HamLower_for_figS2.txt
- source data/Code_et_data_for_Fig/Code_and_data_for_Sfig2/Code_for_Sfig2.R
- __MACOSX/source data/Code_et_data_for_Fig/Code_and_data_for_Sfig2/._Code_for_Sfig2.R
- source data/Code_et_data_for_Fig/Code_and_data_for_Sfig2/datamodel_MusUpper_for_figS2.rds
- __MACOSX/source data/Code_et_data_for_Fig/Code_and_data_for_Sfig2/._datamodel_MusUpper_for_figS2.rds
- source data/Code_et_data_for_Fig/Code_and_data_for_Sfig5/Bmp4_1_species_for_FigS5.txt
- __MACOSX/source data/Code_et_data_for_Fig/Code_and_data_for_Sfig5/._Bmp4_1_species_for_FigS5.txt
- source data/Code_et_data_for_Fig/Code_and_data_for_Sfig5/Dkk1.pdf
- __MACOSX/source data/Code_et_data_for_Fig/Code_and_data_for_Sfig5/._Dkk1.pdf
- source data/Code_et_data_for_Fig/Code_and_data_for_Sfig5/Code_for_figS4.R
- __MACOSX/source data/Code_et_data_for_Fig/Code_and_data_for_Sfig5/._Code_for_figS4.R
- source data/Code_et_data_for_Fig/Code_and_data_for_Sfig5/Wif1_1_species_for_Fig.txt
- __MACOSX/source data/Code_et_data_for_Fig/Code_and_data_for_Sfig5/._Wif1_1_species_for_Fig.txt
- source data/Code_et_data_for_Fig/Code_and_data_for_Sfig5/Wif1_1_species_for_FigS5.txt
- __MACOSX/source data/Code_et_data_for_Fig/Code_and_data_for_Sfig5/._Wif1_1_species_for_FigS5.txt
- source data/Code_et_data_for_Fig/Code_and_data_for_Sfig5/Dkk1_2_species_for_FigS5.txt
- __MACOSX/source data/Code_et_data_for_Fig/Code_and_data_for_Sfig5/._Dkk1_2_species_for_FigS5.txt
- source data/Code_et_data_for_Fig/Code_and_data_for_Sfig5/Wif1_2_species_for_Fig.txt
- __MACOSX/source data/Code_et_data_for_Fig/Code_and_data_for_Sfig5/._Wif1_2_species_for_Fig.txt
- source data/Code_et_data_for_Fig/Code_and_data_for_Sfig5/Bmp4_2_species_for_Fig.txt
- __MACOSX/source data/Code_et_data_for_Fig/Code_and_data_for_Sfig5/._Bmp4_2_species_for_Fig.txt
- source data/Code_et_data_for_Fig/Code_and_data_for_Sfig5/Dkk1_1_species_for_Fig.txt
- __MACOSX/source data/Code_et_data_for_Fig/Code_and_data_for_Sfig5/._Dkk1_1_species_for_Fig.txt
- source data/Code_et_data_for_Fig/Code_and_data_for_Sfig5/Dkk1_2_species_for_Fig.txt
- __MACOSX/source data/Code_et_data_for_Fig/Code_and_data_for_Sfig5/._Dkk1_2_species_for_Fig.txt
- source data/Code_et_data_for_Fig/Code_and_data_for_Sfig5/Bmp4_1_species_for_Fig.txt
- __MACOSX/source data/Code_et_data_for_Fig/Code_and_data_for_Sfig5/._Bmp4_1_species_for_Fig.txt
- source data/Code_et_data_for_Fig/Code_and_data_for_Sfig5/Wif1_2_species_for_FigS5.txt
- __MACOSX/source data/Code_et_data_for_Fig/Code_and_data_for_Sfig5/._Wif1_2_species_for_FigS5.txt
- source data/Code_et_data_for_Fig/Code_and_data_for_Sfig5/Dkk1_1_species_for_FigS5.txt
- __MACOSX/source data/Code_et_data_for_Fig/Code_and_data_for_Sfig5/._Dkk1_1_species_for_FigS5.txt
- source data/Code_et_data_for_Fig/Code_and_data_for_Sfig5/Bmp4.pdf
- __MACOSX/source data/Code_et_data_for_Fig/Code_and_data_for_Sfig5/._Bmp4.pdf
- source data/Code_et_data_for_Fig/Code_and_data_for_Sfig5/Bmp4_2_species_for_FigS5.txt
- __MACOSX/source data/Code_et_data_for_Fig/Code_and_data_for_Sfig5/._Bmp4_2_species_for_FigS5.txt
- source data/Code_et_data_for_Fig/Code_and_data_for_Sfig5/figS5_panelA.pdf
- __MACOSX/source data/Code_et_data_for_Fig/Code_and_data_for_Sfig5/._figS5_panelA.pdf
- source data/Code_et_data_for_Fig/Code_and_data_for_Sfig5/figS5_panelC.pdf
- __MACOSX/source data/Code_et_data_for_Fig/Code_and_data_for_Sfig5/._figS5_panelC.pdf
- source data/Code_et_data_for_Fig/Code_and_data_for_Sfig5/figS5_panelB.pdf
- __MACOSX/source data/Code_et_data_for_Fig/Code_and_data_for_Sfig5/._figS5_panelB.pdf
- source data/Code_et_data_for_Fig/Code_and_data_for_Sfig5/Wif1.pdf
- __MACOSX/source data/Code_et_data_for_Fig/Code_and_data_for_Sfig5/._Wif1.pdf
- source data/Code_et_data_for_Fig/Code_and_data_for_fig3/.Rhistory
- __MACOSX/source data/Code_et_data_for_Fig/Code_and_data_for_fig3/._.Rhistory
- source data/Code_et_data_for_Fig/Code_and_data_for_fig3/tab_roma_for_fig3_panelC.txt
- __MACOSX/source data/Code_et_data_for_Fig/Code_and_data_for_fig3/._tab_roma_for_fig3_panelC.txt
- source data/Code_et_data_for_Fig/Code_and_data_for_fig3/tab_mes_for_fig3_panelA.txt
- __MACOSX/source data/Code_et_data_for_Fig/Code_and_data_for_fig3/._tab_mes_for_fig3_panelA.txt
- source data/Code_et_data_for_Fig/Code_and_data_for_fig3/tab_lingual_for_fig3_panelD.txt
- __MACOSX/source data/Code_et_data_for_Fig/Code_and_data_for_fig3/._tab_lingual_for_fig3_panelD.txt
- source data/Code_et_data_for_Fig/Code_and_data_for_fig3/code_for_fig3_panelsACD.R
- __MACOSX/source data/Code_et_data_for_Fig/Code_and_data_for_fig3/._code_for_fig3_panelsACD.R
- source data/Code_et_data_for_Fig/Code_and_data_for_fig3/fig3_panelC.pdf
- __MACOSX/source data/Code_et_data_for_Fig/Code_and_data_for_fig3/._fig3_panelC.pdf
- source data/Code_et_data_for_Fig/Code_and_data_for_fig3/fig3_panelA.pdf
- __MACOSX/source data/Code_et_data_for_Fig/Code_and_data_for_fig3/._fig3_panelA.pdf
- source data/Code_et_data_for_Fig/Code_and_data_for_fig3/fig3_panelD.pdf
- __MACOSX/source data/Code_et_data_for_Fig/Code_and_data_for_fig3/._fig3_panelD.pdf
- source data/Code_et_data_for_Fig/Code_and_data_for_fig3/.RData
- __MACOSX/source data/Code_et_data_for_Fig/Code_and_data_for_fig3/._.RData
- source data/Code_et_data_for_Fig/Code_and_data_for_fig3/code_for_fig3.R
- __MACOSX/source data/Code_et_data_for_Fig/Code_and_data_for_fig3/._code_for_fig3.R
- source data/Code_et_data_for_Fig/Code_and_data_for_fig3/SupTableS2data.xlsx
- __MACOSX/source data/Code_et_data_for_Fig/Code_and_data_for_fig3/._SupTableS2data.xlsx
- source data/Code_et_data_for_Fig/Code_and_data_for_fig4/.Rhistory
- __MACOSX/source data/Code_et_data_for_Fig/Code_and_data_for_fig4/._.Rhistory
- source data/Code_et_data_for_Fig/Code_and_data_for_fig4/Dlx1_2_species_data_for_Fig4D.txt
- __MACOSX/source data/Code_et_data_for_Fig/Code_and_data_for_fig4/._Dlx1_2_species_data_for_Fig4D.txt
- source data/Code_et_data_for_Fig/Code_and_data_for_fig4/Wif1_1_species_for_Fig.txt
- __MACOSX/source data/Code_et_data_for_Fig/Code_and_data_for_fig4/._Wif1_1_species_for_Fig.txt
- source data/Code_et_data_for_Fig/Code_and_data_for_fig4/tab_coevo_pathway_for_Fig4A.txt
- __MACOSX/source data/Code_et_data_for_Fig/Code_and_data_for_fig4/._tab_coevo_pathway_for_Fig4A.txt
- source data/Code_et_data_for_Fig/Code_and_data_for_fig4/Dlx1.pdf
- __MACOSX/source data/Code_et_data_for_Fig/Code_and_data_for_fig4/._Dlx1.pdf
- source data/Code_et_data_for_Fig/Code_and_data_for_fig4/Wif1_2_species_for_Fig.txt
- __MACOSX/source data/Code_et_data_for_Fig/Code_and_data_for_fig4/._Wif1_2_species_for_Fig.txt
- source data/Code_et_data_for_Fig/Code_and_data_for_fig4/Wif1_2_species_data_for_Fig4C.txt
- __MACOSX/source data/Code_et_data_for_Fig/Code_and_data_for_fig4/._Wif1_2_species_data_for_Fig4C.txt
- source data/Code_et_data_for_Fig/Code_and_data_for_fig4/fig4_panelE_left.pdf
- __MACOSX/source data/Code_et_data_for_Fig/Code_and_data_for_fig4/._fig4_panelE_left.pdf
- source data/Code_et_data_for_Fig/Code_and_data_for_fig4/fig4_panelA_right.pdf
- __MACOSX/source data/Code_et_data_for_Fig/Code_and_data_for_fig4/._fig4_panelA_right.pdf
- source data/Code_et_data_for_Fig/Code_and_data_for_fig4/Bmp4_2_species_for_Fig.txt
- __MACOSX/source data/Code_et_data_for_Fig/Code_and_data_for_fig4/._Bmp4_2_species_for_Fig.txt
- source data/Code_et_data_for_Fig/Code_and_data_for_fig4/Bmp4_2_species_data_for_Fig4A.txt
- __MACOSX/source data/Code_et_data_for_Fig/Code_and_data_for_fig4/._Bmp4_2_species_data_for_Fig4A.txt
- source data/Code_et_data_for_Fig/Code_and_data_for_fig4/Bmp4_1_species_for_Fig.txt
- __MACOSX/source data/Code_et_data_for_Fig/Code_and_data_for_fig4/._Bmp4_1_species_for_Fig.txt
- source data/Code_et_data_for_Fig/Code_and_data_for_fig4/Bmp4_2_species_data_for_Fig4B.txt
- __MACOSX/source data/Code_et_data_for_Fig/Code_and_data_for_fig4/._Bmp4_2_species_data_for_Fig4B.txt
- source data/Code_et_data_for_Fig/Code_and_data_for_fig4/Dlx1_2_species_for_Fig.txt
- __MACOSX/source data/Code_et_data_for_Fig/Code_and_data_for_fig4/._Dlx1_2_species_for_Fig.txt
- source data/Code_et_data_for_Fig/Code_and_data_for_fig4/Bmp4.pdf
- __MACOSX/source data/Code_et_data_for_Fig/Code_and_data_for_fig4/._Bmp4.pdf
- source data/Code_et_data_for_Fig/Code_and_data_for_fig4/Dlx1_1_species_for_Fig.txt
- __MACOSX/source data/Code_et_data_for_Fig/Code_and_data_for_fig4/._Dlx1_1_species_for_Fig.txt
- source data/Code_et_data_for_Fig/Code_and_data_for_fig4/.RData
- __MACOSX/source data/Code_et_data_for_Fig/Code_and_data_for_fig4/._.RData
- source data/Code_et_data_for_Fig/Code_and_data_for_fig4/Dlx1_1_species_data_for_Fig4D.txt
- __MACOSX/source data/Code_et_data_for_Fig/Code_and_data_for_fig4/._Dlx1_1_species_data_for_Fig4D.txt
- source data/Code_et_data_for_Fig/Code_and_data_for_fig4/fig4_panelA_left.pdf
- __MACOSX/source data/Code_et_data_for_Fig/Code_and_data_for_fig4/._fig4_panelA_left.pdf
- source data/Code_et_data_for_Fig/Code_and_data_for_fig4/Bmp4_1_species_data_for_Fig4A.txt
- __MACOSX/source data/Code_et_data_for_Fig/Code_and_data_for_fig4/._Bmp4_1_species_data_for_Fig4A.txt
- source data/Code_et_data_for_Fig/Code_and_data_for_fig4/fig4_panelE_right.pdf
- __MACOSX/source data/Code_et_data_for_Fig/Code_and_data_for_fig4/._fig4_panelE_right.pdf
- source data/Code_et_data_for_Fig/Code_and_data_for_fig4/datevo_for_fig4E2.txt
- __MACOSX/source data/Code_et_data_for_Fig/Code_and_data_for_fig4/._datevo_for_fig4E2.txt
- source data/Code_et_data_for_Fig/Code_and_data_for_fig4/Bmp4_1_species_data_for_Fig4B.txt
- __MACOSX/source data/Code_et_data_for_Fig/Code_and_data_for_fig4/._Bmp4_1_species_data_for_Fig4B.txt
- source data/Code_et_data_for_Fig/Code_and_data_for_fig4/datevo_for_fig4E1.txt
- __MACOSX/source data/Code_et_data_for_Fig/Code_and_data_for_fig4/._datevo_for_fig4E1.txt
- source data/Code_et_data_for_Fig/Code_and_data_for_fig4/fig4_panelD.pdf
- __MACOSX/source data/Code_et_data_for_Fig/Code_and_data_for_fig4/._fig4_panelD.pdf
- source data/Code_et_data_for_Fig/Code_and_data_for_fig4/Code_for_fig4.R
- __MACOSX/source data/Code_et_data_for_Fig/Code_and_data_for_fig4/._Code_for_fig4.R
- source data/Code_et_data_for_Fig/Code_and_data_for_fig4/Wif1_1_species_data_for_Fig4C.txt
- __MACOSX/source data/Code_et_data_for_Fig/Code_and_data_for_fig4/._Wif1_1_species_data_for_Fig4C.txt
- source data/Code_et_data_for_Fig/Code_and_data_for_fig4/Bmp4_fig4_panelA.pdf
- __MACOSX/source data/Code_et_data_for_Fig/Code_and_data_for_fig4/._Bmp4_fig4_panelA.pdf
- source data/Code_et_data_for_Fig/Code_and_data_for_fig4/Wif1.pdf
- __MACOSX/source data/Code_et_data_for_Fig/Code_and_data_for_fig4/._Wif1.pdf
- source data/Code_et_data_for_Fig/Code_and_data_for_fig4/fig4_panelC.pdf
- __MACOSX/source data/Code_et_data_for_Fig/Code_and_data_for_fig4/._fig4_panelC.pdf
- source data/Code_et_data_for_Fig/Code_and_data_for_fig4/fig4_panelB.pdf
- __MACOSX/source data/Code_et_data_for_Fig/Code_and_data_for_fig4/._fig4_panelB.pdf
- source data/Code_et_data_for_Fig/Code_and_data_for_fig2/fig2_panelD.pdf
- __MACOSX/source data/Code_et_data_for_Fig/Code_and_data_for_fig2/._fig2_panelD.pdf
- source data/Code_et_data_for_Fig/Code_and_data_for_fig2/.Rhistory
- __MACOSX/source data/Code_et_data_for_Fig/Code_and_data_for_fig2/._.Rhistory
- source data/Code_et_data_for_Fig/Code_and_data_for_fig2/data_1_for_pca_fig2B.txt
- __MACOSX/source data/Code_et_data_for_Fig/Code_and_data_for_fig2/._data_1_for_pca_fig2B.txt
- source data/Code_et_data_for_Fig/Code_and_data_for_fig2/data_1_for_pca.txt
- __MACOSX/source data/Code_et_data_for_Fig/Code_and_data_for_fig2/._data_1_for_pca.txt
- source data/Code_et_data_for_Fig/Code_and_data_for_fig2/Fgf10_2_species_for_Fig2D.txt
- __MACOSX/source data/Code_et_data_for_Fig/Code_and_data_for_fig2/._Fgf10_2_species_for_Fig2D.txt
- source data/Code_et_data_for_Fig/Code_and_data_for_fig2/fig2_panelB.pdf
- __MACOSX/source data/Code_et_data_for_Fig/Code_and_data_for_fig2/._fig2_panelB.pdf
- source data/Code_et_data_for_Fig/Code_and_data_for_fig2/fig2_panelC.pdf
- __MACOSX/source data/Code_et_data_for_Fig/Code_and_data_for_fig2/._fig2_panelC.pdf
- source data/Code_et_data_for_Fig/Code_and_data_for_fig2/fig2_panelA.pdf
- __MACOSX/source data/Code_et_data_for_Fig/Code_and_data_for_fig2/._fig2_panelA.pdf
- source data/Code_et_data_for_Fig/Code_and_data_for_fig2/Fgf10_2_species_for_Fig2C.txt
- __MACOSX/source data/Code_et_data_for_Fig/Code_and_data_for_fig2/._Fgf10_2_species_for_Fig2C.txt
- source data/Code_et_data_for_Fig/Code_and_data_for_fig2/data_2_for_pca.txt
- __MACOSX/source data/Code_et_data_for_Fig/Code_and_data_for_fig2/._data_2_for_pca.txt
- source data/Code_et_data_for_Fig/Code_and_data_for_fig2/data_2_for_pca_fig2B.txt
- __MACOSX/source data/Code_et_data_for_Fig/Code_and_data_for_fig2/._data_2_for_pca_fig2B.txt
- source data/Code_et_data_for_Fig/Code_and_data_for_fig2/data_distances_for_fig2D.txt
- __MACOSX/source data/Code_et_data_for_Fig/Code_and_data_for_fig2/._data_distances_for_fig2D.txt
- source data/Code_et_data_for_Fig/Code_and_data_for_fig2/code_for_fig2.R
- __MACOSX/source data/Code_et_data_for_Fig/Code_and_data_for_fig2/._code_for_fig2.R
- source data/Code_et_data_for_Fig/Code_and_data_for_fig2/Fgf10_1_species_for_Fig2C.txt
- __MACOSX/source data/Code_et_data_for_Fig/Code_and_data_for_fig2/._Fgf10_1_species_for_Fig2C.txt
- source data/Code_et_data_for_Fig/Code_and_data_for_fig2/datasamples_for_fig2A.txt
- __MACOSX/source data/Code_et_data_for_Fig/Code_and_data_for_fig2/._datasamples_for_fig2A.txt
- source data/Code_et_data_for_Fig/Code_and_data_for_fig2/Fgf10_1_species_for_Fig2D.txt
- __MACOSX/source data/Code_et_data_for_Fig/Code_and_data_for_fig2/._Fgf10_1_species_for_Fig2D.txt
- source data/Code_et_data_for_Fig/Code_and_data_for_fig2/.RData
- __MACOSX/source data/Code_et_data_for_Fig/Code_and_data_for_fig2/._.RData
- source data/Code_et_data_for_Fig/Code_and_data_for_fig2/Code_for_fig2(1).R
- __MACOSX/source data/Code_et_data_for_Fig/Code_and_data_for_fig2/._Code_for_fig2(1).R
- source data/Code_et_data_for_Fig/Code_and_data_for_Sfig7/.Rhistory
- __MACOSX/source data/Code_et_data_for_Fig/Code_and_data_for_Sfig7/._.Rhistory
- source data/Code_et_data_for_Fig/Code_and_data_for_Sfig7/Inhba_1_species_for_FigS7.txt
- __MACOSX/source data/Code_et_data_for_Fig/Code_and_data_for_Sfig7/._Inhba_1_species_for_FigS7.txt
- source data/Code_et_data_for_Fig/Code_and_data_for_Sfig7/Inhba_2_species_for_Fig.txt
- __MACOSX/source data/Code_et_data_for_Fig/Code_and_data_for_Sfig7/._Inhba_2_species_for_Fig.txt
- source data/Code_et_data_for_Fig/Code_and_data_for_Sfig7/Inhba_1_species_for_Fig.txt
- __MACOSX/source data/Code_et_data_for_Fig/Code_and_data_for_Sfig7/._Inhba_1_species_for_Fig.txt
- source data/Code_et_data_for_Fig/Code_and_data_for_Sfig7/Inhba.pdf
- __MACOSX/source data/Code_et_data_for_Fig/Code_and_data_for_Sfig7/._Inhba.pdf
- source data/Code_et_data_for_Fig/Code_and_data_for_Sfig7/Code_for_figS7.R
- __MACOSX/source data/Code_et_data_for_Fig/Code_and_data_for_Sfig7/._Code_for_figS7.R
- source data/Code_et_data_for_Fig/Code_and_data_for_Sfig7/Fgf3_1_species_for_FigS7.txt
- __MACOSX/source data/Code_et_data_for_Fig/Code_and_data_for_Sfig7/._Fgf3_1_species_for_FigS7.txt
- source data/Code_et_data_for_Fig/Code_and_data_for_Sfig7/figS7_panelA.pdf
- __MACOSX/source data/Code_et_data_for_Fig/Code_and_data_for_Sfig7/._figS7_panelA.pdf
- source data/Code_et_data_for_Fig/Code_and_data_for_Sfig7/figS7_panelB.pdf
- __MACOSX/source data/Code_et_data_for_Fig/Code_and_data_for_Sfig7/._figS7_panelB.pdf
- source data/Code_et_data_for_Fig/Code_and_data_for_Sfig7/.RData
- __MACOSX/source data/Code_et_data_for_Fig/Code_and_data_for_Sfig7/._.RData
- source data/Code_et_data_for_Fig/Code_and_data_for_Sfig7/Inhba_2_species_for_FigS7.txt
- __MACOSX/source data/Code_et_data_for_Fig/Code_and_data_for_Sfig7/._Inhba_2_species_for_FigS7.txt
- source data/Code_et_data_for_Fig/Code_and_data_for_Sfig7/Fgf3_2_species_for_FigS7.txt
- __MACOSX/source data/Code_et_data_for_Fig/Code_and_data_for_Sfig7/._Fgf3_2_species_for_FigS7.txt
- source data/Code_et_data_for_Fig/Code_and_data_for_Sfig7/Fgf3_2_species_for_Fig.txt
- __MACOSX/source data/Code_et_data_for_Fig/Code_and_data_for_Sfig7/._Fgf3_2_species_for_Fig.txt
- source data/Code_et_data_for_Fig/Code_and_data_for_Sfig7/Fgf3_1_species_for_Fig.txt
- __MACOSX/source data/Code_et_data_for_Fig/Code_and_data_for_Sfig7/._Fgf3_1_species_for_Fig.txt
- source data/Code_et_data_for_Fig/Code_and_data_for_Sfig7/Fgf3.pdf
- __MACOSX/source data/Code_et_data_for_Fig/Code_and_data_for_Sfig7/._Fgf3.pdf
- source data/Code_et_data_for_Fig/Code_and_data_for_Sfig1/.Rhistory
[truncated: 119 more entries]
