# Supplementary material for: Comparative transcriptomics in serial organs uncovers early and pan-organ developmental changes associated with organ-specific morphological adaptation
Source: Nat Commun. 2025 Jan 17;16:768. doi: 10.1038/s41467-025-55826-w (PMC11742040; doi:10.1038/s41467-025-55826-w)
Supplement: Supplementary file 6 — Source Data [file 41467_2025_55826_MOESM6_ESM.zip › source data/Code_et_data_for_Fig/Code_and_data_for_Sfig4/coevo_pathwayenrichment_table_FE.txt]

ID	Description	GeneRatio	BgRatio	pvalue	p.adjust	qvalue	geneID	Count	FoldEnrichment
R-MMU-1474244	R-MMU-1474244	Extracellular matrix organization	124/2468	197/6542	3.06734648808584e-13	2.00911194969622e-10	1.7403155337666e-10	Col19a1/Tnr/Ctsl/Jam3/Bmp1/Col7a1/Mmp13/Adam19/Bmp4/Fn1/Col4a6/Loxl3/App/Nid1/Col8a1/Mmp17/Icam4/Megf11/Tll2/Col14a1/Tgfb1/Mmp16/P3h2/Col26a1/Mmp9/Dmp1/Col5a3/Htra1/Icam1/Adam12/Col13a1/P4ha2/Sdc1/Itga2/Mmp12/Col27a1/Itgax/Prkca/Hapln1/Scube3/Timp1/Emilin2/Adamts5/Vwf/Fbn2/Cd47/Tgfb2/Col24a1/Ctrb1/Mmp2/Sdc3/Gdf5/Ltbp1/Mmp3/Mmp20/Elane/Emilin1/Cma1/Pecam1/Jam2/Col25a1/Col6a6/Capn15/Matn4/Emilin3/C…	124	1.66847937868678
R-MMU-1266738	R-MMU-1266738	Developmental Biology	160/2468	311/6542	3.18614184441202e-07	0.000104346145404494	9.03858133756883e-05	Foxo1/Vldlr/Ank1/Ctnna2/Ctnnb1/Cdh4/Krt19/Tubb3/Artn/Boc/Pik3r3/Dscam/Lgi3/Ret/Cebpa/Gfra2/Dpysl3/Ntn4/Cdc42/Tubb4b/Dok4/Efna1/Mmp9/Nrp1/Col5a3/Crmp1/Msn/Smad2/Cdsn/Lipm/Pik3cb/Ezr/Dnm1/Csnk2a2/Fyn/Nfasc/Pik3r1/Vav3/Spink5/Prkca/Dab1/Kif4/Gab1/Rap1gap/Cacng4/Cltc/Vav2/Grin2b/Dsc2/Pkp2/Shc3/Mmp2/Ephb2/Gfra1/Cdk4/Tuba4a/Slit2/Rasa1/Map2k1/Hdac3/Arhgef11/Col6a6/Mapk3/Gap43/Adam23/Dsp/Ephb3/Col9a3/Kr…	160	1.36371927228004
R-MMU-9006934	R-MMU-9006934	Signaling by Receptor Tyrosine Kinases	165/2468	325/6542	6.27692818985018e-07	0.000137046265478395	0.000118711027871202	Prkce/Ptprk/Pgf/Ptpn3/Ctnnb1/Mknk1/Ntrk3/Fn1/Atp6v0d2/Rps6ka2/Pik3r3/Atp6v0a1/Megf11/Grap/Fgfbp3/Wasf3/Cdc42/Atp6v1d/Mapkapk3/Mapkapk2/Mmp9/Nrp1/Col5a3/Flt1/Pik3cb/Ntrk1/Hgf/Itga2/Fyn/Pik3r1/Vav3/Sh3gl3/Jak2/Col27a1/Stat3/Prkca/Ntf5/Fgf23/Wwp1/Flrt3/Thbs4/Ptn/Gab1/Sgk1/Ppp2ca/Alk/Cltc/Spint2/Ptpn1/Vav2/Sphk1/Irs4/Col24a1/Jak3/Shc3/Pdgfb/Fgf20/Rasa1/Map2k1/Cma1/Fgfr4/Ptprj/Hdac3/Kidins220/Col6a6/F…	165	1.34575489340481
R-MMU-109582	R-MMU-109582	Hemostasis	192/2468	389/6542	9.56006561033475e-07	0.000144988149684119	0.000125590377950567	Serpinb2/Mmrn1/Prkce/Ppp2r5a/Epcam/Dock10/Timp3/Klc4/Pik3cg/Pde10a/Jam3/Gnai1/Carmil1/Alb/Clu/Cd84/Prkch/Kif11/Kif18a/Tubb3/Fn1/Pde9a/App/Rasgrp1/Proc/Pik3r3/Kif2c/Cd48/Plau/Tgfb1/F13a1/Prkar1a/Abcc4/Cdc42/Tubb4b/Vcl/F5/Atp2a3/Mgll/Grb14/P2ry12/Pik3cb/Atp2b4/Hgf/Mertk/Sdc1/Dgkq/Kif21b/Fyn/Pik3r1/Vav3/Dgkz/Gnb5/Jak2/Itgax/Wdr1/Prkca/Timp1/Dock5/Atp2b1/Spn/Kif4/Gnb3/Ppp2ca/Vwf/F3/Pafah2/Sri/Kif23/C…	192	1.30832913217201
R-MMU-2129379	R-MMU-2129379	Molecules associated with elastic fibres	25/2468	31/6542	1.22415595809842e-06	0.000144988149684119	0.000125590377950567	Bmp4/Fn1/Tgfb1/Emilin2/Fbn2/Tgfb2/Gdf5/Ltbp1/Emilin1/Emilin3/Itgb5/Itgb6/Mfap4/Ltbp3/Bmp2/Bmp7/Efemp2/Itgb3/Ltbp2/Itga8/Eln/Fbn1/Mfap5/Ltbp4/Fbln5	25	2.1376849479793
R-MMU-9675108	R-MMU-9675108	Nervous system development	110/2468	204/6542	1.32813572229728e-06	0.000144988149684119	0.000125590377950567	Vldlr/Ank1/Tubb3/Artn/Pik3r3/Dscam/Ret/Gfra2/Dpysl3/Ntn4/Cdc42/Tubb4b/Dok4/Efna1/Mmp9/Nrp1/Col5a3/Crmp1/Msn/Pik3cb/Ezr/Dnm1/Csnk2a2/Fyn/Nfasc/Pik3r1/Vav3/Prkca/Dab1/Kif4/Gab1/Rap1gap/Cltc/Vav2/Grin2b/Shc3/Mmp2/Ephb2/Gfra1/Tuba4a/Slit2/Rasa1/Map2k1/Arhgef11/Col6a6/Mapk3/Gap43/Ephb3/Col9a3/Mapk7/Unc5a/Farp2/Limk1/Itga9/Rps6ka5/Efnb3/Adgrg6/Ephb6/Dnm3/Sptbn1/Dpysl5/Itgb3/Ephb1/Pfn2/Col9a1/Sema6d/Map…	110	1.42931483776655
R-MMU-422475	R-MMU-422475	Axon guidance	109/2468	203/6542	1.94158453016735e-06	0.000181676838179945	0.000157370535603038	Vldlr/Ank1/Tubb3/Artn/Pik3r3/Dscam/Ret/Gfra2/Dpysl3/Ntn4/Cdc42/Tubb4b/Dok4/Efna1/Mmp9/Nrp1/Col5a3/Crmp1/Msn/Pik3cb/Ezr/Dnm1/Csnk2a2/Fyn/Nfasc/Pik3r1/Vav3/Prkca/Dab1/Kif4/Gab1/Rap1gap/Cltc/Vav2/Grin2b/Shc3/Mmp2/Ephb2/Gfra1/Tuba4a/Slit2/Rasa1/Map2k1/Arhgef11/Col6a6/Mapk3/Gap43/Ephb3/Col9a3/Mapk7/Unc5a/Farp2/Limk1/Itga9/Rps6ka5/Efnb3/Ephb6/Dnm3/Sptbn1/Dpysl5/Itgb3/Ephb1/Pfn2/Col9a1/Sema6d/Mapk13/Num…	109	1.4232980175807
R-MMU-446728	R-MMU-446728	Cell junction organization	40/2468	59/6542	2.49415817247025e-06	0.000188266098892468	0.00016307822788757	Nectin3/Cdh8/Ctnnb1/Amot/Cdh4/Adam19/Megf11/Cdh13/Sdk2/Cdh6/Pard6a/Nectin1/Parva/Nectin2/Cadm2/Cdh17/Pard6b/Pard3/Nectin4/Afdn/Col17a1/Pxn/Cdh2/Cdh11/Cadm3/Jup/Fermt2/Krt5/Cdh5/Cdh18/Itgb4/Sdk1/Fblim1/Parvb/Cdh15/Ilk/Ilf3/Flnc/Prkci/Cdh24	40	1.79710463423344
R-MMU-194315	R-MMU-194315	Signaling by Rho GTPases	218/2468	455/6542	2.77701162204894e-06	0.000188266098892468	0.00016307822788757	Sh3rf1/Ppp2r5a/Dock10/Arhgef3/Ophn1/Klc4/Ppp1r14a/Ktn1/Ptpn13/Pafah1b1/Ctnnb1/Vcp/Arap3/Kif18a/Ar/Tubb3/Cdca8/Ywhah/Spc25/Arhgap22/Pik3r3/Rhpn2/Kif2c/Slitrk5/Arhgap26/Arhgap21/Plekhg6/Daam1/Msi2/Arhgap25/Wasf3/Cdc42/Tubb4b/Myo6/Ndc80/Arhgap29/S100a9/Cenpu/Depdc1b/Gopc/Nup98/Nf2/Hint2/Pik3r1/Spen/Vav3/Iqgap3/Sfn/Arhgdia/Pard6a/Vamp3/Arhgdig/Prkca/Dock5/Lrrc1/Tjp2/Pak6/Dbt/Fgd4/Ppp2ca/Cltc/Sema4f/E…	218	1.27001976953355
R-MMU-9716542	R-MMU-9716542	Signaling by Rho GTPases, Miro GTPases and RHOBTB3	223/2468	467/6542	2.87429158614455e-06	0.000188266098892468	0.00016307822788757	Sh3rf1/Ppp2r5a/Dock10/Arhgef3/Ophn1/Klc4/Ppp1r14a/Ktn1/Ptpn13/Pafah1b1/Ctnnb1/Vcp/Arap3/Kif18a/Ar/Tubb3/Cdca8/Ywhah/Spc25/Arhgap22/Pik3r3/Rhpn2/Kif2c/Slitrk5/Ccne1/Arhgap26/Arhgap21/Plekhg6/Daam1/Msi2/Arhgap25/Wasf3/Cdc42/Tubb4b/Myo6/Ndc80/Arhgap29/S100a9/Cenpu/Depdc1b/Gopc/Nup98/Nf2/Hint2/Pik3r1/Spen/Vav3/Iqgap3/Sfn/Arhgdia/Pard6a/Vamp3/Arhgdig/Prkca/Dock5/Lrrc1/Tjp2/Pak6/Dbt/Fgd4/Ppp2ca/Cltc/Se…	223	1.26576582829815
R-MMU-1474290	R-MMU-1474290	Collagen formation	43/2468	66/6542	5.2518175316348e-06	0.000299427402480894	0.000259367408496909	Col19a1/Ctsl/Bmp1/Col7a1/Mmp13/Col4a6/Loxl3/Col8a1/Tll2/Col14a1/P3h2/Col26a1/Mmp9/Col5a3/Col13a1/P4ha2/Col27a1/Col24a1/Mmp3/Mmp20/Col25a1/Col6a6/Col9a3/Col12a1/Pcolce2/Col17a1/Adamts3/Col9a1/Col6a5/Loxl2/P3h3/Serpinh1/Loxl4/Col2a1/Colgalt2/Col28a1/Col4a2/Col11a2/Col4a1/Col20a1/P3h1/Col22a1/Col6a2	43	1.72699032464024
R-MMU-1500931	R-MMU-1500931	Cell-Cell communication	46/2468	72/6542	5.48569286987897e-06	0.000299427402480894	0.000259367408496909	Nectin3/Cdh8/Ctnnb1/Amot/Cdh4/Adam19/Nphs1/Megf11/Cdh13/Sdk2/Fyn/Cdh6/Pard6a/Nectin1/Parva/Nectin2/Cadm2/Cd47/Cdh17/Pard6b/Pard3/Nectin4/Afdn/Col17a1/Pxn/Cdh2/Cdh11/Cadm3/Jup/Fermt2/Krt5/Cdh5/Cdh18/Itgb4/Sdk1/Fblim1/Parvb/Cdh15/Ptk2b/Nck1/Ilk/Kirrel2/Ilf3/Flnc/Prkci/Cdh24	46	1.69352151989915
R-MMU-1566948	R-MMU-1566948	Elastic fibre formation	28/2468	38/6542	6.85304534690968e-06	0.000345288054017372	0.000299092424452171	Bmp4/Fn1/Loxl3/Tgfb1/Emilin2/Fbn2/Tgfb2/Gdf5/Ltbp1/Emilin1/Emilin3/Itgb5/Itgb6/Mfap4/Ltbp3/Bmp2/Bmp7/Efemp2/Itgb3/Ltbp2/Itga8/Eln/Loxl2/Loxl4/Fbn1/Mfap5/Ltbp4/Fbln5	28	1.95316898404845
R-MMU-9013149	R-MMU-9013149	RAC1 GTPase cycle	76/2468	135/6542	7.44694115283344e-06	0.000348410461078993	0.000301797088825355	Dock10/Ophn1/Ktn1/Arap3/Arhgap22/Pik3r3/Arhgap26/Arhgap21/Plekhg6/Arhgap25/Wasf3/Cdc42/Arhgap29/Depdc1b/Pik3r1/Vav3/Iqgap3/Arhgdia/Pard6a/Vamp3/Dock5/Pak6/Esyt1/Vav2/Git2/Noxa1/Amigo2/Arhgap44/Arhgef11/Snap23/Arhgap15/Def6/Arhgap33/Lbr/Arhgap9/Sos2/Wasf1/Als2/Arap1/Swap70/Farp2/Arhgap24/Mpp7/Fgd5/Rasgrf2/Fermt2/Tiam2/Srgap1/Nhs/Arhgap32/Abi2/Dlc1/Rac1/Git1/Arhgef18/Taok3/Arhgef15/Chn1/Arhgap10/Cd…	76	1.49226244072273
R-MMU-421270	R-MMU-421270	Cell-cell junction organization	29/2468	40/6542	7.98377431589586e-06	0.000348624811794119	0.000301982761843359	Nectin3/Cdh8/Ctnnb1/Amot/Cdh4/Adam19/Cdh13/Sdk2/Cdh6/Pard6a/Nectin1/Nectin2/Cadm2/Cdh17/Pard6b/Pard3/Nectin4/Afdn/Cdh2/Cdh11/Cadm3/Jup/Cdh5/Cdh18/Sdk1/Cdh15/Ilf3/Prkci/Cdh24	29	1.92177876823339
R-MMU-1650814	R-MMU-1650814	Collagen biosynthesis and modifying enzymes	35/2468	53/6542	2.56650183863258e-05	0.00105066169019021	0.000910095059883525	Col19a1/Bmp1/Col7a1/Col4a6/Col8a1/Tll2/Col14a1/P3h2/Col26a1/Col5a3/Col13a1/P4ha2/Col27a1/Col24a1/Col25a1/Col6a6/Col9a3/Col12a1/Pcolce2/Col17a1/Adamts3/Col9a1/Col6a5/P3h3/Serpinh1/Col2a1/Colgalt2/Col28a1/Col4a2/Col11a2/Col4a1/Col20a1/P3h1/Col22a1/Col6a2	35	1.7504816366472
R-MMU-9013148	R-MMU-9013148	CDC42 GTPase cycle	41/2468	66/6542	4.68241064480776e-05	0.00172008087754803	0.00148995354439275	Dock10/Ophn1/Ktn1/Arap3/Arhgap22/Arhgap26/Arhgap21/Cdc42/Arhgap29/Depdc1b/Pik3r1/Vav3/Arhgdia/Arhgdig/Fgd4/Vav2/Arhgap44/Arhgef11/Def6/Arhgap33/Lbr/Fgd2/Arhgap9/Arap1/Arhgap24/Rasgrf2/Srgap1/Arhgap32/Dlc1/Arhgef15/Chn1/Arhgap10/Gmip/Arhgef26/Dock6/Srgap3/Arhgef10/Arhgef19/Arhgap20/Abr/Prex1	41	1.64666519326163
R-MMU-216083	R-MMU-216083	Integrin cell surface interactions	36/2468	56/6542	4.72693981616254e-05	0.00172008087754803	0.00148995354439275	Jam3/Col7a1/Fn1/Col4a6/Col8a1/Icam4/Col5a3/Icam1/Col13a1/Itga2/Itgax/Vwf/Cd47/Pecam1/Jam2/Col6a6/Col9a3/Itgb5/Itgb6/Itga9/Lum/Itgb3/Itga8/Ibsp/Itga4/Col9a1/Spp1/Col6a5/Tnc/Fbn1/Col2a1/Col4a2/Itgb7/Col4a1/Col6a2/Itga2b	36	1.7040402871035
R-MMU-76002	R-MMU-76002	Platelet activation, signaling and aggregation	106/2468	208/6542	5.37868485884837e-05	0.00185423083291878	0.00160615575563395	Mmrn1/Prkce/Timp3/Pik3cg/Gnai1/Alb/Clu/Prkch/Fn1/App/Rasgrp1/Pik3r3/Tgfb1/F13a1/Abcc4/Cdc42/Vcl/F5/Mgll/P2ry12/Pik3cb/Hgf/Dgkq/Fyn/Pik3r1/Vav3/Dgkz/Gnb5/Wdr1/Prkca/Timp1/Gnb3/Vwf/Ptpn1/Vav2/Tgfb2/Adra2c/Dgki/Endod1/Tuba4a/Pdgfb/Gng4/Aldoa/Gnb4/Pecam1/Adra2a/Pla2g4a/Lat/Stxbp3/Mapk3/Gas6/Pdpn/Aplp2/Serping1/Tmsb4x/Lck/Vegfb/Apool/Dgkb/Lgals3bp/Rasgrp2/Apbb1ip/Cd9/Trpc6/Islr/Cyb5r1/Raf1/Itgb3/F2rl2…	106	1.35085244981922
R-MMU-1474228	R-MMU-1474228	Degradation of the extracellular matrix	49/2468	84/6542	9.22340953362499e-05	0.00302066662226218	0.0026165356519073	Col19a1/Ctsl/Col7a1/Mmp13/Fn1/Col4a6/Nid1/Col8a1/Mmp17/Mmp16/Col26a1/Mmp9/Col5a3/Htra1/Col13a1/Mmp12/Scube3/Timp1/Adamts5/Fbn2/Ctrb1/Mmp2/Mmp3/Mmp20/Elane/Cma1/Col25a1/Col6a6/Capn15/Capn2/Col12a1/Acan/Capn8/Adam10/A2m/Capn5/Eln/Spp1/Col6a5/Ctsk/Capn7/Fbn1/Col2a1/Mmp19/Col4a2/Col11a2/Col4a1/Klk7/Col6a2	49	1.54625877903836
R-MMU-8948216	R-MMU-8948216	Collagen chain trimerization	22/2468	31/6542	0.00017247739557528	0.00537965210008612	0.00465991559975319	Col19a1/Col7a1/Col8a1/Col14a1/Col26a1/Col5a3/Col13a1/Col27a1/Col24a1/Col25a1/Col6a6/Col9a3/Col12a1/Col17a1/Col9a1/Col6a5/Col2a1/Col28a1/Col11a2/Col20a1/Col22a1/Col6a2	22	1.88116275422178
R-MMU-418990	R-MMU-418990	Adherens junctions interactions	23/2468	33/6542	0.000189344518869953	0.00563730272090089	0.00488309548664617	Nectin3/Cdh8/Ctnnb1/Amot/Cdh4/Adam19/Cdh13/Cdh6/Nectin1/Nectin2/Cadm2/Cdh17/Nectin4/Afdn/Cdh2/Cdh11/Cadm3/Jup/Cdh5/Cdh18/Cdh15/Ilf3/Cdh24	23	1.84747802170817
R-MMU-983712	R-MMU-983712	Ion channel transport	71/2468	134/6542	0.000203198389724235	0.00578673675084235	0.00501253693644681	Clcn1/Atp11b/Ripk1/Slc9b2/Clcnkb/Trpc4/Trpv2/Atp6v0d2/Atp6v0a1/Ano3/Atp6v1d/Trpm2/Camk2g/Atp13a5/Atp2a3/Slc17a3/Atp2b4/Trpm1/Atp11a/Ripk3/Wwp1/Atp2b1/Sgk1/Atp1a2/Asic4/Sri/Atp2b3/Atp2a1/Trpm6/Best3/Atp6v1c2/Fxyd4/Nalcn/Atp1a4/Tcirg1/Scnn1g/Trpc6/Atp2c2/Raf1/Atp6v1a/Fxyd6/Ryr1/Ano10/Fkbp1b/Trpv4/Atp7b/Atp1a1/Asic3/Atp1b1/Sgk3/Trpm5/Mlkl/Atp6v1c1/Atp10d/Atp6v1b2/Atp6v1b1/Asic1/Stom/Atp12a/Atp4a/Clc…	71	1.40449091656789
R-MMU-2022090	R-MMU-2022090	Assembly of collagen fibrils and other multimeric structures	27/2468	41/6542	0.000232992496782328	0.00635875355801771	0.0055080243756875	Ctsl/Bmp1/Col7a1/Mmp13/Col4a6/Loxl3/Col8a1/Tll2/Col14a1/Mmp9/Col5a3/Col27a1/Col24a1/Mmp3/Mmp20/Col6a6/Col9a3/Col12a1/Col9a1/Col6a5/Loxl2/Loxl4/Col2a1/Col4a2/Col11a2/Col4a1/Col6a2	27	1.74560224532553
R-MMU-9012999	R-MMU-9012999	RHO GTPase cycle	149/2468	319/6542	0.000484312240170397	0.0126889806924644	0.0109913388400777	Sh3rf1/Dock10/Arhgef3/Ophn1/Ktn1/Ptpn13/Vcp/Arap3/Arhgap22/Pik3r3/Rhpn2/Slitrk5/Arhgap26/Arhgap21/Plekhg6/Daam1/Msi2/Arhgap25/Wasf3/Cdc42/Myo6/Arhgap29/Depdc1b/Gopc/Hint2/Pik3r1/Spen/Vav3/Iqgap3/Arhgdia/Pard6a/Vamp3/Arhgdig/Dock5/Lrrc1/Tjp2/Pak6/Dbt/Fgd4/Cltc/Sema4f/Esyt1/Kctd13/Plekhg5/Fam169a/Vav2/Lmnb1/Pard6b/Git2/Noxa1/Amigo2/Cul3/Twf1/Arhgap44/Prag1/Cdc42ep3/Kidins220/Rnd3/Arhgef11/Ocrl/Snap…	149	1.23811495607729
R-MMU-112315	R-MMU-112315	Transmission across Chemical Synapses	86/2468	174/6542	0.000943459284625389	0.0237290885937058	0.0205544053869143	Slc17a7/Ncald/Gnai1/Adcy4/Chrna4/Rps6ka2/Cacnb2/Prkar1a/Camk2g/Myo6/Chrna7/Adcy7/Syn1/Plcb2/Abat/Lin7a/Gabbr2/Camk1/Grip1/Slc1a2/Gabrb3/Cacna1b/Gnb5/Prkca/Slc1a1/Apba1/Gria3/Grin2a/Slc18a2/Gnb3/Kcnj15/Cacng4/Slc1a3/Grin2b/Gabra2/Slc1a6/Gng4/Adcy5/Kcnj6/Gnb4/Prkar2b/Gabrq/Grik4/Cacna2d3/Dlg2/Slc6a4/Cacna2d2/Cacng3/Syn3/Cplx1/Grip2/Aldh5a1/Slc32a1/Adcy8/Cacnb4/Plcb1/Grin2d/Cacnb1/Unc13b/Adcy9/Chrna…	86	1.31013059110639
R-MMU-381426	R-MMU-381426	Regulation of Insulin-like Growth Factor (IGF) transport and uptake by Insulin-like Growth Factor Binding Proteins (IGFBPs)	52/2468	97/6542	0.00097814563668711	0.0237290885937058	0.0205544053869143	Ktn1/Alb/Igfbp5/Bmp4/Scg2/Fn1/App/Fstl1/Proc/Fam20c/Megf11/F5/Dmp1/Stc2/Igfbp4/Timp1/Fgf23/Ambn/Prss23/Ltbp1/Amelx/Serpind1/Itih2/Gas6/Ckap4/Aplp2/Afp/Mia3/C3/Cdh2/Mfge8/Adam10/Chgb/C4b/Enam/Notum/Penk/Igfbp2/Mepe/Il6/Igfbp6/Apoa1/Sdc2/Spp1/Chrdl1/Tnc/Igf2/Fbn1/Igf1/Fam20a/Pcsk9/Lgals1	52	1.42100954067737
R-MMU-112316	R-MMU-112316	Neuronal System	132/2468	283/6542	0.00107250985334906	0.0247141253679491	0.0214076554010841	Slitrk2/Slc17a7/Kcns1/Ncald/Gnai1/Adcy4/Chrna4/Ntrk3/Rps6ka2/Slitrk5/Cacnb2/Prkar1a/Kcnh8/Kcnk2/Camk2g/Myo6/Chrna7/Adcy7/Syn1/Plcb2/Slitrk1/Abat/Abcc8/Lin7a/Gabbr2/Camk1/Lrrc4b/Grip1/Slc1a2/Kcnv1/Gabrb3/Cacna1b/Lrfn2/Gnb5/Kcnv2/Prkca/Slc1a1/Kcnn1/Apba1/Gria3/Grin2a/Slc18a2/Gnb3/Kcnj15/Cacng4/Slc1a3/Grin2b/Gabra2/Hcn2/Slc1a6/Hcn1/Gng4/Adcy5/Kcnj6/Gnb4/Prkar2b/Kcnc3/Gabrq/Epb41l3/Kcnh2/Grik4/Cacna2…	132	1.23638258758039
R-MMU-975956	R-MMU-975956	Nonsense Mediated Decay (NMD) independent of the Exon Junction Complex (EJC)	18/2468	26/6542	0.00109421318422981	0.0247141253679491	0.0214076554010841	Rpl37/Gspt1/Rpl22/Rpl27a/Rps10/Rps5/Rps19/Rps11/Rps13/Rpl18/Rps28/Rps14/Rps15a/Rps9/Rpsa/Rpl37a/Ncbp2/Rpl3	18	1.83512030918838
R-MMU-186797	R-MMU-186797	Signaling by PDGF	27/2468	44/6542	0.00120693732048837	0.0256155872959165	0.0221885119365191	Col5a3/Pik3cb/Pik3r1/Stat3/Thbs4/Pdgfb/Rasa1/Col6a6/Rapgef1/Col9a3/Pdgfd/Pdgfc/Plat/Crkl/Col9a1/Kras/Spp1/Col6a5/Pdgfra/Nck1/Pik3ca/Col2a1/Col4a2/Thbs3/Col4a1/Col6a2/Bcar1	27	1.62658391041697
R-MMU-72689	R-MMU-72689	Formation of a pool of free 40S subunits	21/2468	32/6542	0.00124194870117709	0.0256155872959165	0.0221885119365191	Rpl37/Rpl22/Rpl27a/Eif3m/Eif3e/Rps10/Rps5/Rps19/Rps11/Eif3a/Rps13/Rpl18/Rps28/Rps14/Rps15a/Rps9/Eif3i/Eif3h/Rpsa/Rpl37a/Rpl3	21	1.73954112641815
R-MMU-3000178	R-MMU-3000178	ECM proteoglycans	25/2468	40/6542	0.00125144853964783	0.0256155872959165	0.0221885119365191	Tnr/Fn1/App/Dmp1/Col5a3/Itga2/Itgax/Hapln1/Col6a6/Matn4/Col9a3/Itgb5/Acan/Itgb6/Itga9/Itgb3/Itga8/Col9a1/Col6a5/Matn1/Tnxb/Tnc/Col2a1/Col6a2/Itga2b	25	1.65670583468395
R-MMU-202733	R-MMU-202733	Cell surface interactions at the vascular wall	36/2468	63/6542	0.0012967187842498	0.0257379031419278	0.0222944633081544	Epcam/Jam3/Cd84/Fn1/Proc/Cd48/Tgfb1/Grb14/Pik3cb/Mertk/Sdc1/Fyn/Pik3r1/Itgax/Spn/Cd47/Sdc3/Pecam1/Jam2/Gas6/Angpt4/Cd177/Lck/Angpt2/Itgb3/Procr/Cd74/Itga4/Sell/Kras/Sdc2/Tek/Pik3ca/Shc1/Dok2/Gp6	36	1.51470247742533
R-MMU-194138	R-MMU-194138	Signaling by VEGF	44/2468	81/6542	0.00165024667932092	0.0317915169104472	0.02753817214099	Pgf/Ctnnb1/Wasf3/Cdc42/Mapkapk3/Mapkapk2/Nrp1/Flt1/Pik3cb/Fyn/Pik3r1/Vav3/Prkca/Vav2/Sphk1/Rasa1/Wasf1/Pxn/Vegfb/Itgb3/Jup/Kdr/Vegfd/Cdh5/Abi2/Axl/Nos3/Mapk13/Kras/Rac1/Shb/Ptk2b/Nck1/Hspb1/Pik3ca/Ncf4/Cyba/Elmo1/Vav1/Prkcd/Mapk12/Vegfc/Bcar1/Mapk11	44	1.43990235508334
R-MMU-5173105	R-MMU-5173105	O-linked glycosylation	42/2468	77/6542	0.0018761999529942	0.0351117419774629	0.0304141887116955	Thsd1/St3gal1/Thsd4/Gcnt1/Adamts13/B3gnt2/Muc15/B3gnt8/Pofut2/Pomt2/Galnt13/St6galnac2/Large2/St3gal4/Adamts5/Spon2/Galnt7/Galnt12/Galnt18/Sbspon/Adamts20/B3gnt5/B3galnt2/Adamts19/Muc1/Pomgnt2/Adamts15/Adamtsl4/Thsd7b/Galnt15/Galnt9/Galnt5/Adamts7/Adamts3/B4galt6/Adamts1/Gcnt4/Adamtsl1/Galnt16/Sema5b/Galnt10/Adamts18	42	1.44585236481509
R-MMU-1799339	R-MMU-1799339	SRP-dependent cotranslational protein targeting to membrane	17/2468	25/6542	0.00204792482744018	0.0372608544992589	0.0322757743272006	Rpl37/Rpl22/Srp72/Rpl27a/Rps10/Rps5/Rps19/Rps11/Rps13/Rpl18/Rps28/Rps14/Rps15a/Rps9/Rpsa/Rpl37a/Rpl3	17	1.80249594813614
R-MMU-1442490	R-MMU-1442490	Collagen degradation	24/2468	39/6542	0.00212027394534352	0.0375345793027028	0.032512877853205	Col19a1/Ctsl/Col7a1/Mmp13/Col4a6/Col8a1/Col26a1/Mmp9/Col5a3/Col13a1/Mmp12/Mmp2/Mmp3/Mmp20/Col25a1/Col6a6/Col12a1/Col6a5/Ctsk/Col2a1/Col4a2/Col11a2/Col4a1/Col6a2	24	1.63121805261189
R-MMU-8957275	R-MMU-8957275	Post-translational protein phosphorylation	48/2468	91/6542	0.00235730244522434	0.0396409999255107	0.0343374832621138	Ktn1/Alb/Igfbp5/Bmp4/Scg2/Fn1/App/Fstl1/Proc/Fam20c/Megf11/F5/Dmp1/Stc2/Igfbp4/Timp1/Fgf23/Ambn/Prss23/Ltbp1/Amelx/Serpind1/Itih2/Gas6/Ckap4/Aplp2/Afp/Mia3/C3/Cdh2/Mfge8/Adam10/Chgb/C4b/Enam/Notum/Penk/Mepe/Il6/Apoa1/Sdc2/Spp1/Chrdl1/Tnc/Fbn1/Fam20a/Pcsk9/Lgals1	48	1.39818690223877
R-MMU-8980692	R-MMU-8980692	RHOA GTPase cycle	56/2468	109/6542	0.00236030381235865	0.0396409999255107	0.0343374832621138	Arhgef3/Ophn1/Ktn1/Arap3/Arhgap22/Rhpn2/Arhgap26/Arhgap21/Plekhg6/Daam1/Arhgap29/Depdc1b/Pik3r1/Vav3/Iqgap3/Arhgdia/Vamp3/Tjp2/Plekhg5/Vav2/Arhgap44/Arhgef11/Snap23/Cavin1/Def6/Lbr/Arhgap9/Arap1/Arhgap24/Sowahc/Jup/Rasgrf2/Srgap1/Arhgap32/Dlc1/Aaas/Arhgef18/Arhgef15/Arhgap10/Fam13a/Ccdc115/Stom/Gmip/Net1/Arhgap19/Arhgef10/Arhgef19/Vav1/Arhgap18/Kalrn/Actc1/Arhgef28/Arhgap20/Abr/Prex1/Arhgap8	56	1.36184259438241
R-MMU-72695	R-MMU-72695	Formation of the ternary complex, and subsequently, the 43S complex	15/2468	22/6542	0.00363227369287979	0.0540750205337283	0.0468403954482597	Eif3m/Eif3e/Rps10/Rps5/Rps19/Rps11/Eif3a/Rps13/Rps28/Rps14/Rps15a/Rps9/Eif3i/Eif3h/Rpsa	15	1.80731545601886
R-MMU-72706	R-MMU-72706	GTP hydrolysis and joining of the 60S ribosomal subunit	22/2468	36/6542	0.00365010794454486	0.0540750205337283	0.0468403954482597	Rpl37/Rpl22/Eif5/Rpl27a/Eif3m/Eif3e/Rps10/Rps5/Rps19/Rps11/Eif3a/Rps13/Rpl18/Rps28/Rps14/Rps15a/Rps9/Eif3i/Eif3h/Rpsa/Rpl37a/Rpl3	22	1.61989014946876
R-MMU-927802	R-MMU-927802	Nonsense-Mediated Decay (NMD)	22/2468	36/6542	0.00365010794454486	0.0540750205337283	0.0468403954482597	Rpl37/Gspt1/Rpl22/Rpl27a/Casc3/Upf3b/Ppp2ca/Rps10/Rps5/Rps19/Rps11/Rps13/Rpl18/Rps28/Rps14/Rps15a/Rps9/Rpsa/Smg7/Rpl37a/Ncbp2/Rpl3	22	1.61989014946876
R-MMU-975957	R-MMU-975957	Nonsense Mediated Decay (NMD) enhanced by the Exon Junction Complex (EJC)	22/2468	36/6542	0.00365010794454486	0.0540750205337283	0.0468403954482597	Rpl37/Gspt1/Rpl22/Rpl27a/Casc3/Upf3b/Ppp2ca/Rps10/Rps5/Rps19/Rps11/Rps13/Rpl18/Rps28/Rps14/Rps15a/Rps9/Rpsa/Smg7/Rpl37a/Ncbp2/Rpl3	22	1.61989014946876
R-MMU-156590	R-MMU-156590	Glutathione conjugation	16/2468	24/6542	0.00377159137294809	0.0540750205337283	0.0468403954482597	Hpgds/Mgst1/Gstm5/Gstm7/Gstk1/Mgst2/Gstm6/Ggt1/Gclc/Gstm4/Ggt5/Gstm1/Gss/Chac2/Cndp2/Mgst3	16	1.76715289032955
R-MMU-166520	R-MMU-166520	Signaling by NTRKs	36/2468	66/6542	0.0038589059069251	0.0540750205337283	0.0468403954482597	Ntrk3/Rps6ka2/Mapkapk3/Mapkapk2/Pik3cb/Ntrk1/Fyn/Pik3r1/Ntf5/Sgk1/Ppp2ca/Cltc/Shc3/Map2k1/Kidins220/Mapk3/Rapgef1/Mapk7/Rps6ka5/Pcsk6/Ntrk2/Vrk3/Crkl/Kras/Rac1/Dusp4/Ralgds/Pik3ca/Shc1/Irs2/Dusp7/Egr2/Bdnf/Ntf3/Ppp2r1b/Mapk11	36	1.44585236481509
R-MMU-5173214	R-MMU-5173214	O-glycosylation of TSR domain-containing proteins	18/2468	28/6542	0.00387647479575168	0.0540750205337283	0.0468403954482597	Thsd1/Thsd4/Adamts13/Pofut2/Adamts5/Spon2/Sbspon/Adamts20/Adamts19/Adamts15/Adamtsl4/Thsd7b/Adamts7/Adamts3/Adamts1/Adamtsl1/Sema5b/Adamts18	18	1.7040402871035
R-MMU-76005	R-MMU-76005	Response to elevated platelet cytosolic Ca2+	49/2468	95/6542	0.00388019231310722	0.0540750205337283	0.0468403954482597	Mmrn1/Timp3/Alb/Clu/Fn1/App/Tgfb1/F13a1/Abcc4/Vcl/F5/Hgf/Wdr1/Prkca/Timp1/Vwf/Tgfb2/Endod1/Tuba4a/Pdgfb/Aldoa/Pecam1/Stxbp3/Gas6/Aplp2/Serping1/Tmsb4x/Vegfb/Apool/Lgals3bp/Cd9/Islr/Cyb5r1/Itgb3/Vegfd/Ecm1/Ctsw/Lamp2/A2m/Itih3/Apoa1/Cd109/Cd63/Igf2/Chid1/Ly6g6f/Igf1/Vegfc/Itga2b	49	1.36721828883392
R-MMU-114608	R-MMU-114608	Platelet degranulation	47/2468	91/6542	0.00447407447896894	0.0610524746609303	0.0528843452667601	Mmrn1/Timp3/Alb/Clu/Fn1/App/Tgfb1/F13a1/Abcc4/Vcl/F5/Hgf/Wdr1/Timp1/Vwf/Tgfb2/Endod1/Tuba4a/Pdgfb/Aldoa/Pecam1/Gas6/Aplp2/Serping1/Tmsb4x/Vegfb/Apool/Lgals3bp/Cd9/Islr/Cyb5r1/Itgb3/Vegfd/Ecm1/Ctsw/Lamp2/A2m/Itih3/Apoa1/Cd109/Cd63/Igf2/Chid1/Ly6g6f/Igf1/Vegfc/Itga2b	47	1.36905800844213
R-MMU-2672351	R-MMU-2672351	Stimuli-sensing channels	40/2468	76/6542	0.00552495881210727	0.0738540412638829	0.0639732072980842	Clcn1/Ripk1/Slc9b2/Clcnkb/Trpc4/Trpv2/Ano3/Trpm2/Slc17a3/Trpm1/Ripk3/Wwp1/Sgk1/Asic4/Sri/Trpm6/Best3/Nalcn/Scnn1g/Trpc6/Raf1/Ryr1/Ano10/Fkbp1b/Trpv4/Asic3/Sgk3/Trpm5/Mlkl/Asic1/Stom/Clca2/Ano1/Clcn2/Ttyh2/Ano4/Ryr3/Ryr2/Unc79/Clcn7	40	1.39512070289175
R-MMU-156827	R-MMU-156827	L13a-mediated translational silencing of Ceruloplasmin expression	21/2468	35/6542	0.00606612730741516	0.0794662677271386	0.0688345814462478	Rpl37/Rpl22/Rpl27a/Eif3m/Eif3e/Rps10/Rps5/Rps19/Rps11/Eif3a/Rps13/Rpl18/Rps28/Rps14/Rps15a/Rps9/Eif3i/Eif3h/Rpsa/Rpl37a/Rpl3	21	1.5904376012966
R-MMU-114604	R-MMU-114604	GPVI-mediated activation cascade	19/2468	31/6542	0.006483493954641	0.0805582233636011	0.0697804457902466	Pik3cg/Pik3r3/Cdc42/Pik3cb/Fyn/Pik3r1/Vav3/Vav2/Lat/Pdpn/Lck/Rac2/Clec1b/Rac1/Syk/Pik3ca/Pik3r5/Vav1/Gp6	19	1.62464056046427
R-MMU-1638074	R-MMU-1638074	Keratan sulfate/keratin metabolism	19/2468	31/6542	0.006483493954641	0.0805582233636011	0.0697804457902466	St3gal1/B3gnt2/St3gal4/Glb1l2/Hexa/Chst1/Ogn/Acan/Omd/Hexb/Lum/B4galt6/Glb1l/Chst5/Glb1/B4galt4/Prelp/Galns/Kera	19	1.62464056046427
R-MMU-163125	R-MMU-163125	Post-translational modification: synthesis of GPI-anchored proteins	33/2468	61/6542	0.00655642714064362	0.0805582233636011	0.0697804457902466	Pigh/Ly6d/Pigm/Reck/Cpm/Mdga2/Nrn1/Dpm2/Lypd5/Folr2/Pigt/Pigb/Pigp/Pigz/Cntn3/Xpnpep2/Art4/Thy1/Pigk/Cntn5/Pigg/Otoa/Lypd6b/Ly6g6c/Rtn4rl2/Pigf/Ly6h/Cd109/Psca/Pigc/Pigv/Sprn/Tecta	33	1.43400111592316
R-MMU-1630316	R-MMU-1630316	Glycosaminoglycan metabolism	52/2468	104/6542	0.00675004765942171	0.0805582233636011	0.0697804457902466	St3gal1/Chp1/Dsel/B3gnt2/Papss2/Sdc1/Chst15/St3gal4/Chsy3/Glb1l2/Hs2st1/B3gat1/Hexa/Ndst3/Gusb/Sdc3/Gpc5/Hs3st1/Has2/Cspg5/Hs3st5/Hs6st3/Chst1/Ogn/Xylt1/Acan/Ids/Omd/Hpse/Hexb/Lum/Ext1/Csgalnact1/Chst11/B4galt6/Glb1l/Ndst1/Hyal3/Chst5/Lyve1/Glb1/Sdc2/Hs3st6/Cemip/B4galt4/Prelp/Dse/Hpse2/Hs6st1/Galns/Chst13/Kera	52	1.32536466774716
R-MMU-1222556	R-MMU-1222556	ROS and RNS production in phagocytes	16/2468	25/6542	0.00683588745385104	0.0805582233636011	0.0697804457902466	Atp6v0d2/Atp6v0a1/Atp6v1d/Slc11a1/Atp6v1c2/Tcirg1/Atp6v1a/Rac2/Nos3/Atp6v1c1/Atp6v1b2/Atp6v1b1/Ncf4/Cyba/Lpo/Atp6v0a4	16	1.69646677471637
R-MMU-397014	R-MMU-397014	Muscle contraction	61/2468	125/6542	0.00699660831912714	0.0805582233636011	0.0697804457902466	Gucy1b1/Kcnip1/Cacnb2/Kcnk2/Vcl/Camk2g/Mme/Atp2a3/Acta2/Atp2b4/Tnnt3/Tmod1/Lmod1/Atp2b1/Atp1a2/Cacng4/Sri/Atp2b3/Tnnc2/Myl9/Atp2a1/Kcnh2/Slc8a3/Cacna2d2/Tnni1/Itgb5/Des/Fxyd4/Atp1a4/Pxn/Corin/Stim1/Slc8a1/Tpm3/Tpm1/Cacng7/Cacnb1/Fxyd6/Ryr1/Fkbp1b/Tmod3/Kcnk3/Itpr1/Atp1a1/Atp1b1/Kcnk1/Tnni2/Kcnd3/Kcnip2/Npr2/Actg2/Itpr3/Kcnj2/Acta1/Tnnt1/Gucy1b2/Actc1/Ryr3/Ryr2/Nppc/Sorbs3	61	1.29355591572123
R-MMU-74752	R-MMU-74752	Signaling by Insulin receptor	32/2468	59/6542	0.00701041027744314	0.0805582233636011	0.0697804457902466	Atp6v0d2/Atp6v0a1/Atp6v1d/Pik3cb/Pik3r1/Fgf23/Gab1/Ptpn1/Fgf20/Fgfr4/Fgf1/Fgf10/Mapk3/Flt3l/Fgfr2/Atp6v1c2/Tcirg1/Fgf2/Atp6v1a/Fgf8/Fgfr1/Atp6v1c1/Atp6v1b2/Fgf16/Fgf15/Atp6v1b1/Fgf9/Pik3ca/Shc1/Irs2/Pik3r4/Atp6v0a4	32	1.43768370738675
R-MMU-112310	R-MMU-112310	Neurotransmitter release cycle	25/2468	44/6542	0.00761534621555378	0.0851262071476032	0.0737372850985265	Slc17a7/Syn1/Abat/Lin7a/Slc1a2/Slc1a1/Apba1/Slc18a2/Slc1a3/Slc1a6/Syn3/Cplx1/Aldh5a1/Slc32a1/Unc13b/Naaa/Maoa/Gls2/Ppfia3/Slc1a7/Slc6a1/Ppfia2/Gad1/Snap25/Tspoap1	25	1.50609621334905
R-MMU-2404192	R-MMU-2404192	Signaling by Type 1 Insulin-like Growth Factor 1 Receptor (IGF1R)	24/2468	42/6542	0.00805774785213954	0.0851262071476032	0.0737372850985265	Pik3cb/Pik3r1/Fgf23/Gab1/Irs4/Fgf20/Fgfr4/Fgf1/Fgf10/Flt3l/Fgfr2/Fgf2/Fgf8/Fgfr1/Fgf16/Fgf15/Fgf9/Cilp/Igf2/Pik3ca/Shc1/Irs2/Igf1/Pik3r4	24	1.51470247742533
R-MMU-72613	R-MMU-72613	Eukaryotic Translation Initiation	24/2468	42/6542	0.00805774785213954	0.0851262071476032	0.0737372850985265	Rpl37/Rpl22/Eif5/Rpl27a/Eif3m/Eif2b3/Eif3e/Rps10/Rps5/Rps19/Rps11/Eif3a/Eif4ebp1/Rps13/Rpl18/Rps28/Rps14/Rps15a/Rps9/Eif3i/Eif3h/Rpsa/Rpl37a/Rpl3	24	1.51470247742533
R-MMU-72737	R-MMU-72737	Cap-dependent Translation Initiation	24/2468	42/6542	0.00805774785213954	0.0851262071476032	0.0737372850985265	Rpl37/Rpl22/Eif5/Rpl27a/Eif3m/Eif2b3/Eif3e/Rps10/Rps5/Rps19/Rps11/Eif3a/Eif4ebp1/Rps13/Rpl18/Rps28/Rps14/Rps15a/Rps9/Eif3i/Eif3h/Rpsa/Rpl37a/Rpl3	24	1.51470247742533
R-MMU-983189	R-MMU-983189	Kinesins	24/2468	42/6542	0.00805774785213954	0.0851262071476032	0.0737372850985265	Klc4/Kif11/Kif18a/Tubb3/Kif2c/Tubb4b/Kif21b/Kif4/Kif23/Kif22/Tuba4a/Kif5a/Kif12/Kif20a/Kif3b/Kif3c/Kif16b/Kif21a/Klc3/Tubb4a/Tubb2a/Kif15/Kif26a/Kif18b	24	1.51470247742533
R-MMU-4420097	R-MMU-4420097	VEGFA-VEGFR2 Pathway	38/2468	73/6542	0.0085154874434139	0.0885340361180334	0.0766891851629088	Ctnnb1/Wasf3/Cdc42/Mapkapk3/Mapkapk2/Pik3cb/Fyn/Pik3r1/Vav3/Prkca/Vav2/Sphk1/Rasa1/Wasf1/Pxn/Itgb3/Jup/Kdr/Cdh5/Abi2/Axl/Nos3/Mapk13/Kras/Rac1/Shb/Ptk2b/Nck1/Hspb1/Pik3ca/Ncf4/Cyba/Elmo1/Vav1/Prkcd/Mapk12/Bcar1/Mapk11	38	1.37983170888746
R-MMU-373760	R-MMU-373760	L1CAM interactions	27/2468	49/6542	0.00974896127124763	0.0994777848620141	0.0861687843159914	Ank1/Tubb3/Tubb4b/Nrp1/Msn/Ezr/Dnm1/Csnk2a2/Nfasc/Kif4/Cltc/Vav2/Tuba4a/Map2k1/Mapk3/Gap43/Itga9/Dnm3/Sptbn1/Itgb3/Numb/Rac1/Sptbn4/Tubb4a/Fgfr1/Tubb2a/Itga2b	27	1.46060596037443
R-MMU-195258	R-MMU-195258	RHO GTPase Effectors	86/2468	186/6542	0.00987184124584873	0.0994777848620141	0.0861687843159914	Ppp2r5a/Klc4/Ppp1r14a/Ktn1/Pafah1b1/Ctnnb1/Kif18a/Ar/Tubb3/Cdca8/Ywhah/Spc25/Rhpn2/Kif2c/Daam1/Wasf3/Cdc42/Tubb4b/Ndc80/S100a9/Cenpu/Gopc/Nup98/Nf2/Iqgap3/Sfn/Prkca/Ppp2ca/Nup160/Noxa1/Tuba4a/Myl9/Dync1li2/Tax1bp3/Mapk3/Myh14/Dync1i1/Ckap5/Sec13/Fmnl2/Plk1/Cdc20/Wasf1/Cenpq/Incenp/Kif5a/Sgo1/Cenpm/Limk1/Bub1/Ppp2r5b/Myh10/Cenpa/Mad1l1/Ywhag/Rac2/Abi2/Spc24/Clip1/Pfn2/Rac1/Klc3/Tubb4a/Dynll2/Cenph…	86	1.22560603684146
R-MMU-9648025	R-MMU-9648025	EML4 and NUDC in mitotic spindle formation	43/2468	85/6542	0.0101486475459785	0.100717638524484	0.0872427596057802	Ppp2r5a/Pafah1b1/Kif18a/Tubb3/Cdca8/Spc25/Kif2c/Tubb4b/Ndc80/Cenpu/Nup98/Ppp2ca/Nup160/Tuba4a/Dync1li2/Dync1i1/Ckap5/Sec13/Plk1/Cdc20/Eml4/Cenpq/Incenp/Sgo1/Cenpm/Bub1/Ppp2r5b/Cenpa/Mad1l1/Spc24/Clip1/Tubb4a/Dynll2/Cenph/Tubb2a/B9d2/Cenpt/Aurkb/Nuf2/Nup133/Bub1b/Ppp2r1b/Dync1h1	43	1.34095719325007
R-MMU-418346	R-MMU-418346	Platelet homeostasis	31/2468	58/6542	0.0103748120427239	0.101425401313196	0.0878558317522103	Ppp2r5a/Pde10a/Pde9a/Atp2a3/Atp2b4/Gnb5/Atp2b1/Gnb3/Ppp2ca/Pafah2/Sri/Atp2b3/P2rx1/Gng4/Ptgir/Atp2a1/Gnb4/Pecam1/Pla2g4a/P2rx2/Slc8a3/Slc8a1/Ppp2r5b/Trpc6/Gng10/Itpr1/Nos3/Gngt2/Pde1b/Itpr3/Ppp2r1b	31	1.4167691275918
R-MMU-112043	R-MMU-112043	PLC beta mediated events	17/2468	28/6542	0.0112452581299783	0.108318295222585	0.0938265345519863	Adcy4/Prkar1a/Adcy7/Plcb2/Prkca/Adcy5/Prkar2b/Pla2g4a/Plcb4/Adcy8/Plcb1/Adcy9/Gna15/Grk2/Pde1b/Adcy3/Prkcd	17	1.60937138226441
R-MMU-72662	R-MMU-72662	Activation of the mRNA upon binding of the cap-binding complex and eIFs, and subsequent binding to 43S	16/2468	26/6542	0.011614299134406	0.108676656186227	0.0941369508788694	Eif3m/Eif3e/Rps10/Rps5/Rps19/Rps11/Eif3a/Eif4ebp1/Rps13/Rps28/Rps14/Rps15a/Rps9/Eif3i/Eif3h/Rpsa	16	1.63121805261189
R-MMU-72702	R-MMU-72702	Ribosomal scanning and start codon recognition	16/2468	26/6542	0.011614299134406	0.108676656186227	0.0941369508788694	Eif5/Eif3m/Eif3e/Rps10/Rps5/Rps19/Rps11/Eif3a/Rps13/Rps28/Rps14/Rps15a/Rps9/Eif3i/Eif3h/Rpsa	16	1.63121805261189
R-MMU-114508	R-MMU-114508	Effects of PIP2 hydrolysis	14/2468	22/6542	0.0121148713555897	0.10927782164176	0.0946576872075673	Prkce/Prkch/Mgll/Dgkq/Dgkz/Dgki/Dgkb/Trpc6/Itpr1/Dgkh/Prkcq/Itpr3/Daglb/Prkcd	14	1.68682775895094
R-MMU-1489509	R-MMU-1489509	DAG and IP3 signaling	13/2468	20/6542	0.0121790549310664	0.10927782164176	0.0946576872075673	Prkce/Adcy4/Prkar1a/Adcy7/Prkca/Adcy5/Prkar2b/Adcy8/Adcy9/Grk2/Pde1b/Adcy3/Prkcd	13	1.72297406807131
R-MMU-418360	R-MMU-418360	Platelet calcium homeostasis	13/2468	20/6542	0.0121790549310664	0.10927782164176	0.0946576872075673	Atp2a3/Atp2b4/Atp2b1/Sri/Atp2b3/P2rx1/Atp2a1/P2rx2/Slc8a3/Slc8a1/Trpc6/Itpr1/Itpr3	13	1.72297406807131
R-MMU-2428924	R-MMU-2428924	IGF1R signaling cascade	23/2468	41/6542	0.0125706424931797	0.111267173419361	0.096380886256385	Pik3cb/Pik3r1/Fgf23/Gab1/Irs4/Fgf20/Fgfr4/Fgf1/Fgf10/Flt3l/Fgfr2/Fgf2/Fgf8/Fgfr1/Fgf16/Fgf15/Fgf9/Igf2/Pik3ca/Shc1/Irs2/Igf1/Pik3r4	23	1.48699450527731
R-MMU-1483249	R-MMU-1483249	Inositol phosphate metabolism	21/2468	37/6542	0.0141966117733732	0.123983742820792	0.107396122748746	Ppip5k1/Plcd3/Plce1/Itpka/Inpp1/Pten/Plcb2/Ip6k3/Ip6k2/Plcd1/Nudt3/Plch2/Ocrl/Pld4/Plcb4/Inpp5j/Plcb1/Plch1/Impa2/Ipmk/Inpp5b	21	1.50446800122651
R-MMU-9748784	R-MMU-9748784	Drug ADME	28/2468	53/6542	0.0175200109890478	0.150994831550346	0.130793433837905	Ces2h/Impdh1/Alb/Ada/Ugt1a1/Slc22a3/Abcc4/Slc29a1/Serpina6/Impdh2/Slc28a3/Tpmt/Vav3/Acy1/Gmps/Vav2/Slc29a3/Hsd11b1/Ggt1/Abcb1a/Glyatl3/Ggt5/Xdh/Rac1/Hsd11b2/Vav1/Abcc1/Cndp2	28	1.40038530931776
R-MMU-428157	R-MMU-428157	Sphingolipid metabolism	35/2468	69/6542	0.018319582893802	0.155835412927796	0.13498640027012	Gltp/Arsi/Smpd3/Cers6/Cers3/Plpp3/Arsa/Spns2/Ugt8a/Sgpp2/Smpd2/Esyt2/Arsj/Glb1l2/Esyt3/Hexa/Esyt1/Sphk1/Sgms2/Asah1/Sumf2/Hexb/Cers2/Arsk/Plpp1/Glb1l/Galc/Aldh3b2/Glb1/Aldh3b1/Aldh3a2/Cerk/Cers4/Arsg/Acer3	35	1.3445728513377
R-MMU-5663220	R-MMU-5663220	RHO GTPases Activate Formins	50/2468	104/6542	0.019111975879007	0.157935197789754	0.136805257707798	Ppp2r5a/Pafah1b1/Kif18a/Tubb3/Cdca8/Spc25/Kif2c/Daam1/Cdc42/Tubb4b/Ndc80/Cenpu/Nup98/Ppp2ca/Nup160/Tuba4a/Dync1li2/Dync1i1/Ckap5/Sec13/Fmnl2/Plk1/Cdc20/Cenpq/Incenp/Sgo1/Cenpm/Bub1/Ppp2r5b/Cenpa/Mad1l1/Spc24/Clip1/Pfn2/Rac1/Tubb4a/Dynll2/Cenph/Tubb2a/Dvl3/B9d2/Cenpt/Aurkb/Nuf2/Dvl1/Nup133/Bub1b/Ppp2r1b/Fmnl1/Dync1h1	50	1.27438910360304
R-MMU-2428928	R-MMU-2428928	IRS-related events triggered by IGF1R	22/2468	40/6542	0.0192992142321289	0.157935197789754	0.136805257707798	Pik3cb/Pik3r1/Fgf23/Gab1/Irs4/Fgf20/Fgfr4/Fgf1/Fgf10/Flt3l/Fgfr2/Fgf2/Fgf8/Fgfr1/Fgf16/Fgf15/Fgf9/Igf2/Pik3ca/Irs2/Igf1/Pik3r4	22	1.45790113452188
R-MMU-450282	R-MMU-450282	MAPK targets/ Nuclear events mediated by MAP kinases	15/2468	25/6542	0.0195309175892673	0.157935197789754	0.136805257707798	Rps6ka2/Mapkapk2/Jun/Ppp2ca/Mapk3/Mapk7/Rps6ka5/Vrk3/Mapk10/Dusp4/Atf2/Fos/Dusp7/Ppp2r1b/Mapk11	15	1.5904376012966
R-MMU-72649	R-MMU-72649	Translation initiation complex formation	15/2468	25/6542	0.0195309175892673	0.157935197789754	0.136805257707798	Eif3m/Eif3e/Rps10/Rps5/Rps19/Rps11/Eif3a/Rps13/Rps28/Rps14/Rps15a/Rps9/Eif3i/Eif3h/Rpsa	15	1.5904376012966
R-MMU-111885	R-MMU-111885	Opioid Signalling	30/2468	58/6542	0.0202813251745138	0.160543081636621	0.13906423624289	Gnai1/Adcy4/Prkar1a/Adcy7/Plcb2/Pomc/Pde4d/Gnb5/Prkca/Gnb3/Ppp2ca/Gng4/Adcy5/Gnb4/Prkar2b/Pla2g4a/Plcb4/Pde4a/Adcy8/Plcb1/Adcy9/Gna15/Gng10/Grk2/Gngt2/Pde1b/Adcy3/Ppp1r1b/Prkcd/Ppp2r1b	30	1.37106689766948
R-MMU-1855204	R-MMU-1855204	Synthesis of IP3 and IP4 in the cytosol	14/2468	23/6542	0.0203436271386863	0.160543081636621	0.13906423624289	Plcd3/Plce1/Itpka/Pten/Plcb2/Plcd1/Plch2/Ocrl/Pld4/Plcb4/Inpp5j/Plcb1/Plch1/Inpp5b	14	1.61348742160524
R-MMU-1660662	R-MMU-1660662	Glycosphingolipid metabolism	21/2468	38/6542	0.0206432530001689	0.160968222798936	0.139432498334474	Gltp/Arsi/Smpd3/Arsa/Ugt8a/Smpd2/Esyt2/Arsj/Glb1l2/Esyt3/Hexa/Esyt1/Asah1/Sumf2/Hexb/Arsk/Glb1l/Galc/Glb1/Cerk/Arsg	21	1.46487673803634
R-MMU-111996	R-MMU-111996	Ca-dependent events	13/2468	21/6542	0.0210551303697001	0.162248357554748	0.140541365563695	Adcy4/Prkar1a/Adcy7/Prkca/Adcy5/Prkar2b/Pla2g4a/Adcy8/Adcy9/Grk2/Pde1b/Adcy3/Prkcd	13	1.64092768387744
R-MMU-8853659	R-MMU-8853659	RET signaling	19/2468	34/6542	0.0235720229780605	0.17953110523988	0.155511877419518	Artn/Pik3r3/Ret/Gfra2/Dok4/Pik3cb/Pik3r1/Prkca/Gab1/Rap1gap/Shc3/Gfra1/Mapk7/Pik3ca/Shc1/Dok2/Irs2/Gfra4/Dok1	19	1.48128992277624
R-MMU-112040	R-MMU-112040	G-protein mediated events	18/2468	32/6542	0.0251559477651518	0.189392480300856	0.164053912225249	Gnai1/Adcy4/Prkar1a/Adcy7/Plcb2/Prkca/Adcy5/Prkar2b/Pla2g4a/Plcb4/Adcy8/Plcb1/Adcy9/Gna15/Grk2/Pde1b/Adcy3/Prkcd	18	1.49103525121556
R-MMU-9013404	R-MMU-9013404	RAC2 GTPase cycle	34/2468	68/6542	0.0254659103654395	0.189547401015487	0.164188106303492	Dock10/Ophn1/Pik3r3/Slitrk5/Arhgap26/Arhgap21/Cdc42/Depdc1b/Pik3r1/Vav3/Arhgdia/Vamp3/Esyt1/Vav2/Git2/Def6/Lbr/Swap70/Mpp7/Rac2/Nhs/Arhgap32/Abi2/Git1/Taok3/Dsg2/Cdc42ep4/Pld2/Pik3ca/Ncf4/Cyba/Vav1/Abr/Prex1	34	1.32536466774716
R-MMU-3000171	R-MMU-3000171	Non-integrin membrane-ECM interactions	17/2468	30/6542	0.0268153920461607	0.197156397588948	0.170779105344224	Fn1/Col4a6/Tgfb1/Col5a3/Sdc1/Itga2/Prkca/Sdc3/Itgb5/Fgf2/Itgb3/Itgb4/Sdc2/Col2a1/Col4a2/Col11a2/Col4a1	17	1.50207995678012
R-MMU-5578775	R-MMU-5578775	Ion homeostasis	22/2468	41/6542	0.0270901920351227	0.197156397588948	0.170779105344224	Camk2g/Atp2a3/Atp2b4/Atp2b1/Atp1a2/Sri/Atp2b3/Atp2a1/Slc8a3/Fxyd4/Atp1a4/Stim1/Slc8a1/Fxyd6/Ryr1/Fkbp1b/Itpr1/Atp1a1/Atp1b1/Itpr3/Ryr3/Ryr2	22	1.42234257026525
R-MMU-2500257	R-MMU-2500257	Resolution of Sister Chromatid Cohesion	45/2468	94/6542	0.0274875808268154	0.197850169687518	0.171380058596339	Ppp2r5a/Pafah1b1/Kif18a/Tubb3/Cdca8/Spc25/Kif2c/Tubb4b/Ndc80/Cenpu/Nup98/Ppp2ca/Nup160/Tuba4a/Dync1li2/Dync1i1/Ckap5/Sec13/Plk1/Cdc20/Cenpq/Incenp/Sgo1/Cenpm/Bub1/Ppp2r5b/Cdca5/Cenpa/Mad1l1/Smc1a/Spc24/Clip1/Ccnb2/Tubb4a/Dynll2/Cenph/Tubb2a/B9d2/Cenpt/Aurkb/Nuf2/Nup133/Bub1b/Ppp2r1b/Dync1h1	45	1.26896617124728
R-MMU-375165	R-MMU-375165	NCAM signaling for neurite out-growth	16/2468	28/6542	0.0285430162076825	0.203213865391653	0.176026152585136	Col5a3/Fyn/Col6a6/Mapk3/Col9a3/Rps6ka5/Sptbn1/Col9a1/Kras/Sptbn4/Col6a5/Col2a1/Col4a2/Col4a1/Col6a2/Ptpra	16	1.51470247742533
R-MMU-193648	R-MMU-193648	NRAGE signals death through JNK	21/2468	39/6542	0.0291324980064061	0.205180496711785	0.177729670916275	Arhgef3/Vav3/Fgd4/Plekhg5/Vav2/Arhgef11/Fgd2/Sos2/Rasgrf2/Tiam2/Rac1/Arhgef18/Arhgef15/Arhgef26/Net1/Arhgef10/Arhgef19/Vav1/Kalrn/Abr/Prex1	21	1.42731579603541
R-MMU-6811558	R-MMU-6811558	PI5P, PP2A and IER3 Regulate PI3K/AKT Signaling	41/2468	85/6542	0.0299443115623721	0.206913861315989	0.1792311309752	Ppp2r5a/Pik3r3/Pik3cb/Hgf/Strn/Fyn/Pik3r1/Fgf23/Gab1/Ppp2ca/Pdgfb/Fgf20/Fgfr4/Fgf1/Fgf10/Mapk3/Flt3l/Fgfr2/Pip4k2a/Kit/Lck/Il1rl1/Ppp2r5b/Fgf2/Fgf8/Rac2/Rac1/Tgfa/Fgfr1/Fgf16/Fgf15/Pdgfra/Icos/Fgf9/Pip4k2c/Pik3ca/Irs2/Vav1/Il1rap/Pik3ap1/Ppp2r1b	41	1.27858709123844
R-MMU-2173789	R-MMU-2173789	TGF-beta receptor signaling activates SMADs	15/2468	26/6542	0.030326306391351	0.206913861315989	0.1792311309752	Tgfbr2/Tgfb1/Smad2/Bambi/Tgfb2/Ltbp1/Itgb5/Itgb6/Ltbp3/Itgb3/Ltbp2/Itga8/Tgfbr3/Fbn1/Ltbp4	15	1.52926692432365
R-MMU-3928662	R-MMU-3928662	EPHB-mediated forward signaling	15/2468	26/6542	0.030326306391351	0.206913861315989	0.1792311309752	Cdc42/Fyn/Grin2b/Ephb2/Rasa1/Ephb3/Efnb3/Ephb6/Ephb1/Rac1/Sdc2/Efnb1/Grin1/Kalrn/Arhgef28	15	1.52926692432365
R-MMU-112314	R-MMU-112314	Neurotransmitter receptors and postsynaptic signal transmission	54/2468	116/6542	0.0309711487172452	0.207612904551767	0.179836650146086	Ncald/Gnai1/Adcy4/Chrna4/Rps6ka2/Prkar1a/Camk2g/Myo6/Chrna7/Adcy7/Plcb2/Gabbr2/Camk1/Grip1/Gabrb3/Gnb5/Prkca/Gria3/Grin2a/Gnb3/Kcnj15/Cacng4/Grin2b/Gabra2/Gng4/Adcy5/Kcnj6/Gnb4/Prkar2b/Gabrq/Grik4/Dlg2/Cacng3/Grip2/Adcy8/Plcb1/Grin2d/Adcy9/Chrna5/Tspan7/Gng10/Glrb/Chrna1/Grik3/Gabra1/Chrnd/Gngt2/Gabra5/Adcy3/Grin1/Dlg4/Kcnj2/Gabra4/Gria1	54	1.23396020790253
R-MMU-187037	R-MMU-187037	Signaling by NTRK1 (TRKA)	28/2468	55/6542	0.0310626941161422	0.207612904551767	0.179836650146086	Rps6ka2/Mapkapk3/Mapkapk2/Pik3cb/Ntrk1/Pik3r1/Sgk1/Ppp2ca/Cltc/Shc3/Map2k1/Kidins220/Mapk3/Rapgef1/Mapk7/Rps6ka5/Vrk3/Crkl/Kras/Dusp4/Ralgds/Pik3ca/Shc1/Irs2/Dusp7/Egr2/Ppp2r1b/Mapk11	28	1.34946220716075
R-MMU-141424	R-MMU-141424	Amplification of signal from the kinetochores	37/2468	76/6542	0.0324670798797013	0.212659373212044	0.184207958475358	Ppp2r5a/Pafah1b1/Kif18a/Cdca8/Spc25/Kif2c/Ndc80/Cenpu/Nup98/Ppp2ca/Nup160/Dync1li2/Dync1i1/Ckap5/Sec13/Plk1/Cdc20/Cenpq/Incenp/Sgo1/Cenpm/Bub1/Ppp2r5b/Cenpa/Mad1l1/Spc24/Clip1/Dynll2/Cenph/B9d2/Cenpt/Aurkb/Nuf2/Nup133/Bub1b/Ppp2r1b/Dync1h1	37	1.29048665017487
R-MMU-141444	R-MMU-141444	Amplification of signal from unattached kinetochores via a MAD2 inhibitory signal	37/2468	76/6542	0.0324670798797013	0.212659373212044	0.184207958475358	Ppp2r5a/Pafah1b1/Kif18a/Cdca8/Spc25/Kif2c/Ndc80/Cenpu/Nup98/Ppp2ca/Nup160/Dync1li2/Dync1i1/Ckap5/Sec13/Plk1/Cdc20/Cenpq/Incenp/Sgo1/Cenpm/Bub1/Ppp2r5b/Cenpa/Mad1l1/Spc24/Clip1/Dynll2/Cenph/B9d2/Cenpt/Aurkb/Nuf2/Nup133/Bub1b/Ppp2r1b/Dync1h1	37	1.29048665017487
R-MMU-109704	R-MMU-109704	PI3K Cascade	19/2468	35/6542	0.0336837113151575	0.21844387041018	0.189218555485877	Pik3cb/Pik3r1/Fgf23/Gab1/Fgf20/Fgfr4/Fgf1/Fgf10/Flt3l/Fgfr2/Fgf2/Fgf8/Fgfr1/Fgf16/Fgf15/Fgf9/Pik3ca/Irs2/Pik3r4	19	1.43896735355406
R-MMU-5576891	R-MMU-5576891	Cardiac conduction	39/2468	81/6542	0.0347327448042631	0.223038704380317	0.193198652729596	Kcnip1/Cacnb2/Kcnk2/Camk2g/Mme/Atp2a3/Atp2b4/Atp2b1/Atp1a2/Cacng4/Sri/Atp2b3/Atp2a1/Kcnh2/Slc8a3/Cacna2d2/Fxyd4/Atp1a4/Corin/Stim1/Slc8a1/Cacng7/Cacnb1/Fxyd6/Ryr1/Fkbp1b/Kcnk3/Itpr1/Atp1a1/Atp1b1/Kcnk1/Kcnd3/Kcnip2/Npr2/Itpr3/Kcnj2/Ryr3/Ryr2/Nppc	39	1.27627708746023
R-MMU-445355	R-MMU-445355	Smooth Muscle Contraction	12/2468	20/6542	0.0357498057497835	0.225155026597194	0.195031835011471	Gucy1b1/Vcl/Acta2/Lmod1/Myl9/Itgb5/Pxn/Tpm3/Tpm1/Actg2/Gucy1b2/Sorbs3	12	1.5904376012966
R-MMU-5654695	R-MMU-5654695	PI-3K cascade:FGFR2	12/2468	20/6542	0.0357498057497835	0.225155026597194	0.195031835011471	Pik3r1/Fgf23/Gab1/Fgf20/Fgf1/Fgf10/Fgfr2/Fgf2/Fgf8/Fgf16/Fgf9/Pik3ca	12	1.5904376012966
