# Supplementary material for: Comparative transcriptomics in serial organs uncovers early and pan-organ developmental changes associated with organ-specific morphological adaptation
Source: Nat Commun. 2025 Jan 17;16:768. doi: 10.1038/s41467-025-55826-w (PMC11742040; doi:10.1038/s41467-025-55826-w)
Supplement: Supplementary file 6 — Source Data [file 41467_2025_55826_MOESM6_ESM.zip › source data/Code_et_data_for_Fig/Code_and_data_for_Sfig3/data_BL_gene_Sfrp2.txt]

"machoire" "stade" "espece" "rep" "file" "tis" "mac" "gene" "tooth"
"s15_0_SE_mus_md3.B" "md_B" "15" "mus" "rep5" "quant_musBL_genom_crop/s15_0_SE_mus_md3-B.fq.gz.qt" "B" "md" 3523.24245083992 "md"
"s15_0_SE_mus_md4.B" "md_B" "15" "mus" "rep5" "quant_musBL_genom_crop/s15_0_SE_mus_md4-B.fq.gz.qt" "B" "md" 2816.18346707732 "md"
"s15_0_SE_mus_mx3.B" "mx_B" "15" "mus" "rep5" "quant_musBL_genom_crop/s15_0_SE_mus_mx3-B.fq.gz.qt" "B" "mx" 4426.58554160412 "mx"
"s15_0_SE_mus_mx4.B" "mx_B" "15" "mus" "rep5" "quant_musBL_genom_crop/s15_0_SE_mus_mx4-B.fq.gz.qt" "B" "mx" 4591.21312361274 "mx"
"s15_0_SE_mus_md3.L" "md_L" "15" "mus" "rep5" "quant_musBL_genom_crop/s15_0_SE_mus_md3-L.fq.gz.qt" "L" "md" 5259.37799469178 "md"
"s15_0_SE_mus_md4.L" "md_L" "15" "mus" "rep5" "quant_musBL_genom_crop/s15_0_SE_mus_md4-L.fq.gz.qt" "L" "md" 3694.91633853255 "md"
"s15_0_SE_mus_mx3.L" "mx_L" "15" "mus" "rep5" "quant_musBL_genom_crop/s15_0_SE_mus_mx3-L.fq.gz.qt" "L" "mx" 7945.43753874489 "mx"
"s15_0_SE_mus_mx4.L" "mx_L" "15" "mus" "rep5" "quant_musBL_genom_crop/s15_0_SE_mus_mx4-L.fq.gz.qt" "L" "mx" 8329.28521388141 "mx"
