# Supplementary material for: Comparative transcriptomics in serial organs uncovers early and pan-organ developmental changes associated with organ-specific morphological adaptation
Source: Nat Commun. 2025 Jan 17;16:768. doi: 10.1038/s41467-025-55826-w (PMC11742040; doi:10.1038/s41467-025-55826-w)
Supplement: Supplementary file 6 — Source Data [file 41467_2025_55826_MOESM6_ESM.zip › source data/Code_et_data_for_Fig/Code_and_data_for_Sfig2/datacusp_MusUpper_for_fig1.txt]

time	cusps
1	13.7860324271972	-1
2	13.7860324271972	-1
3	13.8552965495053	-1
4	13.8552965495053	-1
5	13.9331766985409	-1
6	13.9112475687431	-1
7	14.1189576670533	-1
8	13.6406250681673	-1
9	13.9331766985409	-1
10	13.9868711839417	0
11	14.0183149337458	0
12	14.0286675612525	-1
13	14.0993405432239	0
14	14.0993405432239	0
15	14.2841500508774	0
16	14.2927347863849	0
17	14.3181199058981	0
18	14.3752256981255	0
19	14.3752256981255	0
20	14.3752256981255	0
21	14.3752256981255	0
22	14.414266566718	0
23	14.437026052392	0
24	14.5094966227382	0
25	14.5164693214312	0
26	14.5164693214312	0
27	14.530271254148	0
28	14.5371013980781	0
29	14.5371013980781	0
30	14.5506222734541	0
31	14.5506222734541	0
32	14.5868714747457	1
33	14.5868714747457	1
34	14.5868714747457	1
35	14.6403310242571	1
36	14.6403310242571	1
37	14.6403310242571	1
38	14.6763055258473	1
39	14.6763055258473	1
40	14.6763055258473	1
41	14.7193548563529	1
42	14.7193548563529	1
43	14.7442141688469	1
44	14.760400110068	1
45	14.7944495715056	1
46	14.7944495715056	1
47	14.8071863139718	1
48	14.8071863139718	1
50	14.8466653929177	1
51	14.8466653929177	1
52	14.8514676130945	1
53	14.8562411590465	1
54	14.9024500605824	1
55	14.9069232400042	1
57	14.9753718186695	1
58	14.9753718186695	1
59	14.979480816835	1
60	14.979480816835	1
61	15.0057950538606	1
62	15.0057950538606	1
63	15.0470872897174	1
64	15.0470872897174	1
65	15.0470872897174	1
66	15.0891660208698	1
67	15.0891660208698	1
68	15.0891660208698	1
69	15.0891660208698	1
70	15.1938006194863	1
71	15.1938006194863	1
72	15.2879642370615	1
73	15.3246556814607	1
74	15.3246556814607	1
75	15.3246556814607	1
76	15.3246556814607	1
77	15.3541036073539	1
78	15.3699721527094	1
79	15.3739558144046	1
80	15.3839426815233	1
81	15.3839426815233	1
82	15.3839426815233	1
83	15.3859446974675	1
84	15.3859446974675	1
85	15.454831713642	1
86	15.454831713642	1
87	15.5001124473561	1
88	15.5001124473561	1
89	15.533312064867	1
90	15.5687827743942	1
91	15.5687827743942	1
92	15.5687827743942	1
93	15.5687827743942	1
94	15.5687827743942	1
95	15.5687827743942	1
96	15.6128126933108	1
97	15.6212200465564	1
98	15.6296327632576	1
99	15.6296327632576	1
100	15.6380503404032	1
101	15.6380503404032	1
102	15.6591123259003	1
103	15.663327335805	2
104	15.663327335805	3
105	15.6801941360976	1
106	15.6801941360976	1
107	15.6801941360976	2
108	15.6801941360976	2
109	15.8403650155782	3
110	15.8403650155782	3
111	15.8403650155782	1
112	15.8697366912587	1
113	15.8697366912587	1
114	15.8906730094003	1
115	15.8906730094003	1
116	15.9220034376611	3
117	15.9240888059568	3
118	15.9240888059568	3
119	16.0524580817838	3
120	16.0606716474916	3
121	16.0606716474916	3
122	16.0893477695589	3
123	16.1301140850621	3
124	16.1301140850621	3
125	16.1301140850621	4
126	16.1746727112808	3
127	16.1746727112808	3
128	16.2149099580326	3
129	16.2189190903322	3
130	16.3379008994585	3
131	16.3379008994585	3
132	16.3496568796437	4
133	16.3574793930787	4
134	16.4427296024709	4
135	16.4676317538565	4
136	16.4676317538565	4
137	16.4676317538565	4
138	16.4676317538565	4
139	16.4695418197548	4
140	16.4771742114786	4
141	16.4771742114786	4
142	16.4809856757506	4
143	16.552797817158	4
144	16.552797817158	4
145	16.595696358728	4
146	16.595696358728	4
147	16.6491664280703	4
148	16.6491664280703	4
149	16.6710878496751	4
150	16.6783682702574	4
151	16.849041242878	5
152	16.849041242878	5
153	16.8559820485491	4
154	16.8559820485491	4
155	16.929726309621	4
156	17.0217237487764	4
157	17.0217237487764	4
158	17.0381693712306	4
159	17.0381693712306	4
160	17.1222913949603	6
161	17.1222913949603	6
162	17.1587533070513	6
163	17.1587533070513	4
164	17.1587533070513	4
165	17.1587533070513	4
166	17.1978678818312	5
167	17.2318456960687	6
168	17.4363138791547	7
169	17.4363138791547	7
171	17.5126698173071	7
172	17.5126698173071	8
173	17.5126698173071	7
174	17.5238238462113	7
175	17.6062548761213	7
176	17.625190038591	7
177	17.6560636580998	7
178	17.6560636580998	7
179	17.6600695983694	7
180	17.6600695983694	7
181	17.7209060848303	7
182	17.864747447726	7
183	17.8848394803044	8
184	17.8848394803044	8
185	17.8848394803044	8
186	17.8848394803044	8
187	17.8998383337699	7
188	17.8998383337699	7
189	17.9098047045084	8
190	17.9098047045084	8
191	17.9098047045084	8
192	17.9543362457658	7
193	18.0322789764451	8
194	18.0322789764451	7
195	18.0694903219197	7
196	18.2184199678762	7
197	18.2184199678762	7
