# Supplementary material for: Comparative transcriptomics in serial organs uncovers early and pan-organ developmental changes associated with organ-specific morphological adaptation
Source: Nat Commun. 2025 Jan 17;16:768. doi: 10.1038/s41467-025-55826-w (PMC11742040; doi:10.1038/s41467-025-55826-w)
Supplement: Supplementary file 6 — Source Data [file 41467_2025_55826_MOESM6_ESM.zip › source data/Code_et_data_for_Fig/Code_and_data_for_Sfig2/datacusp_HamUpper_for_figS2.txt]

time	cusps
1	11.6974261211449	-1
2	11.6974261211449	-1
3	11.6974261211449	-1
4	11.9607078026975	-1
5	11.9607078026975	-1
6	11.9658308268619	-1
7	11.9658308268619	-1
8	12.0052707114536	-1
9	12.0461784044194	-1
10	12.0870569305572	-1
11	12.1365838764158	0
12	12.1365838764158	0
13	12.190721536302	0
14	12.190721536302	0
15	12.1962626299876	0
16	12.1962626299876	0
17	12.2203591034452	0
18	12.2203591034452	0
19	12.2408878384619	0
20	12.2509314863002	0
21	12.2509314863002	0
22	12.3149440219315	0
23	12.3149440219315	0
24	12.31741870682	0
25	12.3248696597607	0
26	12.3248696597607	0
27	12.3756449363852	0
28	12.3756449363852	0
29	12.4044007948641	0
30	12.4123464633205	0
31	12.4472906450693	0
32	12.4609529997845	1
33	12.4609529997845	1
34	12.5083285577123	1
35	12.5111597341451	0
36	12.5339861279499	0
37	12.5397418050828	1
38	12.6043420038165	1
39	12.6193509341193	0
40	12.6375183963396	1
41	12.6375183963396	1
42	12.649715146586	1
43	12.6650400496302	1
44	12.7299862702139	1
45	12.7299862702139	1
46	12.7548092569266	1
47	12.8440431543349	1
48	12.8440431543349	1
49	12.9449423139867	1
50	12.9790959172575	1
51	12.9790959172575	1
52	12.9902794425409	1
53	13.0068547344979	1
54	13.0123249114408	1
55	13.0123249114408	1
56	13.0123249114408	1
57	13.0123249114408	1
58	13.0705633545382	1
59	13.0705633545382	1
60	13.19346429023	2
61	13.4469991390591	2
62	13.4469991390591	2
63	13.4469991390591	2
64	13.4550381107133	3
65	13.4794308234339	3
66	13.4831378238596	3
67	13.4831378238596	3
68	13.5460584751066	3
69	13.5460584751066	3
70	13.6035713425013	3
71	13.6381749074168	3
72	13.6428682897643	3
73	13.6524445487653	3
74	13.7048339471938	4
75	13.7048339471938	4
76	13.7222650346852	4
77	13.7222650346852	4
78	13.7359145812175	4
79	13.7612891733943	4
80	13.7811308312661	4
81	13.7811308312661	4
82	13.7929828312541	4
83	13.7998382410036	4
84	13.7998382410036	4
85	13.8015609840989	4
86	13.8746002433231	4
87	13.9039663385798	4
88	13.9187400266245	4
89	13.9187400266245	4
90	13.9742703886229	4
91	13.9742703886229	4
92	13.9742703886229	4
93	13.9742703886229	4
94	14.0382999817277	4
95	14.0382999817277	4
96	14.0490959907959	4
97	14.0740010234843	4
98	14.0740010234843	4
99	14.2954420686288	4
100	14.2954420686288	4
101	14.4529371398008	4
102	14.4529371398008	4
103	14.5354805319855	4
104	14.5720963440962	4
105	14.5720963440962	4
106	14.5720963440962	4
107	14.6164783049163	4
108	14.6643959597363	4
109	14.7164573184748	4
110	14.7164573184748	4
111	14.742418826979	4
