# Supplementary material for: Comparative transcriptomics in serial organs uncovers early and pan-organ developmental changes associated with organ-specific morphological adaptation
Source: Nat Commun. 2025 Jan 17;16:768. doi: 10.1038/s41467-025-55826-w (PMC11742040; doi:10.1038/s41467-025-55826-w)
Supplement: Supplementary file 6 — Source Data [file 41467_2025_55826_MOESM6_ESM.zip › source data/Code_et_data_for_Fig/Code_and_data_for_fig3/tab_roma_for_fig3_panelC.txt]

pathComp	tooth	type	mean_activ
bmp_Epi	md	B	0.330817712288593
bmp_Epi	md	L	-0.136777443429607
bmp_Epi	mx	B	0.313046313413128
bmp_Epi	mx	L	-0.507086582272114
bmp_Mes	md	B	0.273573481514314
bmp_Mes	md	L	-0.304418063256974
bmp_Mes	mx	B	0.419574630215683
bmp_Mes	mx	L	-0.388730048473024
shh	md	B	0.41908568700745
shh	md	L	-0.244280650173287
shh	mx	B	0.245489515242335
shh	mx	L	-0.420294552076498
wnt_Epi	md	B	0.329961064099052
wnt_Epi	md	L	-0.163706963834169
wnt_Epi	mx	B	0.325353018310652
wnt_Epi	mx	L	-0.491607118575534
wnt_Mes	md	B	0.270877918314124
wnt_Mes	md	L	-0.316731478997855
wnt_Mes	mx	B	0.423249299434008
wnt_Mes	mx	L	-0.377395738750278
