# Supplementary material for: Comparative transcriptomics in serial organs uncovers early and pan-organ developmental changes associated with organ-specific morphological adaptation
Source: Nat Commun. 2025 Jan 17;16:768. doi: 10.1038/s41467-025-55826-w (PMC11742040; doi:10.1038/s41467-025-55826-w)
Supplement: Supplementary file 6 — Source Data [file 41467_2025_55826_MOESM6_ESM.zip › source data/Code_et_data_for_Fig/Code_and_data_for_fig3/tab_lingual_for_fig3_panelD.txt]

sample	timerelGAM	Lmedian	Lmini	Lmaxi	tooth	species
mus_AXR_MAOSW	-0.00902977873590121	0.152166242149979	0.273234133266979	0.116962986699591	lower	mus
mus_AXR_MBOSW	-0.00902977873590121	0.295926847611353	0.389647382424293	0.242708796714349	upper	mus
mus_AXR_MCOSW	1.24505572757768	0.0507209101864121	0.203387575919062	0.0276997063320246	lower	mus
mus_AXR_MDOSW	1.24505572757768	0.180771738381824	0.261378062566015	0.141479702172379	upper	mus
mus_AXR_MEOSW	2.18118654585791	0.0392621898864516	0.110706741849786	0.0212707016730815	lower	mus
mus_AXR_MFOSW	2.18118654585791	0.260022400960752	0.318126020848327	0.176329579963452	upper	mus
mus_AXR_MGOSW	3.89650514691705	4.44089209850063e-16	0.0601152534949789	2.22044604925031e-16	lower	mus
mus_AXR_MHOSW	3.89650514691705	0.10925528740994	0.126349254495107	0.0902215823608088	upper	mus
mus_AXR_MIOSW	5.79760018624376	4.44089209850063e-16	0.0206530308466482	2.22044604925031e-16	lower	mus
mus_AXR_MKOSW	5.79760018624376	0.0148642909760509	0.055988057813732	2.22044604925031e-16	upper	mus
mus_AXR_MLOSW	7.03507432038489	4.44089209850063e-16	0.0120749949836626	2.22044604925031e-16	lower	mus
mus_AXR_MMOSW	7.03507432038489	0.00861262628225745	0.0669385669333239	2.22044604925031e-16	upper	mus
mus_AXR_MNOSW	8.51136827528014	2.22044604925031e-16	0.0137218693976748	2.22044604925031e-16	lower	mus
mus_AXR_MPOSW	8.51136827528014	4.44089209850063e-16	0.0507755522505016	2.22044604925031e-16	upper	mus
mus_AXR_MQOSW	10.1025733189432	4.44089209850063e-16	0.0230078877126227	2.22044604925031e-16	lower	mus
mus_AXR_MROSW	10.1025733189432	4.44089209850063e-16	0.0384221383357286	2.22044604925031e-16	upper	mus
mus_BGF_MAOSW	0.00902977873590121	0.389161379543735	0.462019219169032	0.221615842344243	lower	mus
mus_BGF_MBOSW	0.00902977873590121	0.553077960265325	0.673458807216682	0.384032540995576	upper	mus
mus_BGF_MCOSW	1.02164634028069	0.079376790788994	0.125327497230877	0.061465027803928	lower	mus
mus_BGF_MDOSW	1.02164634028069	0.256644110104786	0.316044385500506	0.206548175861539	upper	mus
mus_BGF_MEOSW	2.67320167854509	0.13503414027738	0.181590738142547	0.111710595798092	lower	mus
mus_BGF_MFOSW	2.67320167854509	0.249335699654541	0.287330297495769	0.159160638856402	upper	mus
mus_BGF_MGOSW	3.9214619573633	0.0131861556915069	0.0785913819609673	4.44089209850063e-16	lower	mus
mus_BGF_MHOSW	3.9214619573633	0.0980212607361921	0.122890411430931	0.0772026779818427	upper	mus
mus_BGF_MIOSW	5.41226550627321	4.44089209850063e-16	0.0371178455805939	2.22044604925031e-16	lower	mus
mus_BGF_MKOSW	5.41226550627321	0.00952841521163483	0.0540286298722502	4.44089209850063e-16	upper	mus
mus_BGF_MLOSW	7.58673153417023	0.0162128546697274	0.126623507961938	4.44089209850063e-16	lower	mus
mus_BGF_MMOSW	7.58673153417023	0.0831187473144092	0.117156202718392	0.0340214465931976	upper	mus
mus_BGF_MNOSW	9.24322191430957	4.44089209850063e-16	0.0540378856729475	2.22044604925031e-16	lower	mus
mus_BGF_MPOSW	9.24322191430957	4.44089209850063e-16	0.0866112312980662	2.22044604925031e-16	upper	mus
mus_BGF_MQOSW	9.89742668105679	0.00177801846268888	0.151603231433638	2.22044604925031e-16	lower	mus
mus_BGF_MROSW	9.89742668105679	0.0203661001843849	0.0578175219606958	2.22044604925031e-16	upper	mus
ham_BCR_AOSW	0	4.44089209850063e-16	0.100660327247409	2.22044604925031e-16	lower	ham
ham_BCR_BOSW	0	0.00835859534028549	0.172120350708742	2.22044604925031e-16	upper	ham
ham_BCR_COSW	1.46389986334491	2.22044604925031e-16	0.0138103817267453	2.22044604925031e-16	lower	ham
ham_BCR_DOSW	1.46389986334491	4.44089209850063e-16	0.102009307113904	2.22044604925031e-16	upper	ham
ham_BCR_EOSW	2.81765488627557	2.22044604925031e-16	4.44089209850063e-16	2.22044604925031e-16	lower	ham
ham_BCR_FOSW	2.81765488627557	2.22044604925031e-16	0.00473308859805277	2.22044604925031e-16	upper	ham
ham_BCR_GOSW	5.02848465495537	2.22044604925031e-16	4.44089209850063e-16	2.22044604925031e-16	lower	ham
ham_BCR_HOSW	5.02848465495537	2.22044604925031e-16	4.44089209850063e-16	2.22044604925031e-16	upper	ham
ham_BCR_IOSW	5.93317273991783	2.22044604925031e-16	4.44089209850063e-16	2.22044604925031e-16	lower	ham
ham_BCR_KOSW	5.93317273991783	2.22044604925031e-16	4.44089209850063e-16	2.22044604925031e-16	upper	ham
ham_BCR_LOSW	6.52211285128225	2.22044604925031e-16	4.44089209850063e-16	2.22044604925031e-16	lower	ham
ham_BCR_MOSW	6.52211285128225	2.22044604925031e-16	0.0243282990213234	2.22044604925031e-16	upper	ham
ham_BCR_NOSW	7.67984517227558	2.22044604925031e-16	4.44089209850063e-16	2.22044604925031e-16	lower	ham
ham_BCR_POSW	7.67984517227558	2.22044604925031e-16	4.44089209850063e-16	2.22044604925031e-16	upper	ham
ham_BCR_QOSW	10.1783386647182	2.22044604925031e-16	4.44089209850063e-16	2.22044604925031e-16	lower	ham
ham_BCR_ROSW	10.1783386647182	2.22044604925031e-16	4.44089209850063e-16	2.22044604925031e-16	upper	ham
ham_BGE_AAOSW	-0.994337651804615	0.104863785258697	0.287961966253246	0.0119134527505294	lower	ham
ham_BGE_AOSW	-0.894083420156937	0.0256740145539303	0.194433417131557	2.22044604925031e-16	lower	ham
ham_BGE_BAOSW	-0.994337651804615	0.220371874753431	0.38180622549976	0.123983039362244	upper	ham
ham_BGE_BOSW	-0.894083420156937	0.0939996904229471	0.251973327717539	0.00251682095603067	upper	ham
ham_BGE_COSW	0.698484058119665	4.44089209850063e-16	0.0851813273910342	2.22044604925031e-16	lower	ham
ham_BGE_DOSW	0.698484058119665	4.44089209850063e-16	0.151373786525158	2.22044604925031e-16	upper	ham
ham_BGE_EOSW	3.01729896724116	2.22044604925031e-16	4.44089209850063e-16	2.22044604925031e-16	lower	ham
ham_BGE_FOSW	3.01729896724116	4.44089209850063e-16	0.0729159814819549	2.22044604925031e-16	upper	ham
ham_BGE_GOSW	5.12692785593064	2.22044604925031e-16	4.44089209850063e-16	2.22044604925031e-16	lower	ham
ham_BGE_HOSW	5.12692785593064	2.22044604925031e-16	0.0413356725813288	2.22044604925031e-16	upper	ham
ham_BGE_IOSW	6.30073677514707	2.22044604925031e-16	4.44089209850063e-16	2.22044604925031e-16	lower	ham
ham_BGE_KOSW	6.30073677514707	2.22044604925031e-16	4.44089209850063e-16	2.22044604925031e-16	upper	ham
ham_BGE_NOSW	6.41247493097134	2.22044604925031e-16	4.44089209850063e-16	2.22044604925031e-16	lower	ham
ham_BGE_POSW	6.41247493097134	2.22044604925031e-16	4.44089209850063e-16	2.22044604925031e-16	upper	ham
ham_BGE_QOSW	9.82166133528177	2.22044604925031e-16	4.44089209850063e-16	2.22044604925031e-16	lower	ham
ham_BGE_ROSW	9.82166133528177	2.22044604925031e-16	4.44089209850063e-16	2.22044604925031e-16	upper	ham
