# Supplementary material for: Comparative transcriptomics in serial organs uncovers early and pan-organ developmental changes associated with organ-specific morphological adaptation
Source: Nat Commun. 2025 Jan 17;16:768. doi: 10.1038/s41467-025-55826-w (PMC11742040; doi:10.1038/s41467-025-55826-w)
Supplement: Supplementary file 6 — Source Data [file 41467_2025_55826_MOESM6_ESM.zip › source data/Code_et_data_for_Fig/Code_and_data_for_fig3/SupTableS2data.xlsx]

## Sheet: Feuil1
Sample Name	Species	age	embryo weight	tooth	M1 epithelium volume (um3)	M1 total volume (um3)	% epithelium	% mesenchyme
12-47-25	mouse	15	403-405mg	Lower	23300000	69300000	0.336	0.664
12-47-25	mouse	15	403-405mg	Upper	18000000	73800000	0.24	0.76
16-45-19	mouse	15.5	439mg	Upper	27200000	102000000	0.27	0.73
17_02_22	mouse	15.5	439mg	Lower	28300000	65400000	0.43	0.57
15-20-48	mouse	15.5	439mg	Lower	26500000	78700000	0.336	0.664
15-45-51	mouse	15.5	439mg	Upper	26700000	94200000	0.28	0.72
16-17-15	hamster	12.5	431mg	Lower	19100000	74500000	0.25	0.75
16-43-07	hamster	12.5	431mg	Upper	26400000	113000000	0.23	0.77
12-43-17	hamster	13.25	541-547mg	Lower	51700000	172000000	0.3	0.7
16-54-22	hamster	13.25	541-547mg	Lower	49100000	160000000	0.3	0.7
15-00-34	hamster	13.25	541-547mg	Upper	47500000	183000000	0.26	0.74
15-00-34	hamster	13.25	541-547mg	Upper	43600000	158000000	0.28	0.72
16-32-40	hamster	13.25	541-547mg	Upper	44100000	179000000	0.24	0.76
12_04_30	hamster	13	548mg	Lower	45500000	131000000	0.34	0.66
16-27-27	hamster	13	548mg	Upper	26700000	85600000	0.31	0.69
