# Supplementary material for: Comparative transcriptomics in serial organs uncovers early and pan-organ developmental changes associated with organ-specific morphological adaptation
Source: Nat Commun. 2025 Jan 17;16:768. doi: 10.1038/s41467-025-55826-w (PMC11742040; doi:10.1038/s41467-025-55826-w)
Supplement: Supplementary file 6 — Source Data [file 41467_2025_55826_MOESM6_ESM.zip › source data/Code_et_data_for_Fig/Code_and_data_for_fig4/Bmp4_2_species_data_for_Fig4A.txt]

times	variable	value	jaw	species	type
1	-0.894083420156937	pred.ham.md	2783.21014680658	md	ham	Simple
2	-0.782240772834965	pred.ham.md	2866.08098811522	md	ham	Simple
3	-0.670398125512994	pred.ham.md	2947.82278828598	md	ham	Simple
4	-0.558555478191022	pred.ham.md	3028.26258252194	md	ham	Simple
5	-0.446712830869051	pred.ham.md	3107.23231228497	md	ham	Simple
6	-0.334870183547079	pred.ham.md	3184.56959832758	md	ham	Simple
7	-0.223027536225108	pred.ham.md	3260.11846664459	md	ham	Simple
8	-0.111184888903136	pred.ham.md	3333.73002281899	md	ham	Simple
9	0.000657758418835197	pred.ham.md	3405.26307084487	md	ham	Simple
10	0.112500405740807	pred.ham.md	3474.58467313995	md	ham	Simple
11	0.224343053062778	pred.ham.md	3541.57064910175	md	ham	Simple
12	0.33618570038475	pred.ham.md	3606.1060102073	md	ham	Simple
13	0.448028347706721	pred.ham.md	3668.08533029721	md	ham	Simple
14	0.559870995028692	pred.ham.md	3727.41305031499	md	ham	Simple
15	0.671713642350664	pred.ham.md	3784.00371738266	md	ham	Simple
16	0.783556289672636	pred.ham.md	3837.7821586793	md	ham	Simple
17	0.895398936994607	pred.ham.md	3888.68359114358	md	ham	Simple
18	1.00724158431658	pred.ham.md	3936.6536685395	md	ham	Simple
19	1.11908423163855	pred.ham.md	3981.64846790296	md	ham	Simple
20	1.23092687896052	pred.ham.md	4023.63441782105	md	ham	Simple
21	1.34276952628249	pred.ham.md	4062.58817138452	md	ham	Simple
22	1.45461217360446	pred.ham.md	4098.49642699364	md	ham	Simple
23	1.56645482092644	pred.ham.md	4131.35570048864	md	ham	Simple
24	1.67829746824841	pred.ham.md	4161.172052317	md	ham	Simple
25	1.79014011557038	pred.ham.md	4187.96077364144	md	ham	Simple
26	1.90198276289235	pred.ham.md	4211.74603543541	md	ham	Simple
27	2.01382541021432	pred.ham.md	4232.56050470899	md	ham	Simple
28	2.12566805753629	pred.ham.md	4250.44493205862	md	ham	Simple
29	2.23751070485826	pred.ham.md	4265.44771474207	md	ham	Simple
30	2.34935335218024	pred.ham.md	4277.6244394477	md	ham	Simple
31	2.46119599950221	pred.ham.md	4287.03740885793	md	ham	Simple
32	2.57303864682418	pred.ham.md	4293.75515600381	md	ham	Simple
33	2.68488129414615	pred.ham.md	4297.85195027416	md	ham	Simple
34	2.79672394146812	pred.ham.md	4299.40729878283	md	ham	Simple
35	2.90856658879009	pred.ham.md	4298.50544661457	md	ham	Simple
36	3.02040923611206	pred.ham.md	4295.23487926722	md	ham	Simple
37	3.13225188343404	pred.ham.md	4289.6878303896	md	ham	Simple
38	3.24409453075601	pred.ham.md	4281.95979768364	md	ham	Simple
39	3.35593717807798	pred.ham.md	4272.1490695992	md	ham	Simple
40	3.46777982539995	pred.ham.md	4260.35626520453	md	ham	Simple
41	3.57962247272192	pred.ham.md	4246.68388936633	md	ham	Simple
42	3.69146512004389	pred.ham.md	4231.23590512504	md	ham	Simple
43	3.80330776736586	pred.ham.md	4214.11732490472	md	ham	Simple
44	3.91515041468784	pred.ham.md	4195.43382195523	md	ham	Simple
45	4.02699306200981	pred.ham.md	4175.29136319046	md	ham	Simple
46	4.13883570933178	pred.ham.md	4153.79586436002	md	ham	Simple
47	4.25067835665375	pred.ham.md	4131.05286827662	md	ham	Simple
48	4.36252100397572	pred.ham.md	4107.16724661736	md	ham	Simple
49	4.47436365129769	pred.ham.md	4082.24292562552	md	ham	Simple
50	4.58620629861966	pred.ham.md	4056.38263586209	md	ham	Simple
51	4.69804894594164	pred.ham.md	4029.68768599223	md	ham	Simple
52	4.80989159326361	pred.ham.md	4002.25776044268	md	ham	Simple
53	4.92173424058558	pred.ham.md	3974.19074063192	md	ham	Simple
54	5.03357688790755	pred.ham.md	3945.58254935522	md	ham	Simple
55	5.14541953522952	pred.ham.md	3916.52701780193	md	ham	Simple
56	5.25726218255149	pred.ham.md	3887.11577459208	md	ham	Simple
57	5.36910482987347	pred.ham.md	3857.43815614342	md	ham	Simple
58	5.48094747719544	pred.ham.md	3827.5811376175	md	ham	Simple
59	5.59279012451741	pred.ham.md	3797.62928364453	md	ham	Simple
60	5.70463277183938	pred.ham.md	3767.66471798991	md	ham	Simple
61	5.81647541916135	pred.ham.md	3737.7671113014	md	ham	Simple
62	5.92831806648332	pred.ham.md	3708.01368606205	md	ham	Simple
63	6.04016071380529	pred.ham.md	3678.47923787181	md	ham	Simple
64	6.15200336112727	pred.ham.md	3649.23617218792	md	ham	Simple
65	6.26384600844924	pred.ham.md	3620.3545556704	md	ham	Simple
66	6.37568865577121	pred.ham.md	3591.90218130417	md	ham	Simple
67	6.48753130309318	pred.ham.md	3563.94464650159	md	ham	Simple
68	6.59937395041515	pred.ham.md	3536.54544342936	md	ham	Simple
69	6.71121659773712	pred.ham.md	3509.76606084983	md	ham	Simple
70	6.8230592450591	pred.ham.md	3483.66609681894	md	ham	Simple
71	6.93490189238107	pred.ham.md	3458.30338164129	md	ham	Simple
72	7.04674453970304	pred.ham.md	3433.73411054478	md	ham	Simple
73	7.15858718702501	pred.ham.md	3410.01298560551	md	ham	Simple
74	7.27042983434698	pred.ham.md	3387.19336652471	md	ham	Simple
75	7.38227248166895	pred.ham.md	3365.32742993555	md	ham	Simple
76	7.49411512899092	pred.ham.md	3344.46633699731	md	ham	Simple
77	7.60595777631289	pred.ham.md	3324.66040911782	md	ham	Simple
78	7.71780042363487	pred.ham.md	3305.95931173246	md	ham	Simple
79	7.82964307095684	pred.ham.md	3288.41224615903	md	ham	Simple
80	7.94148571827881	pred.ham.md	3272.06814964321	md	ham	Simple
81	8.05332836560078	pred.ham.md	3256.97590380867	md	ham	Simple
82	8.16517101292275	pred.ham.md	3243.18455183021	md	ham	Simple
83	8.27701366024472	pred.ham.md	3230.74352475755	md	ham	Simple
84	8.38885630756669	pred.ham.md	3219.7028775326	md	ham	Simple
85	8.50069895488867	pred.ham.md	3210.11353536427	md	ham	Simple
86	8.61254160221064	pred.ham.md	3202.02755125383	md	ham	Simple
87	8.72438424953261	pred.ham.md	3195.49837560064	md	ham	Simple
88	8.83622689685458	pred.ham.md	3190.58113896429	md	ham	Simple
89	8.94806954417655	pred.ham.md	3187.33294921612	md	ham	Simple
90	9.05991219149852	pred.ham.md	3185.81320448201	md	ham	Simple
91	9.1717548388205	pred.ham.md	3186.0839234608	md	ham	Simple
92	9.28359748614247	pred.ham.md	3188.21009490132	md	ham	Simple
93	9.39544013346444	pred.ham.md	3192.26004823665	md	ham	Simple
94	9.50728278078641	pred.ham.md	3198.30584761078	md	ham	Simple
95	9.61912542810838	pred.ham.md	3206.42371179184	md	ham	Simple
96	9.73096807543035	pred.ham.md	3216.69446275115	md	ham	Simple
97	9.84281072275232	pred.ham.md	3229.20400600223	md	ham	Simple
98	9.9546533700743	pred.ham.md	3244.04384614194	md	ham	Simple
99	10.0664960173963	pred.ham.md	3261.3116414221	md	ham	Simple
100	10.1783386647182	pred.ham.md	3281.11180160914	md	ham	Simple
101	-0.894083420156937	pred.ham.mx	2783.21014680658	mx	ham	Simple
102	-0.782240772834965	pred.ham.mx	2866.08098811522	mx	ham	Simple
103	-0.670398125512994	pred.ham.mx	2947.82278828598	mx	ham	Simple
104	-0.558555478191022	pred.ham.mx	3028.26258252194	mx	ham	Simple
105	-0.446712830869051	pred.ham.mx	3107.23231228497	mx	ham	Simple
106	-0.334870183547079	pred.ham.mx	3184.56959832758	mx	ham	Simple
107	-0.223027536225108	pred.ham.mx	3260.11846664459	mx	ham	Simple
108	-0.111184888903136	pred.ham.mx	3333.73002281899	mx	ham	Simple
109	0.000657758418835197	pred.ham.mx	3405.26307084487	mx	ham	Simple
110	0.112500405740807	pred.ham.mx	3474.58467313995	mx	ham	Simple
111	0.224343053062778	pred.ham.mx	3541.57064910175	mx	ham	Simple
112	0.33618570038475	pred.ham.mx	3606.1060102073	mx	ham	Simple
113	0.448028347706721	pred.ham.mx	3668.08533029721	mx	ham	Simple
114	0.559870995028692	pred.ham.mx	3727.41305031499	mx	ham	Simple
115	0.671713642350664	pred.ham.mx	3784.00371738266	mx	ham	Simple
116	0.783556289672636	pred.ham.mx	3837.7821586793	mx	ham	Simple
117	0.895398936994607	pred.ham.mx	3888.68359114358	mx	ham	Simple
118	1.00724158431658	pred.ham.mx	3936.6536685395	mx	ham	Simple
119	1.11908423163855	pred.ham.mx	3981.64846790296	mx	ham	Simple
120	1.23092687896052	pred.ham.mx	4023.63441782105	mx	ham	Simple
121	1.34276952628249	pred.ham.mx	4062.58817138452	mx	ham	Simple
122	1.45461217360446	pred.ham.mx	4098.49642699364	mx	ham	Simple
123	1.56645482092644	pred.ham.mx	4131.35570048864	mx	ham	Simple
124	1.67829746824841	pred.ham.mx	4161.172052317	mx	ham	Simple
125	1.79014011557038	pred.ham.mx	4187.96077364144	mx	ham	Simple
126	1.90198276289235	pred.ham.mx	4211.74603543541	mx	ham	Simple
127	2.01382541021432	pred.ham.mx	4232.56050470899	mx	ham	Simple
128	2.12566805753629	pred.ham.mx	4250.44493205862	mx	ham	Simple
129	2.23751070485826	pred.ham.mx	4265.44771474207	mx	ham	Simple
130	2.34935335218024	pred.ham.mx	4277.6244394477	mx	ham	Simple
131	2.46119599950221	pred.ham.mx	4287.03740885793	mx	ham	Simple
132	2.57303864682418	pred.ham.mx	4293.75515600381	mx	ham	Simple
133	2.68488129414615	pred.ham.mx	4297.85195027416	mx	ham	Simple
134	2.79672394146812	pred.ham.mx	4299.40729878283	mx	ham	Simple
135	2.90856658879009	pred.ham.mx	4298.50544661457	mx	ham	Simple
136	3.02040923611206	pred.ham.mx	4295.23487926722	mx	ham	Simple
137	3.13225188343404	pred.ham.mx	4289.6878303896	mx	ham	Simple
138	3.24409453075601	pred.ham.mx	4281.95979768364	mx	ham	Simple
139	3.35593717807798	pred.ham.mx	4272.1490695992	mx	ham	Simple
140	3.46777982539995	pred.ham.mx	4260.35626520453	mx	ham	Simple
141	3.57962247272192	pred.ham.mx	4246.68388936633	mx	ham	Simple
142	3.69146512004389	pred.ham.mx	4231.23590512504	mx	ham	Simple
143	3.80330776736586	pred.ham.mx	4214.11732490472	mx	ham	Simple
144	3.91515041468784	pred.ham.mx	4195.43382195523	mx	ham	Simple
145	4.02699306200981	pred.ham.mx	4175.29136319046	mx	ham	Simple
146	4.13883570933178	pred.ham.mx	4153.79586436002	mx	ham	Simple
147	4.25067835665375	pred.ham.mx	4131.05286827662	mx	ham	Simple
148	4.36252100397572	pred.ham.mx	4107.16724661736	mx	ham	Simple
149	4.47436365129769	pred.ham.mx	4082.24292562552	mx	ham	Simple
150	4.58620629861966	pred.ham.mx	4056.38263586209	mx	ham	Simple
151	4.69804894594164	pred.ham.mx	4029.68768599223	mx	ham	Simple
152	4.80989159326361	pred.ham.mx	4002.25776044268	mx	ham	Simple
153	4.92173424058558	pred.ham.mx	3974.19074063192	mx	ham	Simple
154	5.03357688790755	pred.ham.mx	3945.58254935522	mx	ham	Simple
155	5.14541953522952	pred.ham.mx	3916.52701780193	mx	ham	Simple
156	5.25726218255149	pred.ham.mx	3887.11577459208	mx	ham	Simple
157	5.36910482987347	pred.ham.mx	3857.43815614342	mx	ham	Simple
158	5.48094747719544	pred.ham.mx	3827.5811376175	mx	ham	Simple
159	5.59279012451741	pred.ham.mx	3797.62928364453	mx	ham	Simple
160	5.70463277183938	pred.ham.mx	3767.66471798991	mx	ham	Simple
161	5.81647541916135	pred.ham.mx	3737.7671113014	mx	ham	Simple
162	5.92831806648332	pred.ham.mx	3708.01368606205	mx	ham	Simple
163	6.04016071380529	pred.ham.mx	3678.47923787181	mx	ham	Simple
164	6.15200336112727	pred.ham.mx	3649.23617218792	mx	ham	Simple
165	6.26384600844924	pred.ham.mx	3620.3545556704	mx	ham	Simple
166	6.37568865577121	pred.ham.mx	3591.90218130417	mx	ham	Simple
167	6.48753130309318	pred.ham.mx	3563.94464650159	mx	ham	Simple
168	6.59937395041515	pred.ham.mx	3536.54544342936	mx	ham	Simple
169	6.71121659773712	pred.ham.mx	3509.76606084983	mx	ham	Simple
170	6.8230592450591	pred.ham.mx	3483.66609681894	mx	ham	Simple
171	6.93490189238107	pred.ham.mx	3458.30338164129	mx	ham	Simple
172	7.04674453970304	pred.ham.mx	3433.73411054478	mx	ham	Simple
173	7.15858718702501	pred.ham.mx	3410.01298560551	mx	ham	Simple
174	7.27042983434698	pred.ham.mx	3387.19336652471	mx	ham	Simple
175	7.38227248166895	pred.ham.mx	3365.32742993555	mx	ham	Simple
176	7.49411512899092	pred.ham.mx	3344.46633699731	mx	ham	Simple
177	7.60595777631289	pred.ham.mx	3324.66040911782	mx	ham	Simple
178	7.71780042363487	pred.ham.mx	3305.95931173246	mx	ham	Simple
179	7.82964307095684	pred.ham.mx	3288.41224615903	mx	ham	Simple
180	7.94148571827881	pred.ham.mx	3272.06814964321	mx	ham	Simple
181	8.05332836560078	pred.ham.mx	3256.97590380867	mx	ham	Simple
182	8.16517101292275	pred.ham.mx	3243.18455183021	mx	ham	Simple
183	8.27701366024472	pred.ham.mx	3230.74352475755	mx	ham	Simple
184	8.38885630756669	pred.ham.mx	3219.7028775326	mx	ham	Simple
185	8.50069895488867	pred.ham.mx	3210.11353536427	mx	ham	Simple
186	8.61254160221064	pred.ham.mx	3202.02755125383	mx	ham	Simple
187	8.72438424953261	pred.ham.mx	3195.49837560064	mx	ham	Simple
188	8.83622689685458	pred.ham.mx	3190.58113896429	mx	ham	Simple
189	8.94806954417655	pred.ham.mx	3187.33294921612	mx	ham	Simple
190	9.05991219149852	pred.ham.mx	3185.81320448201	mx	ham	Simple
191	9.1717548388205	pred.ham.mx	3186.0839234608	mx	ham	Simple
192	9.28359748614247	pred.ham.mx	3188.21009490132	mx	ham	Simple
193	9.39544013346444	pred.ham.mx	3192.26004823665	mx	ham	Simple
194	9.50728278078641	pred.ham.mx	3198.30584761078	mx	ham	Simple
195	9.61912542810838	pred.ham.mx	3206.42371179184	mx	ham	Simple
196	9.73096807543035	pred.ham.mx	3216.69446275115	mx	ham	Simple
197	9.84281072275232	pred.ham.mx	3229.20400600223	mx	ham	Simple
198	9.9546533700743	pred.ham.mx	3244.04384614194	mx	ham	Simple
199	10.0664960173963	pred.ham.mx	3261.3116414221	mx	ham	Simple
200	10.1783386647182	pred.ham.mx	3281.11180160914	mx	ham	Simple
201	-0.894083420156937	pred.mus.md	2285.40058675175	md	mus	Simple
202	-0.782240772834965	pred.mus.md	2353.44901262023	md	mus	Simple
203	-0.670398125512994	pred.mus.md	2420.57033951204	md	mus	Simple
204	-0.558555478191022	pred.mus.md	2486.62253939928	md	mus	Simple
205	-0.446712830869051	pred.mus.md	2551.46761297129	md	mus	Simple
206	-0.334870183547079	pred.mus.md	2614.97222440078	md	mus	Simple
207	-0.223027536225108	pred.mus.md	2677.00829745054	md	mus	Simple
208	-0.111184888903136	pred.mus.md	2737.45356920471	md	mus	Simple
209	0.000657758418835197	pred.mus.md	2796.19209820801	md	mus	Simple
210	0.112500405740807	pred.mus.md	2853.11472431352	md	mus	Simple
211	0.224343053062778	pred.mus.md	2908.11947806627	md	mus	Simple
212	0.33618570038475	pred.mus.md	2961.11193798026	md	mus	Simple
213	0.448028347706721	pred.mus.md	3012.00553459296	md	mus	Simple
214	0.559870995028692	pred.mus.md	3060.72180069844	md	mus	Simple
215	0.671713642350664	pred.mus.md	3107.19056766148	md	mus	Simple
216	0.783556289672636	pred.mus.md	3151.35010819598	md	mus	Simple
217	0.895398936994607	pred.mus.md	3193.14722644587	md	mus	Simple
218	1.00724158431658	pred.mus.md	3232.53729663261	md	mus	Simple
219	1.11908423163855	pred.mus.md	3269.48425192595	md	mus	Simple
220	1.23092687896052	pred.mus.md	3303.96052555129	md	mus	Simple
221	1.34276952628249	pred.mus.md	3335.94694646611	md	mus	Simple
222	1.45461217360446	pred.mus.md	3365.43259221674	md	mus	Simple
223	1.56645482092644	pred.mus.md	3392.41460182599	md	mus	Simple
224	1.67829746824841	pred.mus.md	3416.89795175971	md	mus	Simple
225	1.79014011557038	pred.mus.md	3438.89519817801	md	mus	Simple
226	1.90198276289235	pred.mus.md	3458.42618879413	md	mus	Simple
227	2.01382541021432	pred.mus.md	3475.51774774283	md	mus	Simple
228	2.12566805753629	pred.mus.md	3490.20333690161	md	mus	Simple
229	2.23751070485826	pred.mus.md	3502.52269711486	md	mus	Simple
230	2.34935335218024	pred.mus.md	3512.5214727441	md	mus	Simple
231	2.46119599950221	pred.mus.md	3520.25082291117	md	mus	Simple
232	2.57303864682418	pred.mus.md	3525.76702271609	md	mus	Simple
233	2.68488129414615	pred.mus.md	3529.13105760221	md	mus	Simple
234	2.79672394146812	pred.mus.md	3530.40821390979	md	mus	Simple
235	2.90856658879009	pred.mus.md	3529.66766850869	md	mus	Simple
236	3.02040923611206	pred.mus.md	3526.98208023459	md	mus	Simple
237	3.13225188343404	pred.mus.md	3522.42718567364	md	mus	Simple
238	3.24409453075601	pred.mus.md	3516.08140165122	md	mus	Simple
239	3.35593717807798	pred.mus.md	3508.02543658284	md	mus	Simple
240	3.46777982539995	pred.mus.md	3498.34191264414	md	mus	Simple
241	3.57962247272192	pred.mus.md	3487.1150005122	md	mus	Simple
242	3.69146512004389	pred.mus.md	3474.43006822649	md	mus	Simple
243	3.80330776736586	pred.mus.md	3460.37334551557	md	mus	Simple
244	3.91515041468784	pred.mus.md	3445.03160473745	md	mus	Simple
245	4.02699306200981	pred.mus.md	3428.49185938891	md	mus	Simple
246	4.13883570933178	pred.mus.md	3410.84108095381	md	mus	Simple
247	4.25067835665375	pred.mus.md	3392.16593468319	md	mus	Simple
248	4.36252100397572	pred.mus.md	3372.55253473291	md	mus	Simple
249	4.47436365129769	pred.mus.md	3352.08621892685	md	mus	Simple
250	4.58620629861966	pred.mus.md	3330.85134326835	md	mus	Simple
251	4.69804894594164	pred.mus.md	3308.93109618752	md	mus	Simple
252	4.80989159326361	pred.mus.md	3286.40733239001	md	mus	Simple
253	4.92173424058558	pred.mus.md	3263.36042606227	md	mus	Simple
254	5.03357688790755	pred.mus.md	3239.86914309009	md	mus	Simple
255	5.14541953522952	pred.mus.md	3216.01053186144	md	mus	Simple
256	5.25726218255149	pred.mus.md	3191.85983215017	md	mus	Simple
257	5.36910482987347	pred.mus.md	3167.4904015149	md	mus	Simple
258	5.48094747719544	pred.mus.md	3142.97365859628	md	mus	Simple
259	5.59279012451741	pred.mus.md	3118.37904265516	md	mus	Simple
260	5.70463277183938	pred.mus.md	3093.77398866475	md	mus	Simple
261	5.81647541916135	pred.mus.md	3069.22391724927	md	mus	Simple
262	5.92831806648332	pred.mus.md	3044.792238751	md	mus	Simple
263	6.04016071380529	pred.mus.md	3020.54037070547	md	mus	Simple
264	6.15200336112727	pred.mus.md	2996.52776801031	md	mus	Simple
265	6.26384600844924	pred.mus.md	2972.81196508713	md	mus	Simple
266	6.37568865577121	pred.mus.md	2949.44862935566	md	mus	Simple
267	6.48753130309318	pred.mus.md	2926.49162536684	md	mus	Simple
268	6.59937395041515	pred.mus.md	2903.99308897366	md	mus	Simple
269	6.71121659773712	pred.mus.md	2882.00351095695	md	mus	Simple
270	6.8230592450591	pred.mus.md	2860.57182956601	md	mus	Simple
271	6.93490189238107	pred.mus.md	2839.74553148172	md	mus	Simple
272	7.04674453970304	pred.mus.md	2819.57076076077	md	mus	Simple
273	7.15858718702501	pred.mus.md	2800.09243537567	md	mus	Simple
274	7.27042983434698	pred.mus.md	2781.35437102341	md	mus	Simple
275	7.38227248166895	pred.mus.md	2763.39941193846	md	mus	Simple
276	7.49411512899092	pred.mus.md	2746.2695685107	md	mus	Simple
277	7.60595777631289	pred.mus.md	2730.00616157793	md	mus	Simple
278	7.71780042363487	pred.mus.md	2714.64997333377	md	mus	Simple
279	7.82964307095684	pred.mus.md	2700.24140486714	md	mus	Simple
280	7.94148571827881	pred.mus.md	2686.82064042719	md	mus	Simple
281	8.05332836560078	pred.mus.md	2674.4278185897	md	mus	Simple
282	8.16517101292275	pred.mus.md	2663.1032105863	md	mus	Simple
283	8.27701366024472	pred.mus.md	2652.88740614757	md	mus	Simple
284	8.38885630756669	pred.mus.md	2643.82150730592	md	mus	Simple
285	8.50069895488867	pred.mus.md	2635.94733070333	md	mus	Simple
286	8.61254160221064	pred.mus.md	2629.30761905537	md	mus	Simple
287	8.72438424953261	pred.mus.md	2623.94626253477	md	mus	Simple
288	8.83622689685458	pred.mus.md	2619.90853095822	md	mus	Simple
289	8.94806954417655	pred.mus.md	2617.24131778897	md	mus	Simple
290	9.05991219149852	pred.mus.md	2615.99339710608	md	mus	Simple
291	9.1717548388205	pred.mus.md	2616.21569484155	md	mus	Simple
292	9.28359748614247	pred.mus.md	2617.96157574934	md	mus	Simple
293	9.39544013346444	pred.mus.md	2621.28714774738	md	mus	Simple
294	9.50728278078641	pred.mus.md	2626.25158546793	md	mus	Simple
295	9.61912542810838	pred.mus.md	2632.91747506447	md	mus	Simple
296	9.73096807543035	pred.mus.md	2641.35118255714	md	mus	Simple
297	9.84281072275232	pred.mus.md	2651.62324825754	md	mus	Simple
298	9.9546533700743	pred.mus.md	2663.80881009932	md	mus	Simple
299	10.0664960173963	pred.mus.md	2677.98805901822	md	mus	Simple
300	10.1783386647182	pred.mus.md	2694.24672987754	md	mus	Simple
301	-0.894083420156937	pred.mus.mx	2285.40058675175	mx	mus	Simple
302	-0.782240772834965	pred.mus.mx	2353.44901262023	mx	mus	Simple
303	-0.670398125512994	pred.mus.mx	2420.57033951204	mx	mus	Simple
304	-0.558555478191022	pred.mus.mx	2486.62253939928	mx	mus	Simple
305	-0.446712830869051	pred.mus.mx	2551.46761297129	mx	mus	Simple
306	-0.334870183547079	pred.mus.mx	2614.97222440078	mx	mus	Simple
307	-0.223027536225108	pred.mus.mx	2677.00829745054	mx	mus	Simple
308	-0.111184888903136	pred.mus.mx	2737.45356920471	mx	mus	Simple
309	0.000657758418835197	pred.mus.mx	2796.19209820801	mx	mus	Simple
310	0.112500405740807	pred.mus.mx	2853.11472431352	mx	mus	Simple
311	0.224343053062778	pred.mus.mx	2908.11947806627	mx	mus	Simple
312	0.33618570038475	pred.mus.mx	2961.11193798026	mx	mus	Simple
313	0.448028347706721	pred.mus.mx	3012.00553459296	mx	mus	Simple
314	0.559870995028692	pred.mus.mx	3060.72180069844	mx	mus	Simple
315	0.671713642350664	pred.mus.mx	3107.19056766148	mx	mus	Simple
316	0.783556289672636	pred.mus.mx	3151.35010819598	mx	mus	Simple
317	0.895398936994607	pred.mus.mx	3193.14722644587	mx	mus	Simple
318	1.00724158431658	pred.mus.mx	3232.53729663261	mx	mus	Simple
319	1.11908423163855	pred.mus.mx	3269.48425192595	mx	mus	Simple
320	1.23092687896052	pred.mus.mx	3303.96052555129	mx	mus	Simple
321	1.34276952628249	pred.mus.mx	3335.94694646611	mx	mus	Simple
322	1.45461217360446	pred.mus.mx	3365.43259221674	mx	mus	Simple
323	1.56645482092644	pred.mus.mx	3392.41460182599	mx	mus	Simple
324	1.67829746824841	pred.mus.mx	3416.89795175971	mx	mus	Simple
325	1.79014011557038	pred.mus.mx	3438.89519817801	mx	mus	Simple
326	1.90198276289235	pred.mus.mx	3458.42618879413	mx	mus	Simple
327	2.01382541021432	pred.mus.mx	3475.51774774283	mx	mus	Simple
328	2.12566805753629	pred.mus.mx	3490.20333690161	mx	mus	Simple
329	2.23751070485826	pred.mus.mx	3502.52269711486	mx	mus	Simple
330	2.34935335218024	pred.mus.mx	3512.5214727441	mx	mus	Simple
331	2.46119599950221	pred.mus.mx	3520.25082291117	mx	mus	Simple
332	2.57303864682418	pred.mus.mx	3525.76702271609	mx	mus	Simple
333	2.68488129414615	pred.mus.mx	3529.13105760221	mx	mus	Simple
334	2.79672394146812	pred.mus.mx	3530.40821390979	mx	mus	Simple
335	2.90856658879009	pred.mus.mx	3529.66766850869	mx	mus	Simple
336	3.02040923611206	pred.mus.mx	3526.98208023459	mx	mus	Simple
337	3.13225188343404	pred.mus.mx	3522.42718567364	mx	mus	Simple
338	3.24409453075601	pred.mus.mx	3516.08140165122	mx	mus	Simple
339	3.35593717807798	pred.mus.mx	3508.02543658284	mx	mus	Simple
340	3.46777982539995	pred.mus.mx	3498.34191264414	mx	mus	Simple
341	3.57962247272192	pred.mus.mx	3487.1150005122	mx	mus	Simple
342	3.69146512004389	pred.mus.mx	3474.43006822649	mx	mus	Simple
343	3.80330776736586	pred.mus.mx	3460.37334551557	mx	mus	Simple
344	3.91515041468784	pred.mus.mx	3445.03160473745	mx	mus	Simple
345	4.02699306200981	pred.mus.mx	3428.49185938891	mx	mus	Simple
346	4.13883570933178	pred.mus.mx	3410.84108095381	mx	mus	Simple
347	4.25067835665375	pred.mus.mx	3392.16593468319	mx	mus	Simple
348	4.36252100397572	pred.mus.mx	3372.55253473291	mx	mus	Simple
349	4.47436365129769	pred.mus.mx	3352.08621892685	mx	mus	Simple
350	4.58620629861966	pred.mus.mx	3330.85134326835	mx	mus	Simple
351	4.69804894594164	pred.mus.mx	3308.93109618752	mx	mus	Simple
352	4.80989159326361	pred.mus.mx	3286.40733239001	mx	mus	Simple
353	4.92173424058558	pred.mus.mx	3263.36042606227	mx	mus	Simple
354	5.03357688790755	pred.mus.mx	3239.86914309009	mx	mus	Simple
355	5.14541953522952	pred.mus.mx	3216.01053186144	mx	mus	Simple
356	5.25726218255149	pred.mus.mx	3191.85983215017	mx	mus	Simple
357	5.36910482987347	pred.mus.mx	3167.4904015149	mx	mus	Simple
358	5.48094747719544	pred.mus.mx	3142.97365859628	mx	mus	Simple
359	5.59279012451741	pred.mus.mx	3118.37904265516	mx	mus	Simple
360	5.70463277183938	pred.mus.mx	3093.77398866475	mx	mus	Simple
361	5.81647541916135	pred.mus.mx	3069.22391724927	mx	mus	Simple
362	5.92831806648332	pred.mus.mx	3044.792238751	mx	mus	Simple
363	6.04016071380529	pred.mus.mx	3020.54037070547	mx	mus	Simple
364	6.15200336112727	pred.mus.mx	2996.52776801031	mx	mus	Simple
365	6.26384600844924	pred.mus.mx	2972.81196508713	mx	mus	Simple
366	6.37568865577121	pred.mus.mx	2949.44862935566	mx	mus	Simple
367	6.48753130309318	pred.mus.mx	2926.49162536684	mx	mus	Simple
368	6.59937395041515	pred.mus.mx	2903.99308897366	mx	mus	Simple
369	6.71121659773712	pred.mus.mx	2882.00351095695	mx	mus	Simple
370	6.8230592450591	pred.mus.mx	2860.57182956601	mx	mus	Simple
371	6.93490189238107	pred.mus.mx	2839.74553148172	mx	mus	Simple
372	7.04674453970304	pred.mus.mx	2819.57076076077	mx	mus	Simple
373	7.15858718702501	pred.mus.mx	2800.09243537567	mx	mus	Simple
374	7.27042983434698	pred.mus.mx	2781.35437102341	mx	mus	Simple
375	7.38227248166895	pred.mus.mx	2763.39941193846	mx	mus	Simple
376	7.49411512899092	pred.mus.mx	2746.2695685107	mx	mus	Simple
377	7.60595777631289	pred.mus.mx	2730.00616157793	mx	mus	Simple
378	7.71780042363487	pred.mus.mx	2714.64997333377	mx	mus	Simple
379	7.82964307095684	pred.mus.mx	2700.24140486714	mx	mus	Simple
380	7.94148571827881	pred.mus.mx	2686.82064042719	mx	mus	Simple
381	8.05332836560078	pred.mus.mx	2674.4278185897	mx	mus	Simple
382	8.16517101292275	pred.mus.mx	2663.1032105863	mx	mus	Simple
383	8.27701366024472	pred.mus.mx	2652.88740614757	mx	mus	Simple
384	8.38885630756669	pred.mus.mx	2643.82150730592	mx	mus	Simple
385	8.50069895488867	pred.mus.mx	2635.94733070333	mx	mus	Simple
386	8.61254160221064	pred.mus.mx	2629.30761905537	mx	mus	Simple
387	8.72438424953261	pred.mus.mx	2623.94626253477	mx	mus	Simple
388	8.83622689685458	pred.mus.mx	2619.90853095822	mx	mus	Simple
389	8.94806954417655	pred.mus.mx	2617.24131778897	mx	mus	Simple
390	9.05991219149852	pred.mus.mx	2615.99339710608	mx	mus	Simple
391	9.1717548388205	pred.mus.mx	2616.21569484155	mx	mus	Simple
392	9.28359748614247	pred.mus.mx	2617.96157574934	mx	mus	Simple
393	9.39544013346444	pred.mus.mx	2621.28714774738	mx	mus	Simple
394	9.50728278078641	pred.mus.mx	2626.25158546793	mx	mus	Simple
395	9.61912542810838	pred.mus.mx	2632.91747506447	mx	mus	Simple
396	9.73096807543035	pred.mus.mx	2641.35118255714	mx	mus	Simple
397	9.84281072275232	pred.mus.mx	2651.62324825754	mx	mus	Simple
398	9.9546533700743	pred.mus.mx	2663.80881009932	mx	mus	Simple
399	10.0664960173963	pred.mus.mx	2677.98805901822	mx	mus	Simple
400	10.1783386647182	pred.mus.mx	2694.24672987754	mx	mus	Simple
401	-0.894083420156937	pred.ham.md	2782.55271504215	md	ham	Upper-lower
402	-0.782240772834965	pred.ham.md	2867.77294843702	md	ham	Upper-lower
403	-0.670398125512994	pred.ham.md	2951.7254745349	md	ham	Upper-lower
404	-0.558555478191022	pred.ham.md	3034.21796264884	md	ham	Upper-lower
405	-0.446712830869051	pred.ham.md	3115.06400062947	md	ham	Upper-lower
406	-0.334870183547079	pred.ham.md	3194.08401416833	md	ham	Upper-lower
407	-0.223027536225108	pred.ham.md	3271.10612564445	md	ham	Upper-lower
408	-0.111184888903136	pred.ham.md	3345.96694682878	md	ham	Upper-lower
409	0.000657758418835197	pred.ham.md	3418.51230059036	md	ham	Upper-lower
410	0.112500405740807	pred.ham.md	3488.59786760426	md	ham	Upper-lower
411	0.224343053062778	pred.ham.md	3556.0897549297	md	ham	Upper-lower
412	0.33618570038475	pred.ham.md	3620.86498419763	md	ham	Upper-lower
413	0.448028347706721	pred.ham.md	3682.81189800711	md	ham	Upper-lower
414	0.559870995028692	pred.ham.md	3741.83048396925	md	ham	Upper-lower
415	0.671713642350664	pred.ham.md	3797.83261664591	md	ham	Upper-lower
416	0.783556289672636	pred.ham.md	3850.74221840005	md	ham	Upper-lower
417	0.895398936994607	pred.ham.md	3900.49534089554	md	ham	Upper-lower
418	1.00724158431658	pred.ham.md	3947.04016965272	md	ham	Upper-lower
419	1.11908423163855	pred.ham.md	3990.33695467392	md	ham	Upper-lower
420	1.23092687896052	pred.ham.md	4030.3578706979	md	ham	Upper-lower
421	1.34276952628249	pred.ham.md	4067.08681111986	md	ham	Upper-lower
422	1.45461217360446	pred.ham.md	4100.51912002279	md	ham	Upper-lower
423	1.56645482092644	pred.ham.md	4130.66126710512	md	ham	Upper-lower
424	1.67829746824841	pred.ham.md	4157.53047055939	md	ham	Upper-lower
425	1.79014011557038	pred.ham.md	4181.15427315851	md	ham	Upper-lower
426	1.90198276289235	pred.ham.md	4201.57007694044	md	ham	Upper-lower
427	2.01382541021432	pred.ham.md	4218.82464195436	md	ham	Upper-lower
428	2.12566805753629	pred.ham.md	4232.97355454178	md	ham	Upper-lower
429	2.23751070485826	pred.ham.md	4244.08067058115	md	ham	Upper-lower
430	2.34935335218024	pred.ham.md	4252.21753902769	md	ham	Upper-lower
431	2.46119599950221	pred.ham.md	4257.46281093567	md	ham	Upper-lower
432	2.57303864682418	pred.ham.md	4259.90163896482	md	ham	Upper-lower
433	2.68488129414615	pred.ham.md	4259.62507214937	md	ham	Upper-lower
434	2.79672394146812	pred.ham.md	4256.72945045417	md	ham	Upper-lower
435	2.90856658879009	pred.ham.md	4251.31580336182	md	ham	Upper-lower
436	3.02040923611206	pred.ham.md	4243.48925643314	md	ham	Upper-lower
437	3.13225188343404	pred.ham.md	4233.35844946606	md	ham	Upper-lower
438	3.24409453075601	pred.ham.md	4221.03496954911	md	ham	Upper-lower
439	3.35593717807798	pred.ham.md	4206.6328019706	md	ham	Upper-lower
440	3.46777982539995	pred.ham.md	4190.2678016071	md	ham	Upper-lower
441	3.57962247272192	pred.ham.md	4172.05718707862	md	ham	Upper-lower
442	3.69146512004389	pred.ham.md	4152.11905962706	md	ham	Upper-lower
443	3.80330776736586	pred.ham.md	4130.57194835236	md	ham	Upper-lower
444	3.91515041468784	pred.ham.md	4107.53438312874	md	ham	Upper-lower
445	4.02699306200981	pred.ham.md	4083.1244962264	md	ham	Upper-lower
446	4.13883570933178	pred.ham.md	4057.45965338127	md	ham	Upper-lower
447	4.25067835665375	pred.ham.md	4030.65611479098	md	ham	Upper-lower
448	4.36252100397572	pred.ham.md	4002.82872626882	md	ham	Upper-lower
449	4.47436365129769	pred.ham.md	3974.09064056109	md	ham	Upper-lower
450	4.58620629861966	pred.ham.md	3944.55306862671	md	ham	Upper-lower
451	4.69804894594164	pred.ham.md	3914.32506049284	md	ham	Upper-lower
452	4.80989159326361	pred.ham.md	3883.51331513529	md	ham	Upper-lower
453	4.92173424058558	pred.ham.md	3852.2220186885	md	ham	Upper-lower
454	5.03357688790755	pred.ham.md	3820.55271016664	md	ham	Upper-lower
455	5.14541953522952	pred.ham.md	3788.60417377334	md	ham	Upper-lower
456	5.25726218255149	pred.ham.md	3756.4723567932	md	ham	Upper-lower
457	5.36910482987347	pred.ham.md	3724.25031199262	md	ham	Upper-lower
458	5.48094747719544	pred.ham.md	3692.02816340845	md	ham	Upper-lower
459	5.59279012451741	pred.ham.md	3659.89309437169	md	ham	Upper-lower
460	5.70463277183938	pred.ham.md	3627.92935659697	md	ham	Upper-lower
461	5.81647541916135	pred.ham.md	3596.21829916675	md	ham	Upper-lower
462	5.92831806648332	pred.ham.md	3564.8384162512	md	ham	Upper-lower
463	6.04016071380529	pred.ham.md	3533.86541242858	md	ham	Upper-lower
464	6.15200336112727	pred.ham.md	3503.37228450655	md	ham	Upper-lower
465	6.26384600844924	pred.ham.md	3473.42941879082	md	ham	Upper-lower
466	6.37568865577121	pred.ham.md	3444.10470280252	md	ham	Upper-lower
467	6.48753130309318	pred.ham.md	3415.46365050977	md	ham	Upper-lower
468	6.59937395041515	pred.ham.md	3387.56954021023	md	ham	Upper-lower
469	6.71121659773712	pred.ham.md	3360.48356427994	md	ham	Upper-lower
470	6.8230592450591	pred.ham.md	3334.26499008851	md	ham	Upper-lower
471	6.93490189238107	pred.ham.md	3308.97133147119	md	ham	Upper-lower
472	7.04674453970304	pred.ham.md	3284.6585302443	md	ham	Upper-lower
473	7.15858718702501	pred.ham.md	3261.38114735127	md	ham	Upper-lower
474	7.27042983434698	pred.ham.md	3239.19256333189	md	ham	Upper-lower
475	7.38227248166895	pred.ham.md	3218.14518791788	md	ham	Upper-lower
476	7.49411512899092	pred.ham.md	3198.29067867214	md	ham	Upper-lower
477	7.60595777631289	pred.ham.md	3179.68016870895	md	ham	Upper-lower
478	7.71780042363487	pred.ham.md	3162.36450365659	md	ham	Upper-lower
479	7.82964307095684	pred.ham.md	3146.39448815368	md	ham	Upper-lower
480	7.94148571827881	pred.ham.md	3131.8211423065	md	ham	Upper-lower
481	8.05332836560078	pred.ham.md	3118.69596867655	md	ham	Upper-lower
482	8.16517101292275	pred.ham.md	3107.07123051782	md	ham	Upper-lower
483	8.27701366024472	pred.ham.md	3097.00024214104	md	ham	Upper-lower
484	8.38885630756669	pred.ham.md	3088.53767245051	md	ham	Upper-lower
485	8.50069895488867	pred.ham.md	3081.73986287782	md	ham	Upper-lower
486	8.61254160221064	pred.ham.md	3076.66516112863	md	ham	Upper-lower
487	8.72438424953261	pred.ham.md	3073.37427236481	md	ham	Upper-lower
488	8.83622689685458	pred.ham.md	3071.93062966744	md	ham	Upper-lower
489	8.94806954417655	pred.ham.md	3072.4007858679	md	ham	Upper-lower
490	9.05991219149852	pred.ham.md	3074.85482909861	md	ham	Upper-lower
491	9.1717548388205	pred.ham.md	3079.36682470405	md	ham	Upper-lower
492	9.28359748614247	pred.ham.md	3086.01528647004	md	ham	Upper-lower
493	9.39544013346444	pred.ham.md	3094.88368048007	md	ham	Upper-lower
494	9.50728278078641	pred.ham.md	3106.06096529481	md	ham	Upper-lower
495	9.61912542810838	pred.ham.md	3119.64217258124	md	ham	Upper-lower
496	9.73096807543035	pred.ham.md	3135.72903279645	md	ham	Upper-lower
497	9.84281072275232	pred.ham.md	3154.43065106487	md	ham	Upper-lower
498	9.9546533700743	pred.ham.md	3175.8642389845	md	ham	Upper-lower
499	10.0664960173963	pred.ham.md	3200.15590876605	md	ham	Upper-lower
500	10.1783386647182	pred.ham.md	3227.44153685884	md	ham	Upper-lower
501	-0.894083420156937	pred.ham.mx	2782.55271504215	mx	ham	Upper-lower
502	-0.782240772834965	pred.ham.mx	2863.06502041839	mx	ham	Upper-lower
503	-0.670398125512994	pred.ham.mx	2942.58836647248	mx	ham	Upper-lower
504	-0.558555478191022	pred.ham.mx	3020.96802104414	mx	ham	Upper-lower
505	-0.446712830869051	pred.ham.mx	3098.05321496958	mx	ham	Upper-lower
506	-0.334870183547079	pred.ham.mx	3173.69778617604	mx	ham	Upper-lower
507	-0.223027536225108	pred.ham.mx	3247.76078810545	mx	ham	Upper-lower
508	-0.111184888903136	pred.ham.mx	3320.10705890018	mx	ham	Upper-lower
509	0.000657758418835197	pred.ham.mx	3390.60774821798	mx	ham	Upper-lower
510	0.112500405740807	pred.ham.mx	3459.14079899348	mx	ham	Upper-lower
511	0.224343053062778	pred.ham.mx	3525.5913819258	mx	ham	Upper-lower
512	0.33618570038475	pred.ham.mx	3589.85228093809	mx	ham	Upper-lower
513	0.448028347706721	pred.ham.mx	3651.82422832211	mx	ham	Upper-lower
514	0.559870995028692	pred.ham.mx	3711.4161887417	mx	ham	Upper-lower
515	0.671713642350664	pred.ham.mx	3768.54559172009	mx	ham	Upper-lower
516	0.783556289672636	pred.ham.mx	3823.13851267192	mx	ham	Upper-lower
517	0.895398936994607	pred.ham.mx	3875.12980295735	mx	ham	Upper-lower
518	1.00724158431658	pred.ham.mx	3924.46316983041	mx	ham	Upper-lower
519	1.11908423163855	pred.ham.mx	3971.09120752146	mx	ham	Upper-lower
520	1.23092687896052	pred.ham.mx	4014.97538103384	mx	ham	Upper-lower
521	1.34276952628249	pred.ham.mx	4056.08596454348	mx	ham	Upper-lower
522	1.45461217360446	pred.ham.mx	4094.40193656728	mx	ham	Upper-lower
523	1.56645482092644	pred.ham.mx	4129.91083430869	mx	ham	Upper-lower
524	1.67829746824841	pred.ham.mx	4162.60856979799	mx	ham	Upper-lower
525	1.79014011557038	pred.ham.mx	4192.49921061903	mx	ham	Upper-lower
526	1.90198276289235	pred.ham.mx	4219.59472815372	mx	ham	Upper-lower
527	2.01382541021432	pred.ham.mx	4243.91471638222	mx	ham	Upper-lower
528	2.12566805753629	pred.ham.mx	4265.4860843495	mx	ham	Upper-lower
529	2.23751070485826	pred.ham.mx	4284.34272545096	mx	ham	Upper-lower
530	2.34935335218024	pred.ham.mx	4300.52516670132	mx	ham	Upper-lower
531	2.46119599950221	pred.ham.mx	4314.08020113447	mx	ham	Upper-lower
532	2.57303864682418	pred.ham.mx	4325.06050643894	mx	ham	Upper-lower
533	2.68488129414615	pred.ham.mx	4333.52425286706	mx	ham	Upper-lower
534	2.79672394146812	pred.ham.mx	4339.53470336672	mx	ham	Upper-lower
535	2.90856658879009	pred.ham.mx	4343.15980877676	mx	ham	Upper-lower
536	3.02040923611206	pred.ham.mx	4344.47180080156	mx	ham	Upper-lower
537	3.13225188343404	pred.ham.mx	4343.54678534062	mx	ham	Upper-lower
538	3.24409453075601	pred.ham.mx	4340.46433859685	mx	ham	Upper-lower
539	3.35593717807798	pred.ham.mx	4335.30710822518	mx	ham	Upper-lower
540	3.46777982539995	pred.ham.mx	4328.16042161373	mx	ham	Upper-lower
541	3.57962247272192	pred.ham.mx	4319.11190321484	mx	ham	Upper-lower
542	3.69146512004389	pred.ham.mx	4308.25110266498	mx	ham	Upper-lower
543	3.80330776736586	pred.ham.mx	4295.66913525295	mx	ham	Upper-lower
544	3.91515041468784	pred.ham.mx	4281.45833611708	mx	ham	Upper-lower
545	4.02699306200981	pred.ham.mx	4265.71192937455	mx	ham	Upper-lower
546	4.13883570933178	pred.ham.mx	4248.52371321321	mx	ham	Upper-lower
547	4.25067835665375	pred.ham.mx	4229.98776180771	mx	ham	Upper-lower
548	4.36252100397572	pred.ham.mx	4210.19814475955	mx	ham	Upper-lower
549	4.47436365129769	pred.ham.mx	4189.24866460573	mx	ham	Upper-lower
550	4.58620629861966	pred.ham.mx	4167.23261279395	mx	ham	Upper-lower
551	4.69804894594164	pred.ham.mx	4144.24254438393	mx	ham	Upper-lower
552	4.80989159326361	pred.ham.mx	4120.37007160573	mx	ham	Upper-lower
553	4.92173424058558	pred.ham.mx	4095.70567628701	mx	ham	Upper-lower
554	5.03357688790755	pred.ham.mx	4070.33854105225	mx	ham	Upper-lower
555	5.14541953522952	pred.ham.mx	4044.35639909789	mx	ham	Upper-lower
556	5.25726218255149	pred.ham.mx	4017.84540225953	mx	ham	Upper-lower
557	5.36910482987347	pred.ham.mx	3990.89000700879	mx	ham	Upper-lower
558	5.48094747719544	pred.ham.mx	3963.57287794948	mx	ham	Upper-lower
559	5.59279012451741	pred.ham.mx	3935.974808325	mx	ham	Upper-lower
560	5.70463277183938	pred.ham.mx	3908.17465700031	mx	ham	Upper-lower
561	5.81647541916135	pred.ham.mx	3880.2493013428	mx	ham	Upper-lower
562	5.92831806648332	pred.ham.mx	3852.27360539661	mx	ham	Upper-lower
563	6.04016071380529	pred.ham.mx	3824.32040272337	mx	ham	Upper-lower
564	6.15200336112727	pred.ham.mx	3796.4604932689	mx	ham	Upper-lower
565	6.26384600844924	pred.ham.mx	3768.76265361019	mx	ham	Upper-lower
566	6.37568865577121	pred.ham.mx	3741.29365993808	mx	ham	Upper-lower
567	6.48753130309318	pred.ham.mx	3714.11832313976	mx	ham	Upper-lower
568	6.59937395041515	pred.ham.mx	3687.29953535961	mx	ham	Upper-lower
569	6.71121659773712	pred.ham.mx	3660.89832743751	mx	ham	Upper-lower
570	6.8230592450591	pred.ham.mx	3634.97393664925	mx	ham	Upper-lower
571	6.93490189238107	pred.ham.mx	3609.58388420495	mx	ham	Upper-lower
572	7.04674453970304	pred.ham.mx	3584.78406199639	mx	ham	Upper-lower
573	7.15858718702501	pred.ham.mx	3560.62882812388	mx	ham	Upper-lower
574	7.27042983434698	pred.ham.mx	3537.17111077707	mx	ham	Upper-lower
575	7.38227248166895	pred.ham.mx	3514.462520091	mx	ham	Upper-lower
576	7.49411512899092	pred.ham.mx	3492.55346764952	mx	ham	Upper-lower
577	7.60595777631289	pred.ham.mx	3471.49329336187	mx	ham	Upper-lower
578	7.71780042363487	pred.ham.mx	3451.33039949541	mx	ham	Upper-lower
579	7.82964307095684	pred.ham.mx	3432.11239170687	mx	ham	Upper-lower
580	7.94148571827881	pred.ham.mx	3413.88622697796	mx	ham	Upper-lower
581	8.05332836560078	pred.ham.mx	3396.69836842636	mx	ham	Upper-lower
582	8.16517101292275	pred.ham.mx	3380.59494703246	mx	ham	Upper-lower
583	8.27701366024472	pred.ham.mx	3365.62193039387	mx	ham	Upper-lower
584	8.38885630756669	pred.ham.mx	3351.82529869522	mx	ham	Upper-lower
585	8.50069895488867	pred.ham.mx	3339.25122815987	mx	ham	Upper-lower
586	8.61254160221064	pred.ham.mx	3327.94628233302	mx	ham	Upper-lower
587	8.72438424953261	pred.ham.mx	3317.95761163321	mx	ham	Upper-lower
588	8.83622689685458	pred.ham.mx	3309.33316170128	mx	ham	Upper-lower
589	8.94806954417655	pred.ham.mx	3302.12189117399	mx	ham	Upper-lower
590	9.05991219149852	pred.ham.mx	3296.37399961303	mx	ham	Upper-lower
591	9.1717548388205	pred.ham.mx	3292.14116643118	mx	ham	Upper-lower
592	9.28359748614247	pred.ham.mx	3289.47680177613	mx	ham	Upper-lower
593	9.39544013346444	pred.ham.mx	3288.43631045971	mx	ham	Upper-lower
594	9.50728278078641	pred.ham.mx	3289.07737015821	mx	ham	Upper-lower
595	9.61912542810838	pred.ham.mx	3291.46022525779	mx	ham	Upper-lower
596	9.73096807543035	pred.ham.mx	3295.64799788098	mx	ham	Upper-lower
597	9.84281072275232	pred.ham.mx	3301.70701780602	mx	ham	Upper-lower
598	9.9546533700743	pred.ham.mx	3309.70717318313	mx	ham	Upper-lower
599	10.0664960173963	pred.ham.mx	3319.72228416249	mx	ham	Upper-lower
600	10.1783386647182	pred.ham.mx	3331.83050178018	mx	ham	Upper-lower
601	-0.894083420156937	pred.mus.md	2285.28616010217	md	mus	Upper-lower
602	-0.782240772834965	pred.mus.md	2355.27679096611	md	mus	Upper-lower
603	-0.670398125512994	pred.mus.md	2424.22626493653	md	mus	Upper-lower
604	-0.558555478191022	pred.mus.md	2491.9766225057	md	mus	Upper-lower
605	-0.446712830869051	pred.mus.md	2558.37476500897	md	mus	Upper-lower
606	-0.334870183547079	pred.mus.md	2623.27320964049	md	mus	Upper-lower
607	-0.223027536225108	pred.mus.md	2686.5307948164	md	mus	Upper-lower
608	-0.111184888903136	pred.mus.md	2748.01333121601	md	mus	Upper-lower
609	0.000657758418835197	pred.mus.md	2807.59419451281	md	mus	Upper-lower
610	0.112500405740807	pred.mus.md	2865.15485650995	md	mus	Upper-lower
611	0.224343053062778	pred.mus.md	2920.58535210855	md	mus	Upper-lower
612	0.33618570038475	pred.mus.md	2973.7846802518	md	mus	Upper-lower
613	0.448028347706721	pred.mus.md	3024.66113769484	md	mus	Upper-lower
614	0.559870995028692	pred.mus.md	3073.13258513911	md	mus	Upper-lower
615	0.671713642350664	pred.mus.md	3119.12664593455	md	mus	Upper-lower
616	0.783556289672636	pred.mus.md	3162.58083818457	md	mus	Upper-lower
617	0.895398936994607	pred.mus.md	3203.44264168111	md	mus	Upper-lower
618	1.00724158431658	pred.mus.md	3241.6695016461	md	mus	Upper-lower
619	1.11908423163855	pred.mus.md	3277.2287717548	md	mus	Upper-lower
620	1.23092687896052	pred.mus.md	3310.09759936399	md	mus	Upper-lower
621	1.34276952628249	pred.mus.md	3340.26275626031	md	mus	Upper-lower
622	1.45461217360446	pred.mus.md	3367.72041857992	md	mus	Upper-lower
623	1.56645482092644	pred.mus.md	3392.47589982942	md	mus	Upper-lower
624	1.67829746824841	pred.mus.md	3414.5433411595	md	mus	Upper-lower
625	1.79014011557038	pred.mus.md	3433.94536320813	md	mus	Upper-lower
626	1.90198276289235	pred.mus.md	3450.71268394136	md	mus	Upper-lower
627	2.01382541021432	pred.mus.md	3464.88370697777	md	mus	Upper-lower
628	2.12566805753629	pred.mus.md	3476.50408489253	md	mus	Upper-lower
629	2.23751070485826	pred.mus.md	3485.62626195901	md	mus	Upper-lower
630	2.34935335218024	pred.mus.md	3492.30900070711	md	mus	Upper-lower
631	2.46119599950221	pred.mus.md	3496.61689655845	md	mus	Upper-lower
632	2.57303864682418	pred.mus.md	3498.61988464624	md	mus	Upper-lower
633	2.68488129414615	pred.mus.md	3498.3927427444	md	mus	Upper-lower
634	2.79672394146812	pred.mus.md	3496.01459402177	md	mus	Upper-lower
635	2.90856658879009	pred.mus.md	3491.56841310704	md	mus	Upper-lower
636	3.02040923611206	pred.mus.md	3485.14053870207	md	mus	Upper-lower
637	3.13225188343404	pred.mus.md	3476.82019572083	md	mus	Upper-lower
638	3.24409453075601	pred.mus.md	3466.69902966124	md	mus	Upper-lower
639	3.35593717807798	pred.mus.md	3454.87065564169	md	mus	Upper-lower
640	3.46777982539995	pred.mus.md	3441.43022425701	md	mus	Upper-lower
641	3.57962247272192	pred.mus.md	3426.47400613258	md	mus	Upper-lower
642	3.69146512004389	pred.mus.md	3410.0989967834	md	mus	Upper-lower
643	3.80330776736586	pred.mus.md	3392.40254312052	md	mus	Upper-lower
644	3.91515041468784	pred.mus.md	3373.48199269092	md	mus	Upper-lower
645	4.02699306200981	pred.mus.md	3353.43436649286	md	mus	Upper-lower
646	4.13883570933178	pred.mus.md	3332.35605597672	md	mus	Upper-lower
647	4.25067835665375	pred.mus.md	3310.34254462399	md	mus	Upper-lower
648	4.36252100397572	pred.mus.md	3287.48815429467	md	mus	Upper-lower
649	4.47436365129769	pred.mus.md	3263.88581634769	md	mus	Upper-lower
650	4.58620629861966	pred.mus.md	3239.62686736903	md	mus	Upper-lower
651	4.69804894594164	pred.mus.md	3214.80086919032	md	mus	Upper-lower
652	4.80989159326361	pred.mus.md	3189.49545274535	md	mus	Upper-lower
653	4.92173424058558	pred.mus.md	3163.79618519332	md	mus	Upper-lower
654	5.03357688790755	pred.mus.md	3137.78645963673	md	mus	Upper-lower
655	5.14541953522952	pred.mus.md	3111.54740667631	md	mus	Upper-lower
656	5.25726218255149	pred.mus.md	3085.1578269761	md	mus	Upper-lower
657	5.36910482987347	pred.mus.md	3058.69414395767	md	mus	Upper-lower
658	5.48094747719544	pred.mus.md	3032.23037570268	md	mus	Upper-lower
659	5.59279012451741	pred.mus.md	3005.83812511687	md	mus	Upper-lower
660	5.70463277183938	pred.mus.md	2979.58658739511	md	mus	Upper-lower
661	5.81647541916135	pred.mus.md	2953.54257382594	md	mus	Upper-lower
662	5.92831806648332	pred.mus.md	2927.77055098344	md	mus	Upper-lower
663	6.04016071380529	pred.mus.md	2902.33269437429	md	mus	Upper-lower
664	6.15200336112727	pred.mus.md	2877.28895563693	md	mus	Upper-lower
665	6.26384600844924	pred.mus.md	2852.69714242742	md	mus	Upper-lower
666	6.37568865577121	pred.mus.md	2828.61301017191	md	mus	Upper-lower
667	6.48753130309318	pred.mus.md	2805.09036491831	md	mus	Upper-lower
668	6.59937395041515	pred.mus.md	2782.18117657794	md	mus	Upper-lower
669	6.71121659773712	pred.mus.md	2759.935701913	md	mus	Upper-lower
670	6.8230592450591	pred.mus.md	2738.40261669474	md	mus	Upper-lower
671	6.93490189238107	pred.mus.md	2717.62915653205	md	mus	Upper-lower
672	7.04674453970304	pred.mus.md	2697.66126594843	md	mus	Upper-lower
673	7.15858718702501	pred.mus.md	2678.54375536856	md	mus	Upper-lower
674	7.27042983434698	pred.mus.md	2660.320465762	md	mus	Upper-lower
675	7.38227248166895	pred.mus.md	2643.0344407821	md	mus	Upper-lower
676	7.49411512899092	pred.mus.md	2626.72810633257	md	mus	Upper-lower
677	7.60595777631289	pred.mus.md	2611.44345759208	md	mus	Upper-lower
678	7.71780042363487	pred.mus.md	2597.22225362954	md	mus	Upper-lower
679	7.82964307095684	pred.mus.md	2584.10621984944	md	mus	Upper-lower
680	7.94148571827881	pred.mus.md	2572.13725861794	md	mus	Upper-lower
681	8.05332836560078	pred.mus.md	2561.35766853747	md	mus	Upper-lower
682	8.16517101292275	pred.mus.md	2551.81037296051	md	mus	Upper-lower
683	8.27701366024472	pred.mus.md	2543.53915846327	md	mus	Upper-lower
684	8.38885630756669	pred.mus.md	2536.58892413775	md	mus	Upper-lower
685	8.50069895488867	pred.mus.md	2531.00594270796	md	mus	Upper-lower
686	8.61254160221064	pred.mus.md	2526.83813463324	md	mus	Upper-lower
687	8.72438424953261	pred.mus.md	2524.13535653106	md	mus	Upper-lower
688	8.83622689685458	pred.mus.md	2522.949705435	md	mus	Upper-lower
689	8.94806954417655	pred.mus.md	2523.33584060224	md	mus	Upper-lower
690	9.05991219149852	pred.mus.md	2525.35132480174	md	mus	Upper-lower
691	9.1717548388205	pred.mus.md	2529.05698725184	md	mus	Upper-lower
692	9.28359748614247	pred.mus.md	2534.51731063679	md	mus	Upper-lower
693	9.39544013346444	pred.mus.md	2541.8008449195	md	mus	Upper-lower
694	9.50728278078641	pred.mus.md	2550.98065098626	md	mus	Upper-lower
695	9.61912542810838	pred.mus.md	2562.13477751238	md	mus	Upper-lower
696	9.73096807543035	pred.mus.md	2575.34677483073	md	mus	Upper-lower
697	9.84281072275232	pred.mus.md	2590.70625002389	md	mus	Upper-lower
698	9.9546533700743	pred.mus.md	2608.3094679501	md	mus	Upper-lower
699	10.0664960173963	pred.mus.md	2628.26000346285	md	mus	Upper-lower
700	10.1783386647182	pred.mus.md	2650.66945069922	md	mus	Upper-lower
701	-0.894083420156937	pred.mus.mx	2285.28616010217	mx	mus	Upper-lower
702	-0.782240772834965	pred.mus.mx	2351.41021094211	mx	mus	Upper-lower
703	-0.670398125512994	pred.mus.mx	2416.72203815745	mx	mus	Upper-lower
704	-0.558555478191022	pred.mus.mx	2481.09456158096	mx	mus	Upper-lower
705	-0.446712830869051	pred.mus.mx	2544.40395581967	mx	mus	Upper-lower
706	-0.334870183547079	pred.mus.mx	2606.53017924411	mx	mus	Upper-lower
707	-0.223027536225108	pred.mus.mx	2667.35747368131	mx	mus	Upper-lower
708	-0.111184888903136	pred.mus.mx	2726.77483188209	mx	mus	Upper-lower
709	0.000657758418835197	pred.mus.mx	2784.67643018952	mx	mus	Upper-lower
710	0.112500405740807	pred.mus.mx	2840.96202420547	mx	mus	Upper-lower
711	0.224343053062778	pred.mus.mx	2895.53730563141	mx	mus	Upper-lower
712	0.33618570038475	pred.mus.mx	2948.31421884303	mx	mus	Upper-lower
713	0.448028347706721	pred.mus.mx	2999.21123614145	mx	mus	Upper-lower
714	0.559870995028692	pred.mus.mx	3048.15359100288	mx	mus	Upper-lower
715	0.671713642350664	pred.mus.mx	3095.07346901837	mx	mus	Upper-lower
716	0.783556289672636	pred.mus.mx	3139.91015657376	mx	mus	Upper-lower
717	0.895398936994607	pred.mus.mx	3182.61014766211	mx	mus	Upper-lower
718	1.00724158431658	pred.mus.mx	3223.12720954445	mx	mus	Upper-lower
719	1.11908423163855	pred.mus.mx	3261.42240827763	mx	mus	Upper-lower
720	1.23092687896052	pred.mus.mx	3297.46409540658	mx	mus	Upper-lower
721	1.34276952628249	pred.mus.mx	3331.2278573725	mx	mus	Upper-lower
722	1.45461217360446	pred.mus.mx	3362.69642941553	mx	mus	Upper-lower
723	1.56645482092644	pred.mus.mx	3391.8595759501	mx	mus	Upper-lower
724	1.67829746824841	pred.mus.mx	3418.71393956249	mx	mus	Upper-lower
725	1.79014011557038	pred.mus.mx	3443.26286092366	mx	mus	Upper-lower
726	1.90198276289235	pred.mus.mx	3465.51617202469	mx	mus	Upper-lower
727	2.01382541021432	pred.mus.mx	3485.48996522975	mx	mus	Upper-lower
728	2.12566805753629	pred.mus.mx	3503.20634070167	mx	mus	Upper-lower
729	2.23751070485826	pred.mus.mx	3518.69313478907	mx	mus	Upper-lower
730	2.34935335218024	pred.mus.mx	3531.98363197398	mx	mus	Upper-lower
731	2.46119599950221	pred.mus.mx	3543.11626296505	mx	mus	Upper-lower
732	2.57303864682418	pred.mus.mx	3552.13429148625	mx	mus	Upper-lower
733	2.68488129414615	pred.mus.mx	3559.08549225605	mx	mus	Upper-lower
734	2.79672394146812	pred.mus.mx	3564.02182257914	mx	mus	Upper-lower
735	2.90856658879009	pred.mus.mx	3566.99908988398	mx	mus	Upper-lower
736	3.02040923611206	pred.mus.mx	3568.07661743636	mx	mus	Upper-lower
737	3.13225188343404	pred.mus.mx	3567.31691034462	mx	mus	Upper-lower
738	3.24409453075601	pred.mus.mx	3564.78532384683	mx	mus	Upper-lower
739	3.35593717807798	pred.mus.mx	3560.54973573771	mx	mus	Upper-lower
740	3.46777982539995	pred.mus.mx	3554.68022465336	mx	mus	Upper-lower
741	3.57962247272192	pred.mus.mx	3547.24875578859	mx	mus	Upper-lower
742	3.69146512004389	pred.mus.mx	3538.32887547507	mx	mus	Upper-lower
743	3.80330776736586	pred.mus.mx	3527.99541590102	mx	mus	Upper-lower
744	3.91515041468784	pred.mus.mx	3516.32421110636	mx	mus	Upper-lower
745	4.02699306200981	pred.mus.mx	3503.39182524157	mx	mus	Upper-lower
746	4.13883570933178	pred.mus.mx	3489.27529393633	mx	mus	Upper-lower
747	4.25067835665375	pred.mus.mx	3474.05187948588	mx	mus	Upper-lower
748	4.36252100397572	pred.mus.mx	3457.79884042955	mx	mus	Upper-lower
749	4.47436365129769	pred.mus.mx	3440.59321596894	mx	mus	Upper-lower
750	4.58620629861966	pred.mus.mx	3422.5116255525	mx	mus	Upper-lower
751	4.69804894594164	pred.mus.mx	3403.63008383967	mx	mus	Upper-lower
752	4.80989159326361	pred.mus.mx	3384.02383115215	mx	mus	Upper-lower
753	4.92173424058558	pred.mus.mx	3363.76717942209	mx	mus	Upper-lower
754	5.03357688790755	pred.mus.mx	3342.9333735574	mx	mus	Upper-lower
755	5.14541953522952	pred.mus.mx	3321.59446806349	mx	mus	Upper-lower
756	5.25726218255149	pred.mus.mx	3299.82121868795	mx	mus	Upper-lower
757	5.36910482987347	pred.mus.mx	3277.68298879078	mx	mus	Upper-lower
758	5.48094747719544	pred.mus.mx	3255.24767008666	mx	mus	Upper-lower
759	5.59279012451741	pred.mus.mx	3232.58161735839	mx	mus	Upper-lower
760	5.70463277183938	pred.mus.mx	3209.74959670066	mx	mus	Upper-lower
761	5.81647541916135	pred.mus.mx	3186.81474682161	mx	mus	Upper-lower
762	5.92831806648332	pred.mus.mx	3163.83855290462	mx	mus	Upper-lower
763	6.04016071380529	pred.mus.mx	3140.88083251558	mx	mus	Upper-lower
764	6.15200336112727	pred.mus.mx	3117.99973302956	mx	mus	Upper-lower
765	6.26384600844924	pred.mus.mx	3095.25174004649	mx	mus	Upper-lower
766	6.37568865577121	pred.mus.mx	3072.69169626675	mx	mus	Upper-lower
767	6.48753130309318	pred.mus.mx	3050.37283030399	mx	mus	Upper-lower
768	6.59937395041515	pred.mus.mx	3028.34679492527	mx	mus	Upper-lower
769	6.71121659773712	pred.mus.mx	3006.66371422451	mx	mus	Upper-lower
770	6.8230592450591	pred.mus.mx	2985.37223925722	mx	mus	Upper-lower
771	6.93490189238107	pred.mus.mx	2964.51961168918	mx	mus	Upper-lower
772	7.04674453970304	pred.mus.mx	2944.15173504129	mx	mus	Upper-lower
773	7.15858718702501	pred.mus.mx	2924.31325314499	mx	mus	Upper-lower
774	7.27042983434698	pred.mus.mx	2905.04763545859	mx	mus	Upper-lower
775	7.38227248166895	pred.mus.mx	2886.39726893372	mx	mus	Upper-lower
776	7.49411512899092	pred.mus.mx	2868.40355616242	mx	mus	Upper-lower
777	7.60595777631289	pred.mus.mx	2851.10701957976	mx	mus	Upper-lower
778	7.71780042363487	pred.mus.mx	2834.54741154375	mx	mus	Upper-lower
779	7.82964307095684	pred.mus.mx	2818.76383016307	mx	mus	Upper-lower
780	7.94148571827881	pred.mus.mx	2803.7948407953	mx	mus	Upper-lower
781	8.05332836560078	pred.mus.mx	2789.67860319182	mx	mus	Upper-lower
782	8.16517101292275	pred.mus.mx	2776.45300432254	mx	mus	Upper-lower
783	8.27701366024472	pred.mus.mx	2764.15579697255	mx	mus	Upper-lower
784	8.38885630756669	pred.mus.mx	2752.82474426454	mx	mus	Upper-lower
785	8.50069895488867	pred.mus.mx	2742.4977703261	mx	mus	Upper-lower
786	8.61254160221064	pred.mus.mx	2733.21311738884	mx	mus	Upper-lower
787	8.72438424953261	pred.mus.mx	2725.0095096783	mx	mus	Upper-lower
788	8.83622689685458	pred.mus.mx	2717.92632452914	mx	mus	Upper-lower
789	8.94806954417655	pred.mus.mx	2712.00377124069	mx	mus	Upper-lower
790	9.05991219149852	pred.mus.mx	2707.28307827303	mx	mus	Upper-lower
791	9.1717548388205	pred.mus.mx	2703.806689475	mx	mus	Upper-lower
792	9.28359748614247	pred.mus.mx	2701.61847013283	mx	mus	Upper-lower
793	9.39544013346444	pred.mus.mx	2700.76392373295	mx	mus	Upper-lower
794	9.50728278078641	pred.mus.mx	2701.29042044544	mx	mus	Upper-lower
795	9.61912542810838	pred.mus.mx	2703.24743845669	mx	mus	Upper-lower
796	9.73096807543035	pred.mus.mx	2706.68681941279	mx	mus	Upper-lower
797	9.84281072275232	pred.mus.mx	2711.6630393793	mx	mus	Upper-lower
798	9.9546533700743	pred.mus.mx	2718.23349688155	mx	mus	Upper-lower
799	10.0664960173963	pred.mus.mx	2726.45881976198	mx	mus	Upper-lower
800	10.1783386647182	pred.mus.mx	2736.40319278163	mx	mus	Upper-lower
801	-0.894083420156937	pred.ham.md	2469.20538694163	md	ham	Hamster-mouse
802	-0.782240772834965	pred.ham.md	2527.37205706465	md	ham	Hamster-mouse
803	-0.670398125512994	pred.ham.md	2584.90896445842	md	ham	Hamster-mouse
804	-0.558555478191022	pred.ham.md	2641.74417835698	md	ham	Hamster-mouse
805	-0.446712830869051	pred.ham.md	2697.80790300293	md	ham	Hamster-mouse
806	-0.334870183547079	pred.ham.md	2753.03268288331	md	ham	Hamster-mouse
807	-0.223027536225108	pred.ham.md	2807.35359505531	md	ham	Hamster-mouse
808	-0.111184888903136	pred.ham.md	2860.70842787372	md	ham	Hamster-mouse
809	0.000657758418835197	pred.ham.md	2913.03784553744	md	ham	Hamster-mouse
810	0.112500405740807	pred.ham.md	2964.28553797712	md	ham	Hamster-mouse
811	0.224343053062778	pred.ham.md	3014.39835571172	md	ham	Hamster-mouse
812	0.33618570038475	pred.ham.md	3063.32642940583	md	ham	Hamster-mouse
813	0.448028347706721	pred.ham.md	3111.0232739621	md	ham	Hamster-mouse
814	0.559870995028692	pred.ham.md	3157.44587708283	md	ham	Hamster-mouse
815	0.671713642350664	pred.ham.md	3202.55477233165	md	ham	Hamster-mouse
816	0.783556289672636	pred.ham.md	3246.31409681816	md	ham	Hamster-mouse
817	0.895398936994607	pred.ham.md	3288.69163371722	md	ham	Hamster-mouse
818	1.00724158431658	pred.ham.md	3329.65883991685	md	ham	Hamster-mouse
819	1.11908423163855	pred.ham.md	3369.1908591668	md	ham	Hamster-mouse
820	1.23092687896052	pred.ham.md	3407.26652117115	md	ham	Hamster-mouse
821	1.34276952628249	pred.ham.md	3443.86832713433	md	ham	Hamster-mouse
822	1.45461217360446	pred.ham.md	3478.98242232879	md	ham	Hamster-mouse
823	1.56645482092644	pred.ham.md	3512.59855630561	md	ham	Hamster-mouse
824	1.67829746824841	pred.ham.md	3544.71003141559	md	ham	Hamster-mouse
825	1.79014011557038	pred.ham.md	3575.31364034783	md	ham	Hamster-mouse
826	1.90198276289235	pred.ham.md	3604.40959342615	md	ham	Hamster-mouse
827	2.01382541021432	pred.ham.md	3632.00143643012	md	ham	Hamster-mouse
828	2.12566805753629	pred.ham.md	3658.09595972821	md	ham	Hamster-mouse
829	2.23751070485826	pred.ham.md	3682.70309952452	md	ham	Hamster-mouse
830	2.34935335218024	pred.ham.md	3705.83583202914	md	ham	Hamster-mouse
831	2.46119599950221	pred.ham.md	3727.51006136507	md	ham	Hamster-mouse
832	2.57303864682418	pred.ham.md	3747.74450202209	md	ham	Hamster-mouse
833	2.68488129414615	pred.ham.md	3766.56055666073	md	ham	Hamster-mouse
834	2.79672394146812	pred.ham.md	3783.98219005726	md	ham	Hamster-mouse
835	2.90856658879009	pred.ham.md	3800.03579996469	md	ham	Hamster-mouse
836	3.02040923611206	pred.ham.md	3814.7500856446	md	ham	Hamster-mouse
837	3.13225188343404	pred.ham.md	3828.15591480106	md	ham	Hamster-mouse
838	3.24409453075601	pred.ham.md	3840.28618962141	md	ham	Hamster-mouse
839	3.35593717807798	pred.ham.md	3851.17571259957	md	ham	Hamster-mouse
840	3.46777982539995	pred.ham.md	3860.86105278578	md	ham	Hamster-mouse
841	3.57962247272192	pred.ham.md	3869.38041307356	md	ham	Hamster-mouse
842	3.69146512004389	pred.ham.md	3876.77349909975	md	ham	Hamster-mouse
843	3.80330776736586	pred.ham.md	3883.08139029733	md	ham	Hamster-mouse
844	3.91515041468784	pred.ham.md	3888.34641360401	md	ham	Hamster-mouse
845	4.02699306200981	pred.ham.md	3892.61202029223	md	ham	Hamster-mouse
846	4.13883570933178	pred.ham.md	3895.92266634876	md	ham	Hamster-mouse
847	4.25067835665375	pred.ham.md	3898.3236967948	md	ham	Hamster-mouse
848	4.36252100397572	pred.ham.md	3899.86123430041	md	ham	Hamster-mouse
849	4.47436365129769	pred.ham.md	3900.58207241091	md	ham	Hamster-mouse
850	4.58620629861966	pred.ham.md	3900.53357366769	md	ham	Hamster-mouse
851	4.69804894594164	pred.ham.md	3899.76357287116	md	ham	Hamster-mouse
852	4.80989159326361	pred.ham.md	3898.3202857009	md	ham	Hamster-mouse
853	4.92173424058558	pred.ham.md	3896.25222287646	md	ham	Hamster-mouse
854	5.03357688790755	pred.ham.md	3893.60811001198	md	ham	Hamster-mouse
855	5.14541953522952	pred.ham.md	3890.43681329002	md	ham	Hamster-mouse
856	5.25726218255149	pred.ham.md	3886.78727105296	md	ham	Hamster-mouse
857	5.36910482987347	pred.ham.md	3882.70843138631	md	ham	Hamster-mouse
858	5.48094747719544	pred.ham.md	3878.24919574533	md	ham	Hamster-mouse
859	5.59279012451741	pred.ham.md	3873.45836865588	md	ham	Hamster-mouse
860	5.70463277183938	pred.ham.md	3868.38461350212	md	ham	Hamster-mouse
861	5.81647541916135	pred.ham.md	3863.07641439703	md	ham	Hamster-mouse
862	5.92831806648332	pred.ham.md	3857.58204411754	md	ham	Hamster-mouse
863	6.04016071380529	pred.ham.md	3851.94953807395	md	ham	Hamster-mouse
864	6.15200336112727	pred.ham.md	3846.22667427325	md	ham	Hamster-mouse
865	6.26384600844924	pred.ham.md	3840.46095922768	md	ham	Hamster-mouse
866	6.37568865577121	pred.ham.md	3834.69961975457	md	ham	Hamster-mouse
867	6.48753130309318	pred.ham.md	3828.98960060895	md	ham	Hamster-mouse
868	6.59937395041515	pred.ham.md	3823.37756788918	md	ham	Hamster-mouse
869	6.71121659773712	pred.ham.md	3817.90991815574	md	ham	Hamster-mouse
870	6.8230592450591	pred.ham.md	3812.6327932054	md	ham	Hamster-mouse
871	6.93490189238107	pred.ham.md	3807.59210044735	md	ham	Hamster-mouse
872	7.04674453970304	pred.ham.md	3802.83353883358	md	ham	Hamster-mouse
873	7.15858718702501	pred.ham.md	3798.40263030388	md	ham	Hamster-mouse
874	7.27042983434698	pred.ham.md	3794.3447567154	md	ham	Hamster-mouse
875	7.38227248166895	pred.ham.md	3790.70520223862	md	ham	Hamster-mouse
876	7.49411512899092	pred.ham.md	3787.52920121459	md	ham	Hamster-mouse
877	7.60595777631289	pred.ham.md	3784.86199148417	md	ham	Hamster-mouse
878	7.71780042363487	pred.ham.md	3782.74887321665	md	ham	Hamster-mouse
879	7.82964307095684	pred.ham.md	3781.23527328473	md	ham	Hamster-mouse
880	7.94148571827881	pred.ham.md	3780.36681525331	md	ham	Hamster-mouse
881	8.05332836560078	pred.ham.md	3780.18939507319	md	ham	Hamster-mouse
882	8.16517101292275	pred.ham.md	3780.74926259501	md	ham	Hamster-mouse
883	8.27701366024472	pred.ham.md	3782.09310904671	md	ham	Hamster-mouse
884	8.38885630756669	pred.ham.md	3784.26816064665	md	ham	Hamster-mouse
885	8.50069895488867	pred.ham.md	3787.32227855635	md	ham	Hamster-mouse
886	8.61254160221064	pred.ham.md	3791.30406541121	md	ham	Hamster-mouse
887	8.72438424953261	pred.ham.md	3796.26297870401	md	ham	Hamster-mouse
888	8.83622689685458	pred.ham.md	3802.24945133618	md	ham	Hamster-mouse
889	8.94806954417655	pred.ham.md	3809.31501969393	md	ham	Hamster-mouse
890	9.05991219149852	pred.ham.md	3817.51245965283	md	ham	Hamster-mouse
891	9.1717548388205	pred.ham.md	3826.89593096368	md	ham	Hamster-mouse
892	9.28359748614247	pred.ham.md	3837.52113052611	md	ham	Hamster-mouse
893	9.39544013346444	pred.ham.md	3849.44545511389	md	ham	Hamster-mouse
894	9.50728278078641	pred.ham.md	3862.72817417832	md	ham	Hamster-mouse
895	9.61912542810838	pred.ham.md	3877.43061342354	md	ham	Hamster-mouse
896	9.73096807543035	pred.ham.md	3893.61634992029	md	ham	Hamster-mouse
897	9.84281072275232	pred.ham.md	3911.35141960405	md	ham	Hamster-mouse
898	9.9546533700743	pred.ham.md	3930.70453808918	md	ham	Hamster-mouse
899	10.0664960173963	pred.ham.md	3951.74733582399	md	ham	Hamster-mouse
900	10.1783386647182	pred.ham.md	3974.55460871326	md	ham	Hamster-mouse
901	-0.894083420156937	pred.ham.mx	2469.20538694163	mx	ham	Hamster-mouse
902	-0.782240772834965	pred.ham.mx	2527.37205706465	mx	ham	Hamster-mouse
903	-0.670398125512994	pred.ham.mx	2584.90896445842	mx	ham	Hamster-mouse
904	-0.558555478191022	pred.ham.mx	2641.74417835698	mx	ham	Hamster-mouse
905	-0.446712830869051	pred.ham.mx	2697.80790300293	mx	ham	Hamster-mouse
906	-0.334870183547079	pred.ham.mx	2753.03268288331	mx	ham	Hamster-mouse
907	-0.223027536225108	pred.ham.mx	2807.35359505531	mx	ham	Hamster-mouse
908	-0.111184888903136	pred.ham.mx	2860.70842787372	mx	ham	Hamster-mouse
909	0.000657758418835197	pred.ham.mx	2913.03784553744	mx	ham	Hamster-mouse
910	0.112500405740807	pred.ham.mx	2964.28553797712	mx	ham	Hamster-mouse
911	0.224343053062778	pred.ham.mx	3014.39835571172	mx	ham	Hamster-mouse
912	0.33618570038475	pred.ham.mx	3063.32642940583	mx	ham	Hamster-mouse
913	0.448028347706721	pred.ham.mx	3111.0232739621	mx	ham	Hamster-mouse
914	0.559870995028692	pred.ham.mx	3157.44587708283	mx	ham	Hamster-mouse
915	0.671713642350664	pred.ham.mx	3202.55477233165	mx	ham	Hamster-mouse
916	0.783556289672636	pred.ham.mx	3246.31409681816	mx	ham	Hamster-mouse
917	0.895398936994607	pred.ham.mx	3288.69163371722	mx	ham	Hamster-mouse
918	1.00724158431658	pred.ham.mx	3329.65883991685	mx	ham	Hamster-mouse
919	1.11908423163855	pred.ham.mx	3369.1908591668	mx	ham	Hamster-mouse
920	1.23092687896052	pred.ham.mx	3407.26652117115	mx	ham	Hamster-mouse
921	1.34276952628249	pred.ham.mx	3443.86832713433	mx	ham	Hamster-mouse
922	1.45461217360446	pred.ham.mx	3478.98242232879	mx	ham	Hamster-mouse
923	1.56645482092644	pred.ham.mx	3512.59855630561	mx	ham	Hamster-mouse
924	1.67829746824841	pred.ham.mx	3544.71003141559	mx	ham	Hamster-mouse
925	1.79014011557038	pred.ham.mx	3575.31364034783	mx	ham	Hamster-mouse
926	1.90198276289235	pred.ham.mx	3604.40959342615	mx	ham	Hamster-mouse
927	2.01382541021432	pred.ham.mx	3632.00143643012	mx	ham	Hamster-mouse
928	2.12566805753629	pred.ham.mx	3658.09595972821	mx	ham	Hamster-mouse
929	2.23751070485826	pred.ham.mx	3682.70309952452	mx	ham	Hamster-mouse
930	2.34935335218024	pred.ham.mx	3705.83583202914	mx	ham	Hamster-mouse
931	2.46119599950221	pred.ham.mx	3727.51006136507	mx	ham	Hamster-mouse
932	2.57303864682418	pred.ham.mx	3747.74450202209	mx	ham	Hamster-mouse
933	2.68488129414615	pred.ham.mx	3766.56055666073	mx	ham	Hamster-mouse
934	2.79672394146812	pred.ham.mx	3783.98219005726	mx	ham	Hamster-mouse
935	2.90856658879009	pred.ham.mx	3800.03579996469	mx	ham	Hamster-mouse
936	3.02040923611206	pred.ham.mx	3814.7500856446	mx	ham	Hamster-mouse
937	3.13225188343404	pred.ham.mx	3828.15591480106	mx	ham	Hamster-mouse
938	3.24409453075601	pred.ham.mx	3840.28618962141	mx	ham	Hamster-mouse
939	3.35593717807798	pred.ham.mx	3851.17571259957	mx	ham	Hamster-mouse
940	3.46777982539995	pred.ham.mx	3860.86105278578	mx	ham	Hamster-mouse
941	3.57962247272192	pred.ham.mx	3869.38041307356	mx	ham	Hamster-mouse
942	3.69146512004389	pred.ham.mx	3876.77349909975	mx	ham	Hamster-mouse
943	3.80330776736586	pred.ham.mx	3883.08139029733	mx	ham	Hamster-mouse
944	3.91515041468784	pred.ham.mx	3888.34641360401	mx	ham	Hamster-mouse
945	4.02699306200981	pred.ham.mx	3892.61202029223	mx	ham	Hamster-mouse
946	4.13883570933178	pred.ham.mx	3895.92266634876	mx	ham	Hamster-mouse
947	4.25067835665375	pred.ham.mx	3898.3236967948	mx	ham	Hamster-mouse
948	4.36252100397572	pred.ham.mx	3899.86123430041	mx	ham	Hamster-mouse
949	4.47436365129769	pred.ham.mx	3900.58207241091	mx	ham	Hamster-mouse
950	4.58620629861966	pred.ham.mx	3900.53357366769	mx	ham	Hamster-mouse
951	4.69804894594164	pred.ham.mx	3899.76357287116	mx	ham	Hamster-mouse
952	4.80989159326361	pred.ham.mx	3898.3202857009	mx	ham	Hamster-mouse
953	4.92173424058558	pred.ham.mx	3896.25222287646	mx	ham	Hamster-mouse
954	5.03357688790755	pred.ham.mx	3893.60811001198	mx	ham	Hamster-mouse
955	5.14541953522952	pred.ham.mx	3890.43681329002	mx	ham	Hamster-mouse
956	5.25726218255149	pred.ham.mx	3886.78727105296	mx	ham	Hamster-mouse
957	5.36910482987347	pred.ham.mx	3882.70843138631	mx	ham	Hamster-mouse
958	5.48094747719544	pred.ham.mx	3878.24919574533	mx	ham	Hamster-mouse
959	5.59279012451741	pred.ham.mx	3873.45836865588	mx	ham	Hamster-mouse
960	5.70463277183938	pred.ham.mx	3868.38461350212	mx	ham	Hamster-mouse
961	5.81647541916135	pred.ham.mx	3863.07641439703	mx	ham	Hamster-mouse
962	5.92831806648332	pred.ham.mx	3857.58204411754	mx	ham	Hamster-mouse
963	6.04016071380529	pred.ham.mx	3851.94953807395	mx	ham	Hamster-mouse
964	6.15200336112727	pred.ham.mx	3846.22667427325	mx	ham	Hamster-mouse
965	6.26384600844924	pred.ham.mx	3840.46095922768	mx	ham	Hamster-mouse
966	6.37568865577121	pred.ham.mx	3834.69961975457	mx	ham	Hamster-mouse
967	6.48753130309318	pred.ham.mx	3828.98960060895	mx	ham	Hamster-mouse
968	6.59937395041515	pred.ham.mx	3823.37756788918	mx	ham	Hamster-mouse
969	6.71121659773712	pred.ham.mx	3817.90991815574	mx	ham	Hamster-mouse
970	6.8230592450591	pred.ham.mx	3812.6327932054	mx	ham	Hamster-mouse
971	6.93490189238107	pred.ham.mx	3807.59210044735	mx	ham	Hamster-mouse
972	7.04674453970304	pred.ham.mx	3802.83353883358	mx	ham	Hamster-mouse
973	7.15858718702501	pred.ham.mx	3798.40263030388	mx	ham	Hamster-mouse
974	7.27042983434698	pred.ham.mx	3794.3447567154	mx	ham	Hamster-mouse
975	7.38227248166895	pred.ham.mx	3790.70520223862	mx	ham	Hamster-mouse
976	7.49411512899092	pred.ham.mx	3787.52920121459	mx	ham	Hamster-mouse
977	7.60595777631289	pred.ham.mx	3784.86199148417	mx	ham	Hamster-mouse
978	7.71780042363487	pred.ham.mx	3782.74887321665	mx	ham	Hamster-mouse
979	7.82964307095684	pred.ham.mx	3781.23527328473	mx	ham	Hamster-mouse
980	7.94148571827881	pred.ham.mx	3780.36681525331	mx	ham	Hamster-mouse
981	8.05332836560078	pred.ham.mx	3780.18939507319	mx	ham	Hamster-mouse
982	8.16517101292275	pred.ham.mx	3780.74926259501	mx	ham	Hamster-mouse
983	8.27701366024472	pred.ham.mx	3782.09310904671	mx	ham	Hamster-mouse
984	8.38885630756669	pred.ham.mx	3784.26816064665	mx	ham	Hamster-mouse
985	8.50069895488867	pred.ham.mx	3787.32227855635	mx	ham	Hamster-mouse
986	8.61254160221064	pred.ham.mx	3791.30406541121	mx	ham	Hamster-mouse
987	8.72438424953261	pred.ham.mx	3796.26297870401	mx	ham	Hamster-mouse
988	8.83622689685458	pred.ham.mx	3802.24945133618	mx	ham	Hamster-mouse
989	8.94806954417655	pred.ham.mx	3809.31501969393	mx	ham	Hamster-mouse
990	9.05991219149852	pred.ham.mx	3817.51245965283	mx	ham	Hamster-mouse
991	9.1717548388205	pred.ham.mx	3826.89593096368	mx	ham	Hamster-mouse
992	9.28359748614247	pred.ham.mx	3837.52113052611	mx	ham	Hamster-mouse
993	9.39544013346444	pred.ham.mx	3849.44545511389	mx	ham	Hamster-mouse
994	9.50728278078641	pred.ham.mx	3862.72817417832	mx	ham	Hamster-mouse
995	9.61912542810838	pred.ham.mx	3877.43061342354	mx	ham	Hamster-mouse
996	9.73096807543035	pred.ham.mx	3893.61634992029	mx	ham	Hamster-mouse
997	9.84281072275232	pred.ham.mx	3911.35141960405	mx	ham	Hamster-mouse
998	9.9546533700743	pred.ham.mx	3930.70453808918	mx	ham	Hamster-mouse
999	10.0664960173963	pred.ham.mx	3951.74733582399	mx	ham	Hamster-mouse
1000	10.1783386647182	pred.ham.mx	3974.55460871326	mx	ham	Hamster-mouse
1001	-0.894083420156937	pred.mus.md	2913.36764906219	md	mus	Hamster-mouse
1002	-0.782240772834965	pred.mus.md	2970.61938546123	md	mus	Hamster-mouse
1003	-0.670398125512994	pred.mus.md	3026.17733001171	md	mus	Hamster-mouse
1004	-0.558555478191022	pred.mus.md	3079.95096203384	md	mus	Hamster-mouse
1005	-0.446712830869051	pred.mus.md	3131.85550132154	md	mus	Hamster-mouse
1006	-0.334870183547079	pred.mus.md	3181.81215768197	md	mus	Hamster-mouse
1007	-0.223027536225108	pred.mus.md	3229.7483454051	md	mus	Hamster-mouse
1008	-0.111184888903136	pred.mus.md	3275.59786227332	md	mus	Hamster-mouse
1009	0.000657758418835197	pred.mus.md	3319.30103299835	md	mus	Hamster-mouse
1010	0.112500405740807	pred.mus.md	3360.80481723936	md	mus	Hamster-mouse
1011	0.224343053062778	pred.mus.md	3400.06288261213	md	mus	Hamster-mouse
1012	0.33618570038475	pred.mus.md	3437.03564334028	md	mus	Hamster-mouse
1013	0.448028347706721	pred.mus.md	3471.69026542589	md	mus	Hamster-mouse
1014	0.559870995028692	pred.mus.md	3504.00063942553	md	mus	Hamster-mouse
1015	0.671713642350664	pred.mus.md	3533.94732210879	md	mus	Hamster-mouse
1016	0.783556289672636	pred.mus.md	3561.51744844743	md	mus	Hamster-mouse
1017	0.895398936994607	pred.mus.md	3586.70461553515	md	mus	Hamster-mouse
1018	1.00724158431658	pred.mus.md	3609.50874016917	md	mus	Hamster-mouse
1019	1.11908423163855	pred.mus.md	3629.93589193526	md	mus	Hamster-mouse
1020	1.23092687896052	pred.mus.md	3647.99810372831	md	mus	Hamster-mouse
1021	1.34276952628249	pred.mus.md	3663.71316171043	md	mus	Hamster-mouse
1022	1.45461217360446	pred.mus.md	3677.10437675865	md	mus	Hamster-mouse
1023	1.56645482092644	pred.mus.md	3688.20033948555	md	mus	Hamster-mouse
1024	1.67829746824841	pred.mus.md	3697.03466092886	md	mus	Hamster-mouse
1025	1.79014011557038	pred.mus.md	3703.64570100142	md	mus	Hamster-mouse
1026	1.90198276289235	pred.mus.md	3708.07628677221	md	mus	Hamster-mouse
1027	2.01382541021432	pred.mus.md	3710.37342261294	md	mus	Hamster-mouse
1028	2.12566805753629	pred.mus.md	3710.58799419513	md	mus	Hamster-mouse
1029	2.23751070485826	pred.mus.md	3708.7744682599	md	mus	Hamster-mouse
1030	2.34935335218024	pred.mus.md	3704.99059000936	md	mus	Hamster-mouse
1031	2.46119599950221	pred.mus.md	3699.29707988492	md	mus	Hamster-mouse
1032	2.57303864682418	pred.mus.md	3691.75733140591	md	mus	Hamster-mouse
1033	2.68488129414615	pred.mus.md	3682.4371116432	md	mus	Hamster-mouse
1034	2.79672394146812	pred.mus.md	3671.40426579745	md	mus	Hamster-mouse
1035	2.90856658879009	pred.mus.md	3658.72842724263	md	mus	Hamster-mouse
1036	3.02040923611206	pred.mus.md	3644.48073428335	md	mus	Hamster-mouse
1037	3.13225188343404	pred.mus.md	3628.73355475971	md	mus	Hamster-mouse
1038	3.24409453075601	pred.mus.md	3611.56021951856	md	mus	Hamster-mouse
1039	3.35593717807798	pred.mus.md	3593.03476565498	md	mus	Hamster-mouse
1040	3.46777982539995	pred.mus.md	3573.23169031366	md	mus	Hamster-mouse
1041	3.57962247272192	pred.mus.md	3552.22571572835	md	mus	Hamster-mouse
1042	3.69146512004389	pred.mus.md	3530.09156606816	md	mus	Hamster-mouse
1043	3.80330776736586	pred.mus.md	3506.90375655417	md	mus	Hamster-mouse
1044	3.91515041468784	pred.mus.md	3482.73639520851	md	mus	Hamster-mouse
1045	4.02699306200981	pred.mus.md	3457.662997501	md	mus	Hamster-mouse
1046	4.13883570933178	pred.mus.md	3431.75631406745	md	mus	Hamster-mouse
1047	4.25067835665375	pred.mus.md	3405.08817158708	md	mus	Hamster-mouse
1048	4.36252100397572	pred.mus.md	3377.72932682648	md	mus	Hamster-mouse
1049	4.47436365129769	pred.mus.md	3349.74933378334	md	mus	Hamster-mouse
1050	4.58620629861966	pred.mus.md	3321.21642379455	md	mus	Hamster-mouse
1051	4.69804894594164	pred.mus.md	3292.19739841168	md	mus	Hamster-mouse
1052	4.80989159326361	pred.mus.md	3262.75753479069	md	mus	Hamster-mouse
1053	4.92173424058558	pred.mus.md	3232.96050329338	md	mus	Hamster-mouse
1054	5.03357688790755	pred.mus.md	3202.8682969541	md	mus	Hamster-mouse
1055	5.14541953522952	pred.mus.md	3172.54117242791	md	mus	Hamster-mouse
1056	5.25726218255149	pred.mus.md	3142.03760200434	md	mus	Hamster-mouse
1057	5.36910482987347	pred.mus.md	3111.41423624429	md	mus	Hamster-mouse
1058	5.48094747719544	pred.mus.md	3080.72587677711	md	mus	Hamster-mouse
1059	5.59279012451741	pred.mus.md	3050.02545877814	md	mus	Hamster-mouse
1060	5.70463277183938	pred.mus.md	3019.36404263635	md	mus	Hamster-mouse
1061	5.81647541916135	pred.mus.md	2988.79081431463	md	mus	Hamster-mouse
1062	5.92831806648332	pred.mus.md	2958.35309390287	md	mus	Hamster-mouse
1063	6.04016071380529	pred.mus.md	2928.09635186503	md	mus	Hamster-mouse
1064	6.15200336112727	pred.mus.md	2898.06423248663	md	mus	Hamster-mouse
1065	6.26384600844924	pred.mus.md	2868.29858403694	md	mus	Hamster-mouse
1066	6.37568865577121	pred.mus.md	2838.83949517149	md	mus	Hamster-mouse
1067	6.48753130309318	pred.mus.md	2809.72533711426	md	mus	Hamster-mouse
1068	6.59937395041515	pred.mus.md	2780.99281117512	md	mus	Hamster-mouse
1069	6.71121659773712	pred.mus.md	2752.67700117676	md	mus	Hamster-mouse
1070	6.8230592450591	pred.mus.md	2724.81143038512	md	mus	Hamster-mouse
1071	6.93490189238107	pred.mus.md	2697.42812255987	md	mus	Hamster-mouse
1072	7.04674453970304	pred.mus.md	2670.55766676455	md	mus	Hamster-mouse
1073	7.15858718702501	pred.mus.md	2644.22928560052	md	mus	Hamster-mouse
1074	7.27042983434698	pred.mus.md	2618.47090655495	md	mus	Hamster-mouse
1075	7.38227248166895	pred.mus.md	2593.30923617922	md	mus	Hamster-mouse
1076	7.49411512899092	pred.mus.md	2568.76983684165	md	mus	Hamster-mouse
1077	7.60595777631289	pred.mus.md	2544.87720582648	md	mus	Hamster-mouse
1078	7.71780042363487	pred.mus.md	2521.6548565792	md	mus	Hamster-mouse
1079	7.82964307095684	pred.mus.md	2499.12540192752	md	mus	Hamster-mouse
1080	7.94148571827881	pred.mus.md	2477.3106391363	md	mus	Hamster-mouse
1081	8.05332836560078	pred.mus.md	2456.23163668441	md	mus	Hamster-mouse
1082	8.16517101292275	pred.mus.md	2435.90882268149	md	mus	Hamster-mouse
1083	8.27701366024472	pred.mus.md	2416.36207487239	md	mus	Hamster-mouse
1084	8.38885630756669	pred.mus.md	2397.61081220807	md	mus	Hamster-mouse
1085	8.50069895488867	pred.mus.md	2379.67408799214	md	mus	Hamster-mouse
1086	8.61254160221064	pred.mus.md	2362.57068464362	md	mus	Hamster-mouse
1087	8.72438424953261	pred.mus.md	2346.31921014846	md	mus	Hamster-mouse
1088	8.83622689685458	pred.mus.md	2330.9381963043	md	mus	Hamster-mouse
1089	8.94806954417655	pred.mus.md	2316.4461988964	md	mus	Hamster-mouse
1090	9.05991219149852	pred.mus.md	2302.86189997633	md	mus	Hamster-mouse
1091	9.1717548388205	pred.mus.md	2290.20421245022	md	mus	Hamster-mouse
1092	9.28359748614247	pred.mus.md	2278.49238721926	md	mus	Hamster-mouse
1093	9.39544013346444	pred.mus.md	2267.7461231532	md	mus	Hamster-mouse
1094	9.50728278078641	pred.mus.md	2257.98568021658	md	mus	Hamster-mouse
1095	9.61912542810838	pred.mus.md	2249.23199610906	md	mus	Hamster-mouse
1096	9.73096807543035	pred.mus.md	2241.50680682472	md	mus	Hamster-mouse
1097	9.84281072275232	pred.mus.md	2234.8327715815	md	mus	Hamster-mouse
1098	9.9546533700743	pred.mus.md	2229.23360262148	md	mus	Hamster-mouse
1099	10.0664960173963	pred.mus.md	2224.73420043514	md	mus	Hamster-mouse
1100	10.1783386647182	pred.mus.md	2221.36079502004	md	mus	Hamster-mouse
1101	-0.894083420156937	pred.mus.mx	2913.36764906219	mx	mus	Hamster-mouse
1102	-0.782240772834965	pred.mus.mx	2970.61938546123	mx	mus	Hamster-mouse
1103	-0.670398125512994	pred.mus.mx	3026.17733001171	mx	mus	Hamster-mouse
1104	-0.558555478191022	pred.mus.mx	3079.95096203384	mx	mus	Hamster-mouse
1105	-0.446712830869051	pred.mus.mx	3131.85550132154	mx	mus	Hamster-mouse
1106	-0.334870183547079	pred.mus.mx	3181.81215768197	mx	mus	Hamster-mouse
1107	-0.223027536225108	pred.mus.mx	3229.7483454051	mx	mus	Hamster-mouse
1108	-0.111184888903136	pred.mus.mx	3275.59786227332	mx	mus	Hamster-mouse
1109	0.000657758418835197	pred.mus.mx	3319.30103299835	mx	mus	Hamster-mouse
1110	0.112500405740807	pred.mus.mx	3360.80481723936	mx	mus	Hamster-mouse
1111	0.224343053062778	pred.mus.mx	3400.06288261213	mx	mus	Hamster-mouse
1112	0.33618570038475	pred.mus.mx	3437.03564334028	mx	mus	Hamster-mouse
1113	0.448028347706721	pred.mus.mx	3471.69026542589	mx	mus	Hamster-mouse
1114	0.559870995028692	pred.mus.mx	3504.00063942553	mx	mus	Hamster-mouse
1115	0.671713642350664	pred.mus.mx	3533.94732210879	mx	mus	Hamster-mouse
1116	0.783556289672636	pred.mus.mx	3561.51744844743	mx	mus	Hamster-mouse
1117	0.895398936994607	pred.mus.mx	3586.70461553515	mx	mus	Hamster-mouse
1118	1.00724158431658	pred.mus.mx	3609.50874016917	mx	mus	Hamster-mouse
1119	1.11908423163855	pred.mus.mx	3629.93589193526	mx	mus	Hamster-mouse
1120	1.23092687896052	pred.mus.mx	3647.99810372831	mx	mus	Hamster-mouse
1121	1.34276952628249	pred.mus.mx	3663.71316171043	mx	mus	Hamster-mouse
1122	1.45461217360446	pred.mus.mx	3677.10437675865	mx	mus	Hamster-mouse
1123	1.56645482092644	pred.mus.mx	3688.20033948555	mx	mus	Hamster-mouse
1124	1.67829746824841	pred.mus.mx	3697.03466092886	mx	mus	Hamster-mouse
1125	1.79014011557038	pred.mus.mx	3703.64570100142	mx	mus	Hamster-mouse
1126	1.90198276289235	pred.mus.mx	3708.07628677221	mx	mus	Hamster-mouse
1127	2.01382541021432	pred.mus.mx	3710.37342261294	mx	mus	Hamster-mouse
1128	2.12566805753629	pred.mus.mx	3710.58799419513	mx	mus	Hamster-mouse
1129	2.23751070485826	pred.mus.mx	3708.7744682599	mx	mus	Hamster-mouse
1130	2.34935335218024	pred.mus.mx	3704.99059000936	mx	mus	Hamster-mouse
1131	2.46119599950221	pred.mus.mx	3699.29707988492	mx	mus	Hamster-mouse
1132	2.57303864682418	pred.mus.mx	3691.75733140591	mx	mus	Hamster-mouse
1133	2.68488129414615	pred.mus.mx	3682.4371116432	mx	mus	Hamster-mouse
1134	2.79672394146812	pred.mus.mx	3671.40426579745	mx	mus	Hamster-mouse
1135	2.90856658879009	pred.mus.mx	3658.72842724263	mx	mus	Hamster-mouse
1136	3.02040923611206	pred.mus.mx	3644.48073428335	mx	mus	Hamster-mouse
1137	3.13225188343404	pred.mus.mx	3628.73355475971	mx	mus	Hamster-mouse
1138	3.24409453075601	pred.mus.mx	3611.56021951856	mx	mus	Hamster-mouse
1139	3.35593717807798	pred.mus.mx	3593.03476565498	mx	mus	Hamster-mouse
1140	3.46777982539995	pred.mus.mx	3573.23169031366	mx	mus	Hamster-mouse
1141	3.57962247272192	pred.mus.mx	3552.22571572835	mx	mus	Hamster-mouse
1142	3.69146512004389	pred.mus.mx	3530.09156606816	mx	mus	Hamster-mouse
1143	3.80330776736586	pred.mus.mx	3506.90375655417	mx	mus	Hamster-mouse
1144	3.91515041468784	pred.mus.mx	3482.73639520851	mx	mus	Hamster-mouse
1145	4.02699306200981	pred.mus.mx	3457.662997501	mx	mus	Hamster-mouse
1146	4.13883570933178	pred.mus.mx	3431.75631406745	mx	mus	Hamster-mouse
1147	4.25067835665375	pred.mus.mx	3405.08817158708	mx	mus	Hamster-mouse
1148	4.36252100397572	pred.mus.mx	3377.72932682648	mx	mus	Hamster-mouse
1149	4.47436365129769	pred.mus.mx	3349.74933378334	mx	mus	Hamster-mouse
1150	4.58620629861966	pred.mus.mx	3321.21642379455	mx	mus	Hamster-mouse
1151	4.69804894594164	pred.mus.mx	3292.19739841168	mx	mus	Hamster-mouse
1152	4.80989159326361	pred.mus.mx	3262.75753479069	mx	mus	Hamster-mouse
1153	4.92173424058558	pred.mus.mx	3232.96050329338	mx	mus	Hamster-mouse
1154	5.03357688790755	pred.mus.mx	3202.8682969541	mx	mus	Hamster-mouse
1155	5.14541953522952	pred.mus.mx	3172.54117242791	mx	mus	Hamster-mouse
1156	5.25726218255149	pred.mus.mx	3142.03760200434	mx	mus	Hamster-mouse
1157	5.36910482987347	pred.mus.mx	3111.41423624429	mx	mus	Hamster-mouse
1158	5.48094747719544	pred.mus.mx	3080.72587677711	mx	mus	Hamster-mouse
1159	5.59279012451741	pred.mus.mx	3050.02545877814	mx	mus	Hamster-mouse
1160	5.70463277183938	pred.mus.mx	3019.36404263635	mx	mus	Hamster-mouse
1161	5.81647541916135	pred.mus.mx	2988.79081431463	mx	mus	Hamster-mouse
1162	5.92831806648332	pred.mus.mx	2958.35309390287	mx	mus	Hamster-mouse
1163	6.04016071380529	pred.mus.mx	2928.09635186503	mx	mus	Hamster-mouse
1164	6.15200336112727	pred.mus.mx	2898.06423248663	mx	mus	Hamster-mouse
1165	6.26384600844924	pred.mus.mx	2868.29858403694	mx	mus	Hamster-mouse
1166	6.37568865577121	pred.mus.mx	2838.83949517149	mx	mus	Hamster-mouse
1167	6.48753130309318	pred.mus.mx	2809.72533711426	mx	mus	Hamster-mouse
1168	6.59937395041515	pred.mus.mx	2780.99281117512	mx	mus	Hamster-mouse
1169	6.71121659773712	pred.mus.mx	2752.67700117676	mx	mus	Hamster-mouse
1170	6.8230592450591	pred.mus.mx	2724.81143038512	mx	mus	Hamster-mouse
1171	6.93490189238107	pred.mus.mx	2697.42812255987	mx	mus	Hamster-mouse
1172	7.04674453970304	pred.mus.mx	2670.55766676455	mx	mus	Hamster-mouse
1173	7.15858718702501	pred.mus.mx	2644.22928560052	mx	mus	Hamster-mouse
1174	7.27042983434698	pred.mus.mx	2618.47090655495	mx	mus	Hamster-mouse
1175	7.38227248166895	pred.mus.mx	2593.30923617922	mx	mus	Hamster-mouse
1176	7.49411512899092	pred.mus.mx	2568.76983684165	mx	mus	Hamster-mouse
1177	7.60595777631289	pred.mus.mx	2544.87720582648	mx	mus	Hamster-mouse
1178	7.71780042363487	pred.mus.mx	2521.6548565792	mx	mus	Hamster-mouse
1179	7.82964307095684	pred.mus.mx	2499.12540192752	mx	mus	Hamster-mouse
1180	7.94148571827881	pred.mus.mx	2477.3106391363	mx	mus	Hamster-mouse
1181	8.05332836560078	pred.mus.mx	2456.23163668441	mx	mus	Hamster-mouse
1182	8.16517101292275	pred.mus.mx	2435.90882268149	mx	mus	Hamster-mouse
1183	8.27701366024472	pred.mus.mx	2416.36207487239	mx	mus	Hamster-mouse
1184	8.38885630756669	pred.mus.mx	2397.61081220807	mx	mus	Hamster-mouse
1185	8.50069895488867	pred.mus.mx	2379.67408799214	mx	mus	Hamster-mouse
1186	8.61254160221064	pred.mus.mx	2362.57068464362	mx	mus	Hamster-mouse
1187	8.72438424953261	pred.mus.mx	2346.31921014846	mx	mus	Hamster-mouse
1188	8.83622689685458	pred.mus.mx	2330.9381963043	mx	mus	Hamster-mouse
1189	8.94806954417655	pred.mus.mx	2316.4461988964	mx	mus	Hamster-mouse
1190	9.05991219149852	pred.mus.mx	2302.86189997633	mx	mus	Hamster-mouse
1191	9.1717548388205	pred.mus.mx	2290.20421245022	mx	mus	Hamster-mouse
1192	9.28359748614247	pred.mus.mx	2278.49238721926	mx	mus	Hamster-mouse
1193	9.39544013346444	pred.mus.mx	2267.7461231532	mx	mus	Hamster-mouse
1194	9.50728278078641	pred.mus.mx	2257.98568021658	mx	mus	Hamster-mouse
1195	9.61912542810838	pred.mus.mx	2249.23199610906	mx	mus	Hamster-mouse
1196	9.73096807543035	pred.mus.mx	2241.50680682472	mx	mus	Hamster-mouse
1197	9.84281072275232	pred.mus.mx	2234.8327715815	mx	mus	Hamster-mouse
1198	9.9546533700743	pred.mus.mx	2229.23360262148	mx	mus	Hamster-mouse
1199	10.0664960173963	pred.mus.mx	2224.73420043514	mx	mus	Hamster-mouse
1200	10.1783386647182	pred.mus.mx	2221.36079502004	mx	mus	Hamster-mouse
1201	-0.894083420156937	pred.ham.md	2473.46620297324	md	ham	4 teeth
1202	-0.782240772834965	pred.ham.md	2518.28910039109	md	ham	4 teeth
1203	-0.670398125512994	pred.ham.md	2562.48883987591	md	ham	4 teeth
1204	-0.558555478191022	pred.ham.md	2606.02801581352	md	ham	4 teeth
1205	-0.446712830869051	pred.ham.md	2648.87087174585	md	ham	4 teeth
1206	-0.334870183547079	pred.ham.md	2690.98337027859	md	ham	4 teeth
1207	-0.223027536225108	pred.ham.md	2732.33325629743	md	ham	4 teeth
1208	-0.111184888903136	pred.ham.md	2772.89011341548	md	ham	4 teeth
1209	0.000657758418835197	pred.ham.md	2812.62541360999	md	ham	4 teeth
1210	0.112500405740807	pred.ham.md	2851.51256004097	md	ham	4 teeth
1211	0.224343053062778	pred.ham.md	2889.52692307804	md	ham	4 teeth
1212	0.33618570038475	pred.ham.md	2926.64586959351	md	ham	4 teeth
1213	0.448028347706721	pred.ham.md	2962.84878561075	md	ham	4 teeth
1214	0.559870995028692	pred.ham.md	2998.11709242563	md	ham	4 teeth
1215	0.671713642350664	pred.ham.md	3032.4342563461	md	ham	4 teeth
1216	0.783556289672636	pred.ham.md	3065.78579222043	md	ham	4 teeth
1217	0.895398936994607	pred.ham.md	3098.1592609482	md	ham	4 teeth
1218	1.00724158431658	pred.ham.md	3129.54426118939	md	ham	4 teeth
1219	1.11908423163855	pred.ham.md	3159.93241550673	md	ham	4 teeth
1220	1.23092687896052	pred.ham.md	3189.31735119367	md	ham	4 teeth
1221	1.34276952628249	pred.ham.md	3217.69467605578	md	ham	4 teeth
1222	1.45461217360446	pred.ham.md	3245.06194942669	md	ham	4 teeth
1223	1.56645482092644	pred.ham.md	3271.41864871106	md	ham	4 teeth
1224	1.67829746824841	pred.ham.md	3296.76613175602	md	ham	4 teeth
1225	1.79014011557038	pred.ham.md	3321.10759536024	md	ham	4 teeth
1226	1.90198276289235	pred.ham.md	3344.44803023484	md	ham	4 teeth
1227	2.01382541021432	pred.ham.md	3366.79417273402	md	ham	4 teeth
1228	2.12566805753629	pred.ham.md	3388.15445367517	md	ham	4 teeth
1229	2.23751070485826	pred.ham.md	3408.53894456809	md	ham	4 teeth
1230	2.34935335218024	pred.ham.md	3427.95930157173	md	ham	4 teeth
1231	2.46119599950221	pred.ham.md	3446.42870749363	md	ham	4 teeth
1232	2.57303864682418	pred.ham.md	3463.96181214315	md	ham	4 teeth
1233	2.68488129414615	pred.ham.md	3480.5746713436	md	ham	4 teeth
1234	2.79672394146812	pred.ham.md	3496.28468490189	md	ham	4 teeth
1235	2.90856658879009	pred.ham.md	3511.11053382618	md	ham	4 teeth
1236	3.02040923611206	pred.ham.md	3525.07211707326	md	ham	4 teeth
1237	3.13225188343404	pred.ham.md	3538.19048809775	md	ham	4 teeth
1238	3.24409453075601	pred.ham.md	3550.48779146475	md	ham	4 teeth
1239	3.35593717807798	pred.ham.md	3561.98719977646	md	ham	4 teeth
1240	3.46777982539995	pred.ham.md	3572.71285115182	md	ham	4 teeth
1241	3.57962247272192	pred.ham.md	3582.68978748638	md	ham	4 teeth
1242	3.69146512004389	pred.ham.md	3591.9438937069	md	ham	4 teeth
1243	3.80330776736586	pred.ham.md	3600.50183822329	md	ham	4 teeth
1244	3.91515041468784	pred.ham.md	3608.39101476735	md	ham	4 teeth
1245	4.02699306200981	pred.ham.md	3615.63948579539	md	ham	4 teeth
1246	4.13883570933178	pred.ham.md	3622.27592761923	md	ham	4 teeth
1247	4.25067835665375	pred.ham.md	3628.32957741742	md	ham	4 teeth
1248	4.36252100397572	pred.ham.md	3633.83018226648	md	ham	4 teeth
1249	4.47436365129769	pred.ham.md	3638.80795031972	md	ham	4 teeth
1250	4.58620629861966	pred.ham.md	3643.29350424967	md	ham	4 teeth
1251	4.69804894594164	pred.ham.md	3647.31783705894	md	ham	4 teeth
1252	4.80989159326361	pred.ham.md	3650.9122703532	md	ham	4 teeth
1253	4.92173424058558	pred.ham.md	3654.10841515991	md	ham	4 teeth
1254	5.03357688790755	pred.ham.md	3656.93813536641	md	ham	4 teeth
1255	5.14541953522952	pred.ham.md	3659.43351384182	md	ham	4 teeth
1256	5.25726218255149	pred.ham.md	3661.62682129852	md	ham	4 teeth
1257	5.36910482987347	pred.ham.md	3663.5504879408	md	ham	4 teeth
1258	5.48094747719544	pred.ham.md	3665.23707794119	md	ham	4 teeth
1259	5.59279012451741	pred.ham.md	3666.71926677795	md	ham	4 teeth
1260	5.70463277183938	pred.ham.md	3668.0298214614	md	ham	4 teeth
1261	5.81647541916135	pred.ham.md	3669.20158367134	md	ham	4 teeth
1262	5.92831806648332	pred.ham.md	3670.26745582331	md	ham	4 teeth
1263	6.04016071380529	pred.ham.md	3671.26039007756	md	ham	4 teeth
1264	6.15200336112727	pred.ham.md	3672.21338030127	md	ham	4 teeth
1265	6.26384600844924	pred.ham.md	3673.15945699252	md	ham	4 teeth
1266	6.37568865577121	pred.ham.md	3674.13168517261	md	ham	4 teeth
1267	6.48753130309318	pred.ham.md	3675.16316525243	md	ham	4 teeth
1268	6.59937395041515	pred.ham.md	3676.28703687852	md	ham	4 teeth
1269	6.71121659773712	pred.ham.md	3677.53648576505	md	ham	4 teeth
1270	6.8230592450591	pred.ham.md	3678.94475351923	md	ham	4 teeth
1271	6.93490189238107	pred.ham.md	3680.54515046974	md	ham	4 teeth
1272	7.04674453970304	pred.ham.md	3682.3710715108	md	ham	4 teeth
1273	7.15858718702501	pred.ham.md	3684.45601497789	md	ham	4 teeth
1274	7.27042983434698	pred.ham.md	3686.83360457573	md	ham	4 teeth
1275	7.38227248166895	pred.ham.md	3689.53761438422	md	ham	4 teeth
1276	7.49411512899092	pred.ham.md	3692.60199697388	md	ham	4 teeth
1277	7.60595777631289	pred.ham.md	3696.06091466935	md	ham	4 teeth
1278	7.71780042363487	pred.ham.md	3699.94877400695	md	ham	4 teeth
1279	7.82964307095684	pred.ham.md	3704.30026344056	md	ham	4 teeth
1280	7.94148571827881	pred.ham.md	3709.15039435983	md	ham	4 teeth
1281	8.05332836560078	pred.ham.md	3714.53454549432	md	ham	4 teeth
1282	8.16517101292275	pred.ham.md	3720.4885107888	md	ham	4 teeth
1283	8.27701366024472	pred.ham.md	3727.04855084665	md	ham	4 teeth
1284	8.38885630756669	pred.ham.md	3734.25144805164	md	ham	4 teeth
1285	8.50069895488867	pred.ham.md	3742.1345654923	md	ham	4 teeth
1286	8.61254160221064	pred.ham.md	3750.73590982853	md	ham	4 teeth
1287	8.72438424953261	pred.ham.md	3760.09419825644	md	ham	4 teeth
1288	8.83622689685458	pred.ham.md	3770.24892974527	md	ham	4 teeth
1289	8.94806954417655	pred.ham.md	3781.2404607391	md	ham	4 teeth
1290	9.05991219149852	pred.ham.md	3793.11008553684	md	ham	4 teeth
1291	9.1717548388205	pred.ham.md	3805.90012158582	md	ham	4 teeth
1292	9.28359748614247	pred.ham.md	3819.65399994808	md	ham	4 teeth
1293	9.39544013346444	pred.ham.md	3834.41636122426	md	ham	4 teeth
1294	9.50728278078641	pred.ham.md	3850.23315724694	md	ham	4 teeth
1295	9.61912542810838	pred.ham.md	3867.15175888536	md	ham	4 teeth
1296	9.73096807543035	pred.ham.md	3885.22107033501	md	ham	4 teeth
1297	9.84281072275232	pred.ham.md	3904.49165030009	md	ham	4 teeth
1298	9.9546533700743	pred.ham.md	3925.01584051359	md	ham	4 teeth
1299	10.0664960173963	pred.ham.md	3946.84790208024	md	ham	4 teeth
1300	10.1783386647182	pred.ham.md	3970.04416016999	md	ham	4 teeth
1301	-0.894083420156937	pred.ham.mx	2473.46620297324	mx	ham	4 teeth
1302	-0.782240772834965	pred.ham.mx	2543.54320515487	mx	ham	4 teeth
1303	-0.670398125512994	pred.ham.mx	2613.09954441257	mx	ham	4 teeth
1304	-0.558555478191022	pred.ham.mx	2682.02622435364	mx	ham	4 teeth
1305	-0.446712830869051	pred.ham.mx	2750.2162902739	mx	ham	4 teeth
1306	-0.334870183547079	pred.ham.mx	2817.56522607492	mx	ham	4 teeth
1307	-0.223027536225108	pred.ham.mx	2883.97133391565	mx	ham	4 teeth
1308	-0.111184888903136	pred.ham.mx	2949.33609463621	mx	ham	4 teeth
1309	0.000657758418835197	pred.ham.mx	3013.56450718502	mx	ham	4 teeth
1310	0.112500405740807	pred.ham.mx	3076.56540548309	mx	ham	4 teeth
1311	0.224343053062778	pred.ham.mx	3138.25175136884	mx	ham	4 teeth
1312	0.33618570038475	pred.ham.mx	3198.5409024805	mx	ham	4 teeth
1313	0.448028347706721	pred.ham.mx	3257.35485414958	mx	ham	4 teeth
1314	0.559870995028692	pred.ham.mx	3314.62045459478	mx	ham	4 teeth
1315	0.671713642350664	pred.ham.mx	3370.26959291986	mx	ham	4 teeth
1316	0.783556289672636	pred.ham.mx	3424.23935962917	mx	ham	4 teeth
1317	0.895398936994607	pred.ham.mx	3476.47217957827	mx	ham	4 teeth
1318	1.00724158431658	pred.ham.mx	3526.91591747416	mx	ham	4 teeth
1319	1.11908423163855	pred.ham.mx	3575.52395622671	mx	ham	4 teeth
1320	1.23092687896052	pred.ham.mx	3622.25524863021	mx	ham	4 teeth
1321	1.34276952628249	pred.ham.mx	3667.07434301962	mx	ham	4 teeth
1322	1.45461217360446	pred.ham.mx	3709.95138369882	mx	ham	4 teeth
1323	1.56645482092644	pred.ham.mx	3750.86208707828	mx	ham	4 teeth
1324	1.67829746824841	pred.ham.mx	3789.78769458526	mx	ham	4 teeth
1325	1.79014011557038	pred.ham.mx	3826.71490352114	mx	ham	4 teeth
1326	1.90198276289235	pred.ham.mx	3861.63577713768	mx	ham	4 teeth
1327	2.01382541021432	pred.ham.mx	3894.54763528615	mx	ham	4 teeth
1328	2.12566805753629	pred.ham.mx	3925.45292706144	mx	ham	4 teeth
1329	2.23751070485826	pred.ham.mx	3954.35908691615	mx	ham	4 teeth
1330	2.34935335218024	pred.ham.mx	3981.27837576001	mx	ham	4 teeth
1331	2.46119599950221	pred.ham.mx	4006.22770858507	mx	ham	4 teeth
1332	2.57303864682418	pred.ham.mx	4029.22847017103	mx	ham	4 teeth
1333	2.68488129414615	pred.ham.mx	4050.30632042527	mx	ham	4 teeth
1334	2.79672394146812	pred.ham.mx	4069.49099090188	mx	ham	4 teeth
1335	2.90856658879009	pred.ham.mx	4086.81607402252	mx	ham	4 teeth
1336	3.02040923611206	pred.ham.mx	4102.31880649073	mx	ham	4 teeth
1337	3.13225188343404	pred.ham.mx	4116.03984835144	mx	ham	4 teeth
1338	3.24409453075601	pred.ham.mx	4128.02305909916	mx	ham	4 teeth
1339	3.35593717807798	pred.ham.mx	4138.31527218347	mx	ham	4 teeth
1340	3.46777982539995	pred.ham.mx	4146.96606919925	mx	ham	4 teeth
1341	3.57962247272192	pred.ham.mx	4154.02755498259	mx	ham	4 teeth
1342	3.69146512004389	pred.ham.mx	4159.55413476318	mx	ham	4 teeth
1343	3.80330776736586	pred.ham.mx	4163.60229444973	mx	ham	4 teeth
1344	3.91515041468784	pred.ham.mx	4166.23038504897	mx	ham	4 teeth
1345	4.02699306200981	pred.ham.mx	4167.49841214061	mx	ham	4 teeth
1346	4.13883570933178	pred.ham.mx	4167.46783125197	mx	ham	4 teeth
1347	4.25067835665375	pred.ham.mx	4166.20134989688	mx	ham	4 teeth
1348	4.36252100397572	pred.ham.mx	4163.76273696521	mx	ham	4 teeth
1349	4.47436365129769	pred.ham.mx	4160.21664007193	mx	ham	4 teeth
1350	4.58620629861966	pred.ham.mx	4155.6284113994	mx	ham	4 teeth
1351	4.69804894594164	pred.ham.mx	4150.06394249294	mx	ham	4 teeth
1352	4.80989159326361	pred.ham.mx	4143.58950839951	mx	ham	4 teeth
1353	4.92173424058558	pred.ham.mx	4136.27162147167	mx	ham	4 teeth
1354	5.03357688790755	pred.ham.mx	4128.176895095	mx	ham	4 teeth
1355	5.14541953522952	pred.ham.mx	4119.37191753691	mx	ham	4 teeth
1356	5.25726218255149	pred.ham.mx	4109.92313605843	mx	ham	4 teeth
1357	5.36910482987347	pred.ham.mx	4099.89675137828	mx	ham	4 teeth
1358	5.48094747719544	pred.ham.mx	4089.35862253091	mx	ham	4 teeth
1359	5.59279012451741	pred.ham.mx	4078.37418211643	mx	ham	4 teeth
1360	5.70463277183938	pred.ham.mx	4067.00836190159	mx	ham	4 teeth
1361	5.81647541916135	pred.ham.mx	4055.32552869632	mx	ham	4 teeth
1362	5.92831806648332	pred.ham.mx	4043.3894304006	mx	ham	4 teeth
1363	6.04016071380529	pred.ham.mx	4031.2631520904	mx	ham	4 teeth
1364	6.15200336112727	pred.ham.mx	4019.00908199107	mx	ham	4 teeth
1365	6.26384600844924	pred.ham.mx	4006.68888716889	mx	ham	4 teeth
1366	6.37568865577121	pred.ham.mx	3994.36349875997	mx	ham	4 teeth
1367	6.48753130309318	pred.ham.mx	3982.09310654638	mx	ham	4 teeth
1368	6.59937395041515	pred.ham.mx	3969.93716268584	mx	ham	4 teeth
1369	6.71121659773712	pred.ham.mx	3957.95439440053	mx	ham	4 teeth
1370	6.8230592450591	pred.ham.mx	3946.20282543406	mx	ham	4 teeth
1371	6.93490189238107	pred.ham.mx	3934.73980609297	mx	ham	4 teeth
1372	7.04674453970304	pred.ham.mx	3923.6220516996	mx	ham	4 teeth
1373	7.15858718702501	pred.ham.mx	3912.90568929761	mx	ham	4 teeth
1374	7.27042983434698	pred.ham.mx	3902.64631246893	mx	ham	4 teeth
1375	7.38227248166895	pred.ham.mx	3892.89904414183	mx	ham	4 teeth
1376	7.49411512899092	pred.ham.mx	3883.71860729405	mx	ham	4 teeth
1377	7.60595777631289	pred.ham.mx	3875.15940348219	mx	ham	4 teeth
1378	7.71780042363487	pred.ham.mx	3867.27559915921	mx	ham	4 teeth
1379	7.82964307095684	pred.ham.mx	3860.12121977546	mx	ham	4 teeth
1380	7.94148571827881	pred.ham.mx	3853.75025169584	mx	ham	4 teeth
1381	8.05332836560078	pred.ham.mx	3848.21675200543	mx	ham	4 teeth
1382	8.16517101292275	pred.ham.mx	3843.57496631983	mx	ham	4 teeth
1383	8.27701366024472	pred.ham.mx	3839.87945476309	mx	ham	4 teeth
1384	8.38885630756669	pred.ham.mx	3837.18522632689	mx	ham	4 teeth
1385	8.50069895488867	pred.ham.mx	3835.54788187868	mx	ham	4 teeth
1386	8.61254160221064	pred.ham.mx	3835.02376614506	mx	ham	4 teeth
1387	8.72438424953261	pred.ham.mx	3835.67012905944	mx	ham	4 teeth
1388	8.83622689685458	pred.ham.mx	3837.54529693001	mx	ham	4 teeth
1389	8.94806954417655	pred.ham.mx	3840.70885395691	mx	ham	4 teeth
1390	9.05991219149852	pred.ham.mx	3845.22183470492	mx	ham	4 teeth
1391	9.1717548388205	pred.ham.mx	3851.14692822243	mx	ham	4 teeth
1392	9.28359748614247	pred.ham.mx	3858.54869458748	mx	ham	4 teeth
1393	9.39544013346444	pred.ham.mx	3867.49379475992	mx	ham	4 teeth
1394	9.50728278078641	pred.ham.mx	3878.05123472452	mx	ham	4 teeth
1395	9.61912542810838	pred.ham.mx	3890.29262502464	mx	ham	4 teeth
1396	9.73096807543035	pred.ham.mx	3904.29245691102	mx	ham	4 teeth
1397	9.84281072275232	pred.ham.mx	3920.12839646582	mx	ham	4 teeth
1398	9.9546533700743	pred.ham.mx	3937.88159821044	mx	ham	4 teeth
1399	10.0664960173963	pred.ham.mx	3957.63703986671	mx	ham	4 teeth
1400	10.1783386647182	pred.ham.mx	3979.48388011848	mx	ham	4 teeth
1401	-0.894083420156937	pred.mus.md	2904.33080769404	md	mus	4 teeth
1402	-0.782240772834965	pred.mus.md	2973.51222390871	md	mus	4 teeth
1403	-0.670398125512994	pred.mus.md	3040.78273945172	md	mus	4 teeth
1404	-0.558555478191022	pred.mus.md	3106.00025971447	md	mus	4 teeth
1405	-0.446712830869051	pred.mus.md	3169.03060624297	md	mus	4 teeth
1406	-0.334870183547079	pred.mus.md	3229.74805604557	md	mus	4 teeth
1407	-0.223027536225108	pred.mus.md	3288.03581849383	md	mus	4 teeth
1408	-0.111184888903136	pred.mus.md	3343.78644785885	md	mus	4 teeth
1409	0.000657758418835197	pred.mus.md	3396.90219017409	md	mus	4 teeth
1410	0.112500405740807	pred.mus.md	3447.29526375317	md	mus	4 teeth
1411	0.224343053062778	pred.mus.md	3494.88807331004	md	mus	4 teeth
1412	0.33618570038475	pred.mus.md	3539.61335822213	md	mus	4 teeth
1413	0.448028347706721	pred.mus.md	3581.41427603984	md	mus	4 teeth
1414	0.559870995028692	pred.mus.md	3620.24442287117	md	mus	4 teeth
1415	0.671713642350664	pred.mus.md	3656.06779275629	md	mus	4 teeth
1416	0.783556289672636	pred.mus.md	3688.858678587	md	mus	4 teeth
1417	0.895398936994607	pred.mus.md	3718.60151752049	md	mus	4 teeth
1418	1.00724158431658	pred.mus.md	3745.29068418094	md	mus	4 teeth
1419	1.11908423163855	pred.mus.md	3768.93023523704	md	mus	4 teeth
1420	1.23092687896052	pred.mus.md	3789.53360918651	md	mus	4 teeth
1421	1.34276952628249	pred.mus.md	3807.12328537163	md	mus	4 teeth
1422	1.45461217360446	pred.mus.md	3821.73040639192	md	mus	4 teeth
1423	1.56645482092644	pred.mus.md	3833.39436817465	md	mus	4 teeth
1424	1.67829746824841	pred.mus.md	3842.16238201121	md	mus	4 teeth
1425	1.79014011557038	pred.mus.md	3848.08901287089	md	mus	4 teeth
1426	1.90198276289235	pred.mus.md	3851.23569826532	md	mus	4 teeth
1427	2.01382541021432	pred.mus.md	3851.67025186114	md	mus	4 teeth
1428	2.12566805753629	pred.mus.md	3849.46635592675	md	mus	4 teeth
1429	2.23751070485826	pred.mus.md	3844.70304655688	md	mus	4 teeth
1430	2.34935335218024	pred.mus.md	3837.46419544856	md	mus	4 teeth
1431	2.46119599950221	pred.mus.md	3827.83799180798	md	mus	4 teeth
1432	2.57303864682418	pred.mus.md	3815.91642775365	md	mus	4 teeth
1433	2.68488129414615	pred.mus.md	3801.79479035083	md	mus	4 teeth
1434	2.79672394146812	pred.mus.md	3785.57116316867	md	mus	4 teeth
1435	2.90856658879009	pred.mus.md	3767.345939999	md	mus	4 teeth
1436	3.02040923611206	pred.mus.md	3747.22135311716	md	mus	4 teeth
1437	3.13225188343404	pred.mus.md	3725.30101820357	md	mus	4 teeth
1438	3.24409453075601	pred.mus.md	3701.68949778372	md	mus	4 teeth
1439	3.35593717807798	pred.mus.md	3676.49188478532	md	mus	4 teeth
1440	3.46777982539995	pred.mus.md	3649.81340755815	md	mus	4 teeth
1441	3.57962247272192	pred.mus.md	3621.75905745576	md	mus	4 teeth
1442	3.69146512004389	pred.mus.md	3592.43323984153	md	mus	4 teeth
1443	3.80330776736586	pred.mus.md	3561.93944915518	md	mus	4 teeth
1444	3.91515041468784	pred.mus.md	3530.37996846225	md	mus	4 teeth
1445	4.02699306200981	pred.mus.md	3497.85559370807	md	mus	4 teeth
1446	4.13883570933178	pred.mus.md	3464.46538271187	md	mus	4 teeth
1447	4.25067835665375	pred.mus.md	3430.30642876445	md	mus	4 teeth
1448	4.36252100397572	pred.mus.md	3395.47365853686	md	mus	4 teeth
1449	4.47436365129769	pred.mus.md	3360.0596538665	md	mus	4 teeth
1450	4.58620629861966	pred.mus.md	3324.1544968612	md	mus	4 teeth
1451	4.69804894594164	pred.mus.md	3287.84563765224	md	mus	4 teeth
1452	4.80989159326361	pred.mus.md	3251.21778403157	md	mus	4 teeth
1453	4.92173424058558	pred.mus.md	3214.35281212836	md	mus	4 teeth
1454	5.03357688790755	pred.mus.md	3177.32969721337	md	mus	4 teeth
1455	5.14541953522952	pred.mus.md	3140.22446366687	md	mus	4 teeth
1456	5.25726218255149	pred.mus.md	3103.11015310551	md	mus	4 teeth
1457	5.36910482987347	pred.mus.md	3066.05680963581	md	mus	4 teeth
1458	5.48094747719544	pred.mus.md	3029.13148118459	md	mus	4 teeth
1459	5.59279012451741	pred.mus.md	2992.39823585083	md	mus	4 teeth
1460	5.70463277183938	pred.mus.md	2955.91819222597	md	mus	4 teeth
1461	5.81647541916135	pred.mus.md	2919.74956264222	md	mus	4 teeth
1462	5.92831806648332	pred.mus.md	2883.94770832756	md	mus	4 teeth
1463	6.04016071380529	pred.mus.md	2848.5652054735	md	mus	4 teeth
1464	6.15200336112727	pred.mus.md	2813.65192125445	md	mus	4 teeth
1465	6.26384600844924	pred.mus.md	2779.25509887617	md	mus	4 teeth
1466	6.37568865577121	pred.mus.md	2745.41945077442	md	mus	4 teeth
1467	6.48753130309318	pred.mus.md	2712.18725913199	md	mus	4 teeth
1468	6.59937395041515	pred.mus.md	2679.59848293356	md	mus	4 teeth
1469	6.71121659773712	pred.mus.md	2647.69087083131	md	mus	4 teeth
1470	6.8230592450591	pred.mus.md	2616.5000791506	md	mus	4 teeth
1471	6.93490189238107	pred.mus.md	2586.05979442272	md	mus	4 teeth
1472	7.04674453970304	pred.mus.md	2556.40185989123	md	mus	4 teeth
1473	7.15858718702501	pred.mus.md	2527.55640549895	md	mus	4 teeth
1474	7.27042983434698	pred.mus.md	2499.5519809236	md	mus	4 teeth
1475	7.38227248166895	pred.mus.md	2472.41569129216	md	mus	4 teeth
1476	7.49411512899092	pred.mus.md	2446.17333526582	md	mus	4 teeth
1477	7.60595777631289	pred.mus.md	2420.84954524972	md	mus	4 teeth
1478	7.71780042363487	pred.mus.md	2396.46792954407	md	mus	4 teeth
1479	7.82964307095684	pred.mus.md	2373.05121631561	md	mus	4 teeth
1480	7.94148571827881	pred.mus.md	2350.62139933089	md	mus	4 teeth
1481	8.05332836560078	pred.mus.md	2329.19988545582	md	mus	4 teeth
1482	8.16517101292275	pred.mus.md	2308.80764398864	md	mus	4 teeth
1483	8.27701366024472	pred.mus.md	2289.46535795746	md	mus	4 teeth
1484	8.38885630756669	pred.mus.md	2271.19357757769	md	mus	4 teeth
1485	8.50069895488867	pred.mus.md	2254.01287613023	md	mus	4 teeth
1486	8.61254160221064	pred.mus.md	2237.94400858823	md	mus	4 teeth
1487	8.72438424953261	pred.mus.md	2223.00807338902	md	mus	4 teeth
1488	8.83622689685458	pred.mus.md	2209.22667781884	md	mus	4 teeth
1489	8.94806954417655	pred.mus.md	2196.62210755222	md	mus	4 teeth
1490	9.05991219149852	pred.mus.md	2185.21750096538	md	mus	4 teeth
1491	9.1717548388205	pred.mus.md	2175.03702892449	md	mus	4 teeth
1492	9.28359748614247	pred.mus.md	2166.10608083703	md	mus	4 teeth
1493	9.39544013346444	pred.mus.md	2158.45145784649	md	mus	4 teeth
1494	9.50728278078641	pred.mus.md	2152.10157415061	md	mus	4 teeth
1495	9.61912542810838	pred.mus.md	2147.08666753074	md	mus	4 teeth
1496	9.73096807543035	pred.mus.md	2143.43902029639	md	mus	4 teeth
1497	9.84281072275232	pred.mus.md	2141.1931919765	md	mus	4 teeth
1498	9.9546533700743	pred.mus.md	2140.38626522802	md	mus	4 teeth
1499	10.0664960173963	pred.mus.md	2141.05810658561	md	mus	4 teeth
1500	10.1783386647182	pred.mus.md	2143.2516438449	md	mus	4 teeth
1501	-0.894083420156937	pred.mus.mx	2904.33080769404	mx	mus	4 teeth
1502	-0.782240772834965	pred.mus.mx	2950.60136394808	mx	mus	4 teeth
1503	-0.670398125512994	pred.mus.mx	2995.48512263227	mx	mus	4 teeth
1504	-0.558555478191022	pred.mus.mx	3038.92865741582	mx	mus	4 teeth
1505	-0.446712830869051	pred.mus.mx	3080.88218065048	mx	mus	4 teeth
1506	-0.334870183547079	pred.mus.mx	3121.2996426873	mx	mus	4 teeth
1507	-0.223027536225108	pred.mus.mx	3160.13881462117	mx	mus	4 teeth
1508	-0.111184888903136	pred.mus.mx	3197.36135448881	mx	mus	4 teeth
1509	0.000657758418835197	pred.mus.mx	3232.93285704165	mx	mus	4 teeth
1510	0.112500405740807	pred.mus.mx	3266.82288730646	mx	mus	4 teeth
1511	0.224343053062778	pred.mus.mx	3299.00499823333	mx	mus	4 teeth
1512	0.33618570038475	pred.mus.mx	3329.45673281196	mx	mus	4 teeth
1513	0.448028347706721	pred.mus.mx	3358.15961111295	mx	mus	4 teeth
1514	0.559870995028692	pred.mus.mx	3385.09910278076	mx	mus	4 teeth
1515	0.671713642350664	pred.mus.mx	3410.26458556786	mx	mus	4 teeth
1516	0.783556289672636	pred.mus.mx	3433.64929055744	mx	mus	4 teeth
1517	0.895398936994607	pred.mus.mx	3455.2502347715	mx	mus	4 teeth
1518	1.00724158431658	pred.mus.mx	3475.06814190539	mx	mus	4 teeth
1519	1.11908423163855	pred.mus.mx	3493.10735196665	mx	mus	4 teeth
1520	1.23092687896052	pred.mus.mx	3509.37572062615	mx	mus	4 teeth
1521	1.34276952628249	pred.mus.mx	3523.88450911356	mx	mus	4 teeth
1522	1.45461217360446	pred.mus.mx	3536.64826550617	mx	mus	4 teeth
1523	1.56645482092644	pred.mus.mx	3547.68469827154	mx	mus	4 teeth
1524	1.67829746824841	pred.mus.mx	3557.01454292937	mx	mus	4 teeth
1525	1.79014011557038	pred.mus.mx	3564.66142269763	mx	mus	4 teeth
1526	1.90198276289235	pred.mus.mx	3570.65170398186	mx	mus	4 teeth
1527	2.01382541021432	pred.mus.mx	3575.0143475558	mx	mus	4 teeth
1528	2.12566805753629	pred.mus.mx	3577.78075626562	mx	mus	4 teeth
1529	2.23751070485826	pred.mus.mx	3578.98462007019	mx	mus	4 teeth
1530	2.34935335218024	pred.mus.mx	3578.66175920562	mx	mus	4 teeth
1531	2.46119599950221	pred.mus.mx	3576.84996623511	mx	mus	4 teeth
1532	2.57303864682418	pred.mus.mx	3573.58884771425	mx	mus	4 teeth
1533	2.68488129414615	pred.mus.mx	3568.91966616854	mx	mus	4 teeth
1534	2.79672394146812	pred.mus.mx	3562.88518304418	mx	mus	4 teeth
1535	2.90856658879009	pred.mus.mx	3555.52950325546	mx	mus	4 teeth
1536	3.02040923611206	pred.mus.mx	3546.89792191261	mx	mus	4 teeth
1537	3.13225188343404	pred.mus.mx	3537.03677377361	mx	mus	4 teeth
1538	3.24409453075601	pred.mus.mx	3525.99328592185	mx	mus	4 teeth
1539	3.35593717807798	pred.mus.mx	3513.81543412984	mx	mus	4 teeth
1540	3.46777982539995	pred.mus.mx	3500.55180332668	mx	mus	4 teeth
1541	3.57962247272192	pred.mus.mx	3486.25145254533	mx	mus	4 teeth
1542	3.69146512004389	pred.mus.mx	3470.96378468366	mx	mus	4 teeth
1543	3.80330776736586	pred.mus.mx	3454.73842137246	mx	mus	4 teeth
1544	3.91515041468784	pred.mus.mx	3437.62508320319	mx	mus	4 teeth
1545	4.02699306200981	pred.mus.mx	3419.67347552937	mx	mus	4 teeth
1546	4.13883570933178	pred.mus.mx	3400.93318001721	mx	mus	4 teeth
1547	4.25067835665375	pred.mus.mx	3381.45355208509	mx	mus	4 teeth
1548	4.36252100397572	pred.mus.mx	3361.28362433635	mx	mus	4 teeth
1549	4.47436365129769	pred.mus.mx	3340.47201605662	mx	mus	4 teeth
1550	4.58620629861966	pred.mus.mx	3319.06684881579	mx	mus	4 teeth
1551	4.69804894594164	pred.mus.mx	3297.11566818485	mx	mus	4 teeth
1552	4.80989159326361	pred.mus.mx	3274.6653715506	mx	mus	4 teeth
1553	4.92173424058558	pred.mus.mx	3251.76214198528	mx	mus	4 teeth
1554	5.03357688790755	pred.mus.mx	3228.45138810488	mx	mus	4 teeth
1555	5.14541953522952	pred.mus.mx	3204.77768982808	mx	mus	4 teeth
1556	5.25726218255149	pred.mus.mx	3180.78474992836	mx	mus	4 teeth
1557	5.36910482987347	pred.mus.mx	3156.51535125414	mx	mus	4 teeth
1558	5.48094747719544	pred.mus.mx	3132.01131947622	mx	mus	4 teeth
1559	5.59279012451741	pred.mus.mx	3107.31349120824	mx	mus	4 teeth
1560	5.70463277183938	pred.mus.mx	3082.46168733381	mx	mus	4 teeth
1561	5.81647541916135	pred.mus.mx	3057.49469136424	mx	mus	4 teeth
1562	5.92831806648332	pred.mus.mx	3032.45023264243	mx	mus	4 teeth
1563	6.04016071380529	pred.mus.mx	3007.36497420175	mx	mus	4 teeth
1564	6.15200336112727	pred.mus.mx	2982.27450508431	mx	mus	4 teeth
1565	6.26384600844924	pred.mus.mx	2957.21333691869	mx	mus	4 teeth
1566	6.37568865577121	pred.mus.mx	2932.21490455629	mx	mus	4 teeth
1567	6.48753130309318	pred.mus.mx	2907.31157056369	mx	mus	4 teeth
1568	6.59937395041515	pred.mus.mx	2882.53463336994	mx	mus	4 teeth
1569	6.71121659773712	pred.mus.mx	2857.91433886886	mx	mus	4 teeth
1570	6.8230592450591	pred.mus.mx	2833.47989527968	mx	mus	4 teeth
1571	6.93490189238107	pred.mus.mx	2809.25949107298	mx	mus	4 teeth
1572	7.04674453970304	pred.mus.mx	2785.28031577393	mx	mus	4 teeth
1573	7.15858718702501	pred.mus.mx	2761.56858346028	mx	mus	4 teeth
1574	7.27042983434698	pred.mus.mx	2738.14955877916	mx	mus	4 teeth
1575	7.38227248166895	pred.mus.mx	2715.0475853137	mx	mus	4 teeth
1576	7.49411512899092	pred.mus.mx	2692.28611613838	mx	mus	4 teeth
1577	7.60595777631289	pred.mus.mx	2669.8877464102	mx	mus	4 teeth
1578	7.71780042363487	pred.mus.mx	2647.87424785166	mx	mus	4 teeth
1579	7.82964307095684	pred.mus.mx	2626.26660499075	mx	mus	4 teeth
1580	7.94148571827881	pred.mus.mx	2605.08505303273	mx	mus	4 teeth
1581	8.05332836560078	pred.mus.mx	2584.34911724859	mx	mus	4 teeth
1582	8.16517101292275	pred.mus.mx	2564.07765377529	mx	mus	4 teeth
1583	8.27701366024472	pred.mus.mx	2544.28889173339	mx	mus	4 teeth
1584	8.38885630756669	pred.mus.mx	2525.00047657856	mx	mus	4 teeth
1585	8.50069895488867	pred.mus.mx	2506.22951461441	mx	mus	4 teeth
1586	8.61254160221064	pred.mus.mx	2487.99261860538	mx	mus	4 teeth
1587	8.72438424953261	pred.mus.mx	2470.30595443956	mx	mus	4 teeth
1588	8.83622689685458	pred.mus.mx	2453.18528880312	mx	mus	4 teeth
1589	8.94806954417655	pred.mus.mx	2436.6460378397	mx	mus	4 teeth
1590	9.05991219149852	pred.mus.mx	2420.70331677981	mx	mus	4 teeth
1591	9.1717548388205	pred.mus.mx	2405.37199053753	mx	mus	4 teeth
1592	9.28359748614247	pred.mus.mx	2390.66672528414	mx	mus	4 teeth
1593	9.39544013346444	pred.mus.mx	2376.60204102047	mx	mus	4 teeth
1594	9.50728278078641	pred.mus.mx	2363.19236518287	mx	mus	4 teeth
1595	9.61912542810838	pred.mus.mx	2350.45208733041	mx	mus	4 teeth
1596	9.73096807543035	pred.mus.mx	2338.39561497437	mx	mus	4 teeth
1597	9.84281072275232	pred.mus.mx	2327.03743062482	mx	mus	4 teeth
1598	9.9546533700743	pred.mus.mx	2316.39215014286	mx	mus	4 teeth
1599	10.0664960173963	pred.mus.mx	2306.47458250224	mx	mus	4 teeth
1600	10.1783386647182	pred.mus.mx	2297.29979107855	mx	mus	4 teeth
