# Supplementary material for: Comparative transcriptomics in serial organs uncovers early and pan-organ developmental changes associated with organ-specific morphological adaptation
Source: Nat Commun. 2025 Jan 17;16:768. doi: 10.1038/s41467-025-55826-w (PMC11742040; doi:10.1038/s41467-025-55826-w)
Supplement: Supplementary file 6 — Source Data [file 41467_2025_55826_MOESM6_ESM.zip › source data/Code_et_data_for_Fig/Code_and_data_for_fig4/datevo_for_fig4E1.txt]

subset	N	variable	value	percent	subset2	subset3	divlo	divup	sumvar	type	sumdiv	freq
1	bite-it	213	LowerUpper	67	0.314553990610329	bite-it (213)	bite-it (213)	Lower	Upper	213	Lower	85	0.39906103286385
2	Dispensable	88	LowerUpper	29	0.329545454545455	Dispensable (88)	Dispensable (88)	Lower	Upper	88	Lower	32	0.363636363636364
3	Keystone	79	LowerUpper	17	0.215189873417722	Keystone (79)	Keystone (79)	Lower	Upper	79	Lower	27	0.341772151898734
4	Total	13278	LowerUpper	1661	0.125094140683838	Total (13278)	Total (13278)	Lower	Upper	13278	Lower	2846	0.214339508962193
5	Pathways	247	LowerUpper	42	0.17004048582996	Pathways (247)	Pathways (247)	Lower	Upper	247	Lower	71	0.287449392712551
6	Wnt	75	LowerUpper	10	0.133333333333333	Wnt (75)	Wnt (75)	Lower	Upper	75	Lower	15	0.2
7	Bmp	65	LowerUpper	13	0.2	Bmp (65)	Bmp (65)	Lower	Upper	65	Lower	19	0.292307692307692
8	FGF	63	LowerUpper	13	0.206349206349206	FGF (63)	FGF (63)	Lower	Upper	63	Lower	22	0.349206349206349
9	HH	29	LowerUpper	1	0.0344827586206897	HH (29)	HH (29)	Lower	Upper	29	Lower	3	0.103448275862069
10	activin	16	LowerUpper	2	0.125	activin (16)	activin (16)	Lower	Upper	16	Lower	5	0.3125
11	tgfb	11	LowerUpper	3	0.272727272727273	tgfb (11)	tgfb (11)	Lower	Upper	11	Lower	5	0.454545454545455
12	notch	9	LowerUpper	3	0.333333333333333	notch (9)	notch (9)	Lower	Upper	9	Lower	4	0.444444444444444
13	eda	8	LowerUpper	0	0	eda (8)	eda (8)	Lower	Upper	8	Lower	2	0.25
14	bite-it	213	LowerUpper	67	0.314553990610329	bite-it (213)	bite-it (213)	Lower	Upper	213	Upper	86	0.403755868544601
15	Dispensable	88	LowerUpper	29	0.329545454545455	Dispensable (88)	Dispensable (88)	Lower	Upper	88	Upper	37	0.420454545454545
16	Keystone	79	LowerUpper	17	0.215189873417722	Keystone (79)	Keystone (79)	Lower	Upper	79	Upper	24	0.30379746835443
17	Total	13278	LowerUpper	1661	0.125094140683838	Total (13278)	Total (13278)	Lower	Upper	13278	Upper	2374	0.178791986744992
18	Pathways	247	LowerUpper	42	0.17004048582996	Pathways (247)	Pathways (247)	Lower	Upper	247	Upper	62	0.251012145748988
19	Wnt	75	LowerUpper	10	0.133333333333333	Wnt (75)	Wnt (75)	Lower	Upper	75	Upper	18	0.24
20	Bmp	65	LowerUpper	13	0.2	Bmp (65)	Bmp (65)	Lower	Upper	65	Upper	17	0.261538461538462
21	FGF	63	LowerUpper	13	0.206349206349206	FGF (63)	FGF (63)	Lower	Upper	63	Upper	17	0.26984126984127
22	HH	29	LowerUpper	1	0.0344827586206897	HH (29)	HH (29)	Lower	Upper	29	Upper	3	0.103448275862069
23	activin	16	LowerUpper	2	0.125	activin (16)	activin (16)	Lower	Upper	16	Upper	2	0.125
24	tgfb	11	LowerUpper	3	0.272727272727273	tgfb (11)	tgfb (11)	Lower	Upper	11	Upper	3	0.272727272727273
25	notch	9	LowerUpper	3	0.333333333333333	notch (9)	notch (9)	Lower	Upper	9	Upper	3	0.333333333333333
26	eda	8	LowerUpper	0	0	eda (8)	eda (8)	Lower	Upper	8	Upper	2	0.25
