# Supplementary material for: Comparative transcriptomics in serial organs uncovers early and pan-organ developmental changes associated with organ-specific morphological adaptation
Source: Nat Commun. 2025 Jan 17;16:768. doi: 10.1038/s41467-025-55826-w (PMC11742040; doi:10.1038/s41467-025-55826-w)
Supplement: Supplementary file 6 — Source Data [file 41467_2025_55826_MOESM6_ESM.zip › source data/Code_et_data_for_Fig/Code_and_data_for_fig2/data_1_for_pca_fig2B.txt]

sample	tooth	stage	species	rep	timerel	stagenorm	Axis1	Axis2	Axis3	Axis4	Axis5	Axis6	Axis7	Axis8	Axis9	Axis10
ham_BGE_AAOSW	ham_md_11.8_rep2	md	11.8	ham	rep2	-7.99999999999997	-7.99999999999997	-89.3360818732471	-91.5231467028006	24.4976504756349	-30.2627329870298	70.0540955633724	0.706026114906311	5.27554202116368	3.81004092411342	11.1437004239033	-16.7170219497335
ham_BGE_AOSW	ham_md_12_rep2	md	12	ham	rep2	0	0	-85.3644243829776	-56.2607045452881	39.778685329364	7.66506856900061	6.65202638383118	4.62136337683549	9.61537130975393	-10.2095995509586	5.53161882253037	-12.7678164755319
ham_BCR_AOSW	ham_md_12.25_rep1	md	12.25	ham	rep1	10	10	-82.0483031230187	-41.3687533616574	28.3932527886842	-10.2965891032291	-16.0549994471682	1.20271672240827	10.1093221476725	-17.5664909144122	0.106528047513732	-6.32368565364474
ham_BCR_COSW	ham_md_12.5_rep1	md	12.5	ham	rep1	20	20	-80.659243571503	-31.872486027595	3.4245162583637	-23.5866539330005	-10.1857307822658	-9.62983576038623	-12.2211277152675	-12.8517844350524	-1.8130377353916	-0.883768631140739
ham_BGE_COSW	ham_md_12.5_rep2	md	12.5	ham	rep2	20	20	-83.4858337104089	-35.0229402510921	35.8841737150799	11.4451847876222	-10.9331985968519	5.47289096337228	5.5303316278583	-22.8727577279317	-1.012989830227	-17.6535607812781
ham_BCR_EOSW	ham_md_13_rep1	md	13	ham	rep1	40	40	-86.0838656110903	-19.0234248288564	8.68021297536179	5.66398474168712	-5.68878660529516	-38.929684825384	-11.8789276092366	24.3795922325756	-1.81480870864634	11.5111742874629
ham_BGE_EOSW	ham_md_13_rep2	md	13	ham	rep2	40	40	-83.0969642318491	-6.85190480394182	9.74608406419199	9.30572271848453	-10.683462715891	-14.9936962599028	-20.8746709069281	-4.72536202011664	-7.90371383891831	-11.4964079381228
ham_BCR_GOSW	ham_md_13.25_rep1	md	13.25	ham	rep1	50	50	-80.5371024307518	15.2744865083107	-10.999076803486	-4.84019048619365	-15.806083419431	-11.8334759948338	-7.16737821199198	-3.01584349193359	-7.45116366107837	-3.52267424439917
ham_BGE_GOSW	ham_md_13.25_rep2	md	13.25	ham	rep2	50	50	-79.1102481249251	25.1879348535447	4.30911113118362	20.3208401620096	-24.7134888753713	-0.161036951313745	-7.17773547513754	-10.7240126222832	-3.75015519503027	-18.123236295358
ham_BCR_IOSW	ham_md_13.5_rep1	md	13.5	ham	rep1	60	60	-80.8350904935781	30.4055353349211	-15.5402397341313	-5.72274426703034	-3.89712815341818	-13.8241176011477	1.6484147757631	-9.36124121775366	-7.69286629603097	-18.4282329275281
ham_BGE_IOSW	ham_md_13.5_rep2	md	13.5	ham	rep2	60	60	-81.7242662056689	37.1199858704831	-3.00682147827054	23.0323445160652	3.83557878860609	-11.2700207319718	-2.18537765833366	-2.20734205044159	-6.34369200680429	-20.1886230389691
ham_BCR_LOSW	ham_md_13.75_rep1	md	13.75	ham	rep1	70	70	-77.9194116891799	42.9077845252162	-12.7105476105312	5.56831074099206	-10.3261186598434	5.64386400087969	-4.14912223035827	-19.5052866709456	-10.8148906356799	-17.5244593189226
ham_BCR_NOSW	ham_md_14_rep1	md	14	ham	rep1	80	80	-78.8079734986814	49.805780340624	-10.9922414530541	14.1171627470603	-1.13858741744786	-10.7539096509852	17.8398311976634	-0.448507007717875	10.8253052831791	-13.6993001919053
ham_BGE_NOSW	ham_md_14_rep2	md	14	ham	rep2	80	80	-87.9882323362274	23.4325107450185	-16.4814551945487	13.9905815304075	46.6037153269289	-26.2950584783013	-8.58014597495966	13.4374440788342	-11.9514499461364	-12.8110676234317
ham_BCR_QOSW	ham_md_14.5_rep1	md	14.5	ham	rep1	100	100	-78.9522461502042	75.5540626838947	-42.4811513671392	0.155842417247247	24.5020916410441	-0.614160594978244	48.6948687706386	-7.76958137260998	34.8835172271277	4.66261950258416
ham_BGE_QOSW	ham_md_14.5_rep2	md	14.5	ham	rep2	100	100	-79.0368787721267	72.8927708432296	-26.4169840586886	21.5265432093537	17.8508272536729	11.3590281818106	27.076936018379	-11.2992047499745	20.6743678430041	-1.97487946266794
ham_BGE_BAOSW	ham_mx_11.8_rep2	mx	11.8	ham	rep2	-7.99999999999997	-7.99999999999997	-86.3072807292344	-85.9383944565415	21.0706265771258	-19.1251129132164	62.2089315462549	21.4366178955781	5.08019659826228	16.5629295050219	16.4664693141975	1.65436098631636
ham_BGE_BOSW	ham_mx_12_rep2	mx	12	ham	rep2	0	0	-82.7299884190624	-68.0926948207454	37.4652024598818	-6.39990703399704	-4.65918291894372	9.90045750486884	10.331599005888	4.21933790938089	14.6309114020814	5.45620462325279
ham_BCR_BOSW	ham_mx_12.25_rep1	mx	12.25	ham	rep1	10	10	-81.1242559065594	-49.5897775684456	32.0683223581665	-9.07817176499609	-21.0386548637111	19.3753554648618	15.1885352103851	-7.63670471670225	7.83008606722059	9.8316314923723
ham_BCR_DOSW	ham_mx_12.5_rep1	mx	12.5	ham	rep1	20	20	-80.0955037387049	-38.5269103128974	-1.48834973728419	-25.7198778464218	-16.2127116811673	9.53217401614877	-9.43640611752611	-2.39002134215492	1.88948132056887	25.5086674284829
ham_BGE_DOSW	ham_mx_12.5_rep2	mx	12.5	ham	rep2	20	20	-81.2977669190303	-43.2675517512016	35.4178265122553	8.86446822185487	-18.864713981683	15.4026596548757	6.84873785315135	-10.9965181416292	5.96940852853282	3.71242438976613
ham_BCR_FOSW	ham_mx_13_rep1	mx	13	ham	rep1	40	40	-80.3608954213162	-18.7716845695941	-12.6762841777662	-12.4453544443974	-19.1934249554115	-6.59628784481387	-18.6346519207921	28.1557794444383	5.69702818135312	42.7242567683891
ham_BGE_FOSW	ham_mx_13_rep2	mx	13	ham	rep2	40	40	-78.4897217853301	-10.8344966539484	-16.2482263390486	-17.7243638536455	-9.3997077572337	27.0378057548028	-26.1196960605501	-7.59722830148678	-4.13042299167287	12.2806363708377
ham_BCR_HOSW	ham_mx_13.25_rep1	mx	13.25	ham	rep1	50	50	-76.8669233276645	4.00033634054296	-16.1574133079438	-18.3627556080353	-33.825803283358	3.12806906426404	-16.438479341329	12.9833460450317	-5.95014092462939	24.3011346703723
ham_BGE_HOSW	ham_mx_13.25_rep2	mx	13.25	ham	rep2	50	50	-76.2808307256012	13.9472448835344	1.49967759010018	3.23766852667933	-33.3472346893365	20.5100163101841	-10.3766953145879	-6.56622232088751	-8.78961194932238	-3.72026643477193
ham_BCR_KOSW	ham_mx_13.5_rep1	mx	13.5	ham	rep1	60	60	-79.9139536060022	15.7361412098204	-10.169858421297	-7.32619203895637	-18.9506795690123	-3.29768647048093	-8.8274821569299	3.73898169836396	-12.8643692886787	1.99537732116758
ham_BGE_KOSW	ham_mx_13.5_rep2	mx	13.5	ham	rep2	60	60	-84.1491337206724	17.9421731199755	-8.84591196537432	12.9622368551997	17.7249792067664	-5.073112248682	-14.4060996630824	16.7390435162059	-17.8634526199968	2.8217932767654
ham_BCR_MOSW	ham_mx_13.75_rep1	mx	13.75	ham	rep1	70	70	-77.7276243026654	32.6693999121676	-11.9693449325052	-3.45780914929605	-17.7590848487974	19.1316583160098	-11.4732969651466	-13.2270046999803	-19.4971354774247	0.443146962736429
ham_BCR_POSW	ham_mx_14_rep1	mx	14	ham	rep1	80	80	-79.2189425588685	33.8516998834981	-12.2351625985564	3.31833689509164	-11.0589231738629	-7.96504502194414	5.01916697071126	13.7246566112107	-0.258982264737085	3.43236539931471
ham_BGE_POSW	ham_mx_14_rep2	mx	14	ham	rep2	80	80	-84.9535189158399	18.6781314156581	-11.7750838336298	10.9989385816907	24.9724387728328	1.86090128972177	-19.6048407667653	11.5863748615603	-20.3979139506619	0.739457638999454
ham_BCR_ROSW	ham_mx_14.5_rep1	mx	14.5	ham	rep1	100	100	-79.2249922461521	54.4335966164661	-41.519770700585	-11.9415276047086	13.5108599924459	1.17808493670524	25.2321094247414	9.67268093019637	11.3848053262118	15.6301727999152
ham_BGE_ROSW	ham_mx_14.5_rep2	mx	14.5	ham	rep2	100	100	-82.1521160730017	48.115608620268	-19.6991277805002	20.7549388910577	12.9604861523191	0.348575724837152	12.1104029991326	19.5206147160263	7.41917779406189	8.66006962473693
mus_AXR_MAOSW	mus_md_14.5_rep1	md	14.5	mus	rep1	0	0	75.2048986035275	-53.8493605853621	-30.1196331779636	2.39943041018277	16.7118358020252	-38.2291597576443	17.0997205639399	-14.6383035454478	-25.3498234714422	6.76266223214028
mus_BGF_MAOSW	mus_md_14.5_rep2	md	14.5	mus	rep2	0	0	71.4315351975575	-40.7540709550482	7.93499082134819	59.4867974987634	-8.59492497547858	-9.30807755785615	33.613117153658	-8.13079898110332	-19.6179807970223	8.3820309962263
mus_AXR_MCOSW	mus_md_15_rep1	md	15	mus	rep1	14.2857142857143	14.2857142857143	81.317234624195	-43.8715399919662	-38.4458218654998	-8.57690715458333	12.1528901078251	-44.5994985801567	-6.28938284887242	-14.7673191920847	-1.68716900588158	12.0098985784008
mus_BGF_MCOSW	mus_md_15_rep2	md	15	mus	rep2	14.2857142857143	14.2857142857143	79.6471191311034	-34.3461964777642	-10.057773126452	48.6830763582685	-6.63733510569724	-22.6022380020331	-12.6051712275461	-2.68025765123887	17.644010622724	19.7284285037898
mus_AXR_MEOSW	mus_md_15.5_rep1	md	15.5	mus	rep1	28.5714285714286	28.5714285714286	84.2676402394551	-21.7096974371136	-23.4859685162496	-3.49111763246853	-23.6835761340205	-25.6759767002733	-9.83767960869589	-13.3224384217541	28.2330567154557	0.37471540930057
mus_BGF_MEOSW	mus_md_15.5_rep2	md	15.5	mus	rep2	28.5714285714286	28.5714285714286	80.9657642581712	-18.6703817206331	-13.2880588641259	39.1225521407142	10.7471314597088	-6.6693865944889	-25.7483324617395	-14.2839438853833	22.7819696074582	3.99357185774546
mus_AXR_MGOSW	mus_md_16_rep1	md	16	mus	rep1	42.8571428571429	42.8571428571429	79.3234101413619	-13.4934042691526	-9.9309474973252	-10.1433056887945	-12.2355833788234	-39.4579053112782	-13.755611731209	-5.04343473636849	18.236846085301	-5.04315884507733
mus_BGF_MGOSW	mus_md_16_rep2	md	16	mus	rep2	42.8571428571429	42.8571428571429	77.1405089608249	1.47374628689747	13.1020382579595	40.0408577765172	-0.572779500466872	-7.22095246452869	-18.3391803517927	6.3817825003471	21.6039340508953	-4.30333662080997
mus_AXR_MIOSW	mus_md_16.5_rep1	md	16.5	mus	rep1	57.1428571428571	57.1428571428571	77.8533238261369	5.44118226233039	8.37629954744519	-18.4175050799649	3.12668404649535	-36.1869024255419	-8.37304285516249	0.850349284356867	0.977641808716783	-15.6187152002065
mus_BGF_MIOSW	mus_md_16.5_rep2	md	16.5	mus	rep2	57.1428571428571	57.1428571428571	80.2863469473198	9.86540013809812	11.1376563864749	27.3347412518913	11.3599186664505	-10.2370195529015	-29.6972874063189	2.51331185718698	18.0212222464647	-0.452517046304705
mus_AXR_MLOSW	mus_md_17_rep1	md	17	mus	rep1	71.4285714285714	71.4285714285714	76.7311838448326	21.1286713377223	32.298298743479	-19.674550577964	0.0169050146801531	-38.2442536440914	1.78185326602181	1.47241770851575	-8.9407104687176	-7.13194408710515
mus_BGF_MLOSW	mus_md_17_rep2	md	17	mus	rep2	71.4285714285714	71.4285714285714	80.3933009535135	33.2344471302545	21.367488516803	13.9473423211524	17.0308455882155	10.8998817464634	-23.6917521259441	-26.0055676154473	-4.28082206256389	-5.03378045781949
mus_AXR_MNOSW	mus_md_17.5_rep1	md	17.5	mus	rep1	85.7142857142857	85.7142857142857	79.9621908345579	33.2207868318755	14.835355836935	-43.9743219197575	27.2528615977177	-24.8877734508906	0.762896180254775	-14.9992888485003	-11.5258161050089	12.3633333446048
mus_BGF_MNOSW	mus_md_17.5_rep2	md	17.5	mus	rep2	85.7142857142857	85.7142857142857	74.8094385727507	41.7989348043522	49.481170482433	9.44024127692761	23.9072320878591	-9.59710658709437	3.05855256992868	0.470653002510022	-3.93232098014131	6.33668424810871
mus_AXR_MQOSW	mus_md_18_rep1	md	18	mus	rep1	100	100	80.562052032625	50.1240934036594	41.7721313370271	-36.569703425641	-16.966309191693	-17.3535787546484	23.9075762105069	-13.1861240165644	19.6368348201165	7.89209021678606
mus_BGF_MQOSW	mus_md_18_rep2	md	18	mus	rep2	100	100	81.5795413636178	71.1259415365597	41.4282378279828	2.47267712858247	28.8544269384468	26.1746997761359	-10.9354610337377	-40.7758909367414	-8.44030442678653	37.350848690391
mus_AXR_MBOSW	mus_mx_14.5_rep1	mx	14.5	mus	rep1	0	0	78.8826818790756	-54.6584916326397	-28.8933653262598	-0.315769983068993	-6.96328156552103	-9.80373416913491	37.6844828366467	-1.68759355364757	-32.2224237543857	3.32788820640808
mus_BGF_MBOSW	mus_mx_14.5_rep2	mx	14.5	mus	rep2	0	0	75.773827875605	-42.7824779323357	0.700344929159627	53.5753714526596	-10.6364313043104	24.6565082346142	44.5184126341344	5.40711587058942	-25.2563404231226	4.85474233005319
mus_AXR_MDOSW	mus_mx_15_rep1	mx	15	mus	rep1	14.2857142857143	14.2857142857143	88.1628195641097	-43.988538448027	-58.233487171366	-31.046920397076	0.489423881413927	8.10282175325212	11.6682071478867	-9.996467538809	-12.023850175038	1.33562733845384
mus_BGF_MDOSW	mus_mx_15_rep2	mx	15	mus	rep2	14.2857142857143	14.2857142857143	85.4774933404946	-32.1773200661316	-22.1398078247857	38.8186709598748	-15.7593638376847	26.081233427392	5.10014450357408	8.51790769024864	6.18740019942973	13.4350467965368
mus_AXR_MFOSW	mus_mx_15.5_rep1	mx	15.5	mus	rep1	28.5714285714286	28.5714285714286	92.4937845840636	-24.9027262040744	-46.3092854073654	-24.2202220021545	-24.37984576398	27.8201582345678	-1.99764821506431	-3.01624649179388	20.8457558187063	-11.3092782457163
mus_BGF_MFOSW	mus_mx_15.5_rep2	mx	15.5	mus	rep2	28.5714285714286	28.5714285714286	91.0461562811194	-31.5130055325921	-65.635935147356	-19.668520399687	45.0745114837768	51.5362330744255	-19.8856906145036	-7.96614843051426	-3.62184771509327	-7.41598998616517
mus_AXR_MHOSW	mus_mx_16_rep1	mx	16	mus	rep1	42.8571428571429	42.8571428571429	88.3563075551387	-10.0501540137885	-29.1101862004866	-22.4836720735271	-20.1295065021898	28.2236615516625	-6.46259937548177	2.27270282965895	7.85397443205625	-28.4777627661125
mus_BGF_MHOSW	mus_mx_16_rep2	mx	16	mus	rep2	42.8571428571429	42.8571428571429	81.1734132806523	-6.74743730294435	9.55761624071756	27.2202798641456	-13.8507353037895	21.9489403867667	-1.14955871383848	33.2179420476913	12.2860274715012	-16.2488546980645
mus_AXR_MKOSW	mus_mx_16.5_rep1	mx	16.5	mus	rep1	57.1428571428571	57.1428571428571	79.0088198056884	-2.31278563338318	5.87739046111778	-17.0500562478244	-10.6263942196638	-8.92742507497694	7.43125952144109	22.9256534258643	-9.40380810114042	-21.6257426619595
mus_BGF_MKOSW	mus_mx_16.5_rep2	mx	16.5	mus	rep2	57.1428571428571	57.1428571428571	80.3095992580088	1.33132754625452	12.3777423540956	21.043369195807	-3.52182011584925	13.1442107283024	-8.66508328587215	27.2560791463829	1.77168781064559	-10.7725352185125
mus_AXR_MMOSW	mus_mx_17_rep1	mx	17	mus	rep1	71.4285714285714	71.4285714285714	82.504796560357	15.4163747952841	13.1671743377676	-25.8628439944822	-16.0434518747228	-7.6168162844247	3.1092786144597	23.7459495989168	-10.0453604065891	-9.42922973374286
mus_BGF_MMOSW	mus_mx_17_rep2	mx	17	mus	rep2	71.4285714285714	71.4285714285714	83.9479856525528	29.3374719125715	11.1421771137585	8.37053964824514	9.87731850598264	42.5619565740902	-20.3553810609884	-3.79612123988733	-9.66208367377531	-11.8514236268675
mus_AXR_MPOSW	mus_mx_17.5_rep1	mx	17.5	mus	rep1	85.7142857142857	85.7142857142857	87.7469235002172	26.3263835272841	5.25569662941562	-47.1605235946887	-3.76217637435318	11.9976339092221	8.34043794793166	14.6524000047814	-7.19797475430044	-6.40470058215142
mus_BGF_MPOSW	mus_mx_17.5_rep2	mx	17.5	mus	rep2	85.7142857142857	85.7142857142857	79.3664437013205	29.4328111776672	34.0526368437238	-4.01798685422683	17.9667605039337	2.9448262401914	2.23323247172616	28.3049351826929	-9.52254790862415	5.65660441955863
mus_AXR_MROSW	mus_mx_18_rep1	mx	18	mus	rep1	100	100	85.4398829304913	41.3920115704622	31.5762168818166	-38.5050770733245	-30.7271814324286	9.79547650245902	22.1171659130988	7.99213331135913	12.4207004847581	-2.05354816713271
mus_BGF_MROSW	mus_mx_18_rep2	mx	18	mus	rep2	100	100	84.7131893006991	50.1676908891153	29.3873158347234	-7.41513426184753	13.383626663567	34.1184259144723	-0.686706460684397	10.7545025061939	-9.92148620501371	19.8378521991787
