# Supplementary material for: Comparative transcriptomics in serial organs uncovers early and pan-organ developmental changes associated with organ-specific morphological adaptation
Source: Nat Commun. 2025 Jan 17;16:768. doi: 10.1038/s41467-025-55826-w (PMC11742040; doi:10.1038/s41467-025-55826-w)
Supplement: Supplementary file 6 — Source Data [file 41467_2025_55826_MOESM6_ESM.zip › source data/Code_et_data_for_Fig/Code_and_data_for_Sfig7/Inhba_2_species_for_Fig.txt]

times	variable	value	jaw	species	type
10	0.0162126058834762	pred.ham.md	1464.8370935423	md	ham	4 curves
11	0.129125117648307	pred.ham.md	1433.49385840135	md	ham	4 curves
12	0.242037629413138	pred.ham.md	1404.31288615306	md	ham	4 curves
13	0.354950141177968	pred.ham.md	1377.14714677078	md	ham	4 curves
14	0.467862652942799	pred.ham.md	1351.86124568319	md	ham	4 curves
15	0.58077516470763	pred.ham.md	1328.33030226264	md	ham	4 curves
16	0.69368767647246	pred.ham.md	1306.43894074714	md	ham	4 curves
17	0.806600188237291	pred.ham.md	1286.08038109426	md	ham	4 curves
18	0.919512700002122	pred.ham.md	1267.15561876828	md	ham	4 curves
19	1.03242521176695	pred.ham.md	1249.57268377673	md	ham	4 curves
20	1.14533772353178	pred.ham.md	1233.24597042237	md	ham	4 curves
21	1.25825023529661	pred.ham.md	1218.09563024569	md	ham	4 curves
22	1.37116274706144	pred.ham.md	1204.04702151817	md	ham	4 curves
23	1.48407525882628	pred.ham.md	1191.03020942493	md	ham	4 curves
24	1.59698777059111	pred.ham.md	1178.9795117612	md	ham	4 curves
25	1.70990028235594	pred.ham.md	1167.83308557124	md	ham	4 curves
26	1.82281279412077	pred.ham.md	1157.53255069235	md	ham	4 curves
27	1.9357253058856	pred.ham.md	1148.02264663909	md	ham	4 curves
28	2.04863781765043	pred.ham.md	1139.25091968069	md	ham	4 curves
29	2.16155032941526	pred.ham.md	1131.16743733651	md	ham	4 curves
30	2.27446284118009	pred.ham.md	1123.72452784331	md	ham	4 curves
31	2.38737535294492	pred.ham.md	1116.87654244217	md	ham	4 curves
32	2.50028786470975	pred.ham.md	1110.57963859338	md	ham	4 curves
33	2.61320037647458	pred.ham.md	1104.79158246078	md	ham	4 curves
34	2.72611288823941	pred.ham.md	1099.4715692144	md	ham	4 curves
35	2.83902540000424	pred.ham.md	1094.58005988546	md	ham	4 curves
36	2.95193791176907	pred.ham.md	1090.07863367274	md	ham	4 curves
37	3.0648504235339	pred.ham.md	1085.92985474646	md	ham	4 curves
38	3.17776293529874	pred.ham.md	1082.09715272644	md	ham	4 curves
39	3.29067544706357	pred.ham.md	1078.54471612742	md	ham	4 curves
40	3.4035879588284	pred.ham.md	1075.23739816652	md	ham	4 curves
41	3.51650047059323	pred.ham.md	1072.14063441785	md	ham	4 curves
42	3.62941298235806	pred.ham.md	1069.22037187743	md	ham	4 curves
43	3.74232549412289	pred.ham.md	1066.44300906889	md	ham	4 curves
44	3.85523800588772	pred.ham.md	1063.77534687735	md	ham	4 curves
45	3.96815051765255	pred.ham.md	1061.18454984627	md	ham	4 curves
46	4.08106302941738	pred.ham.md	1058.63811770967	md	ham	4 curves
47	4.19397554118221	pred.ham.md	1056.10386696109	md	ham	4 curves
48	4.30688805294704	pred.ham.md	1053.54992228059	md	ham	4 curves
49	4.41980056471187	pred.ham.md	1050.94471765251	md	ham	4 curves
50	4.5327130764767	pred.ham.md	1048.25700701	md	ham	4 curves
51	4.64562558824153	pred.ham.md	1045.45588423736	md	ham	4 curves
52	4.75853810000637	pred.ham.md	1042.51081234834	md	ham	4 curves
53	4.8714506117712	pred.ham.md	1039.39166163805	md	ham	4 curves
54	4.98436312353603	pred.ham.md	1036.06875657824	md	ham	4 curves
55	5.09727563530086	pred.ham.md	1032.51293119023	md	ham	4 curves
56	5.21018814706569	pred.ham.md	1028.69559258851	md	ham	4 curves
57	5.32310065883052	pred.ham.md	1024.58879233868	md	ham	4 curves
58	5.43601317059535	pred.ham.md	1020.16530522009	md	ham	4 curves
59	5.54892568236018	pred.ham.md	1015.39871492292	md	ham	4 curves
60	5.66183819412501	pred.ham.md	1010.26350614552	md	ham	4 curves
61	5.77475070588984	pred.ham.md	1004.73516248913	md	ham	4 curves
62	5.88766321765467	pred.ham.md	998.790269475149	md	ham	4 curves
63	6.0005757294195	pred.ham.md	992.406621936706	md	ham	4 curves
64	6.11348824118433	pred.ham.md	985.563334960384	md	ham	4 curves
65	6.22640075294916	pred.ham.md	978.240957479355	md	ham	4 curves
66	6.339313264714	pred.ham.md	970.421587544648	md	ham	4 curves
67	6.45222577647883	pred.ham.md	962.088988229831	md	ham	4 curves
68	6.56513828824366	pred.ham.md	953.228703056647	md	ham	4 curves
69	6.67805080000849	pred.ham.md	943.828169766732	md	ham	4 curves
70	6.79096331177332	pred.ham.md	933.876831209045	md	ham	4 curves
71	6.90387582353815	pred.ham.md	923.366242065513	md	ham	4 curves
72	7.01678833530298	pred.ham.md	912.290170100248	md	ham	4 curves
73	7.12970084706781	pred.ham.md	900.644690591956	md	ham	4 curves
74	7.24261335883264	pred.ham.md	888.428272596435	md	ham	4 curves
75	7.35552587059747	pred.ham.md	875.641855687614	md	ham	4 curves
76	7.4684383823623	pred.ham.md	862.288915842764	md	ham	4 curves
77	7.58135089412713	pred.ham.md	848.37551917149	md	ham	4 curves
78	7.69426340589196	pred.ham.md	833.910362239675	md	ham	4 curves
79	7.80717591765679	pred.ham.md	818.904797809688	md	ham	4 curves
80	7.92008842942163	pred.ham.md	803.372844907081	md	ham	4 curves
81	8.03300094118645	pred.ham.md	787.331182232169	md	ham	4 curves
82	8.14591345295129	pred.ham.md	770.799124061974	md	ham	4 curves
83	8.25882596471612	pred.ham.md	753.798577933753	md	ham	4 curves
84	8.37173847648095	pred.ham.md	736.353983564843	md	ham	4 curves
85	8.48465098824578	pred.ham.md	718.492232643679	md	ham	4 curves
86	8.59756350001061	pred.ham.md	700.242569322069	md	ham	4 curves
87	8.71047601177544	pred.ham.md	681.636471447253	md	ham	4 curves
88	8.82338852354027	pred.ham.md	662.707512791496	md	ham	4 curves
89	8.9363010353051	pred.ham.md	643.491206764551	md	ham	4 curves
90	9.04921354706993	pred.ham.md	624.024832327121	md	ham	4 curves
91	9.16212605883476	pred.ham.md	604.347243058223	md	ham	4 curves
92	9.27503857059959	pred.ham.md	584.498660562733	md	ham	4 curves
93	9.38795108236442	pred.ham.md	564.520453633415	md	ham	4 curves
94	9.50086359412925	pred.ham.md	544.454904800815	md	ham	4 curves
95	9.61377610589408	pred.ham.md	524.344966110448	md	ham	4 curves
96	9.72668861765892	pred.ham.md	504.23400615592	md	ham	4 curves
97	9.83960112942375	pred.ham.md	484.165550565151	md	ham	4 curves
98	9.95251364118858	pred.ham.md	464.183018281097	md	ham	4 curves
99	10.0654261529534	pred.ham.md	444.329456094951	md	ham	4 curves
100	10.1783386647182	pred.ham.md	424.647273975659	md	ham	4 curves
110	0.0162126058834762	pred.ham.mx	1665.16590298402	mx	ham	4 curves
111	0.129125117648307	pred.ham.mx	1629.46748807214	mx	ham	4 curves
112	0.242037629413138	pred.ham.mx	1596.05935855129	mx	ham	4 curves
113	0.354950141177968	pred.ham.mx	1564.79061085133	mx	ham	4 curves
114	0.467862652942799	pred.ham.mx	1535.521781221	mx	ham	4 curves
115	0.58077516470763	pred.ham.mx	1508.12379423121	mx	ham	4 curves
116	0.69368767647246	pred.ham.mx	1482.47701263407	mx	ham	4 curves
117	0.806600188237291	pred.ham.mx	1458.4703778014	mx	ham	4 curves
118	0.919512700002122	pred.ham.mx	1436.000631207	mx	ham	4 curves
119	1.03242521176695	pred.ham.mx	1414.97160850798	mx	ham	4 curves
120	1.14533772353178	pred.ham.mx	1395.29359874035	mx	ham	4 curves
121	1.25825023529661	pred.ham.mx	1376.88276199074	mx	ham	4 curves
122	1.37116274706144	pred.ham.mx	1359.66059965308	mx	ham	4 curves
123	1.48407525882628	pred.ham.mx	1343.55347203924	mx	ham	4 curves
124	1.59698777059111	pred.ham.mx	1328.4921586968	mx	ham	4 curves
125	1.70990028235594	pred.ham.mx	1314.41145730452	mx	ham	4 curves
126	1.82281279412077	pred.ham.mx	1301.24981747546	mx	ham	4 curves
127	1.9357253058856	pred.ham.mx	1288.94900620507	mx	ham	4 curves
128	2.04863781765043	pred.ham.mx	1277.45380206468	mx	ham	4 curves
129	2.16155032941526	pred.ham.mx	1266.71171556329	mx	ham	4 curves
130	2.27446284118009	pred.ham.mx	1256.67273338856	mx	ham	4 curves
131	2.38737535294492	pred.ham.mx	1247.28908449474	mx	ham	4 curves
132	2.50028786470975	pred.ham.mx	1238.51502623455	mx	ham	4 curves
133	2.61320037647458	pred.ham.mx	1230.30664893693	mx	ham	4 curves
134	2.72611288823941	pred.ham.mx	1222.62169751619	mx	ham	4 curves
135	2.83902540000424	pred.ham.mx	1215.41940886169	mx	ham	4 curves
136	2.95193791176907	pred.ham.mx	1208.66036390418	mx	ham	4 curves
137	3.0648504235339	pred.ham.mx	1202.30635338583	mx	ham	4 curves
138	3.17776293529874	pred.ham.mx	1196.3202564782	mx	ham	4 curves
139	3.29067544706357	pred.ham.mx	1190.66593149677	mx	ham	4 curves
140	3.4035879588284	pred.ham.mx	1185.30811805334	mx	ham	4 curves
141	3.51650047059323	pred.ham.mx	1180.21235007015	mx	ham	4 curves
142	3.62941298235806	pred.ham.mx	1175.3448791517	mx	ham	4 curves
143	3.74232549412289	pred.ham.mx	1170.67260787384	mx	ham	4 curves
144	3.85523800588772	pred.ham.mx	1166.16303260491	mx	ham	4 curves
145	3.96815051765255	pred.ham.mx	1161.78419552039	mx	ham	4 curves
146	4.08106302941738	pred.ham.mx	1157.50464551279	mx	ham	4 curves
147	4.19397554118221	pred.ham.mx	1153.29340773057	mx	ham	4 curves
148	4.30688805294704	pred.ham.mx	1149.11996150621	mx	ham	4 curves
149	4.41980056471187	pred.ham.mx	1144.95422645262	mx	ham	4 curves
150	4.5327130764767	pred.ham.mx	1140.7665565207	mx	ham	4 curves
151	4.64562558824153	pred.ham.mx	1136.52774181776	mx	ham	4 curves
152	4.75853810000637	pred.ham.mx	1132.20901798833	mx	ham	4 curves
153	4.8714506117712	pred.ham.mx	1127.78208295465	mx	ham	4 curves
154	4.98436312353603	pred.ham.mx	1123.21912080495	mx	ham	4 curves
155	5.09727563530086	pred.ham.mx	1118.49283260303	mx	ham	4 curves
156	5.21018814706569	pred.ham.mx	1113.57647387334	mx	ham	4 curves
157	5.32310065883052	pred.ham.mx	1108.44389849191	mx	ham	4 curves
158	5.43601317059535	pred.ham.mx	1103.06960868488	mx	ham	4 curves
159	5.54892568236018	pred.ham.mx	1097.42881080446	mx	ham	4 curves
160	5.66183819412501	pred.ham.mx	1091.49747651595	mx	ham	4 curves
161	5.77475070588984	pred.ham.mx	1085.2524089903	mx	ham	4 curves
162	5.88766321765467	pred.ham.mx	1078.67131365493	mx	ham	4 curves
163	6.0005757294195	pred.ham.mx	1071.73287301115	mx	ham	4 curves
164	6.11348824118433	pred.ham.mx	1064.41682498074	mx	ham	4 curves
165	6.22640075294916	pred.ham.mx	1056.70404419731	mx	ham	4 curves
166	6.339313264714	pred.ham.mx	1048.57662561076	mx	ham	4 curves
167	6.45222577647883	pred.ham.mx	1040.01796972605	mx	ham	4 curves
168	6.56513828824366	pred.ham.mx	1031.01286875178	mx	ham	4 curves
169	6.67805080000849	pred.ham.mx	1021.54759288998	mx	ham	4 curves
170	6.79096331177332	pred.ham.mx	1011.60997595744	mx	ham	4 curves
171	6.90387582353815	pred.ham.mx	1001.18949949144	mx	ham	4 curves
172	7.01678833530298	pred.ham.mx	990.277374459792	mx	ham	4 curves
173	7.12970084706781	pred.ham.mx	978.866619667691	mx	ham	4 curves
174	7.24261335883264	pred.ham.mx	966.95213593303	mx	ham	4 curves
175	7.35552587059747	pred.ham.mx	954.530775088036	mx	ham	4 curves
176	7.4684383823623	pred.ham.mx	941.601402859676	mx	ham	4 curves
177	7.58135089412713	pred.ham.mx	928.164954684788	mx	ham	4 curves
178	7.69426340589196	pred.ham.mx	914.224483529158	mx	ham	4 curves
179	7.80717591765679	pred.ham.mx	899.785198803433	mx	ham	4 curves
180	7.92008842942163	pred.ham.mx	884.854495503439	mx	ham	4 curves
181	8.03300094118645	pred.ham.mx	869.44197274853	mx	ham	4 curves
182	8.14591345295129	pred.ham.mx	853.559440949406	mx	ham	4 curves
183	8.25882596471612	pred.ham.mx	837.22091690655	mx	ham	4 curves
184	8.37173847648095	pred.ham.mx	820.442606221937	mx	ham	4 curves
185	8.48465098824578	pred.ham.mx	803.242872499917	mx	ham	4 curves
186	8.59756350001061	pred.ham.mx	785.642192917605	mx	ham	4 curves
187	8.71047601177544	pred.ham.mx	767.663099860245	mx	ham	4 curves
188	8.82338852354027	pred.ham.mx	749.330108441965	mx	ham	4 curves
189	8.9363010353051	pred.ham.mx	730.6696298661	mx	ham	4 curves
190	9.04921354706993	pred.ham.mx	711.709870720606	mx	ham	4 curves
191	9.16212605883476	pred.ham.mx	692.480718451553	mx	ham	4 curves
192	9.27503857059959	pred.ham.mx	673.013613409642	mx	ham	4 curves
193	9.38795108236442	pred.ham.mx	653.341408019345	mx	ham	4 curves
194	9.50086359412925	pred.ham.mx	633.498213775546	mx	ham	4 curves
195	9.61377610589408	pred.ham.mx	613.519236926563	mx	ham	4 curves
196	9.72668861765892	pred.ham.mx	593.440603852636	mx	ham	4 curves
197	9.83960112942375	pred.ham.mx	573.299177293425	mx	ham	4 curves
198	9.95251364118858	pred.ham.mx	553.13236471413	mx	ham	4 curves
199	10.0654261529534	pred.ham.mx	532.977920225495	mx	ham	4 curves
200	10.1783386647182	pred.ham.mx	512.873741585665	mx	ham	4 curves
210	0.0162126058834762	pred.mus.md	1763.77167597054	md	mus	4 curves
211	0.129125117648307	pred.mus.md	1714.41307198247	md	mus	4 curves
212	0.242037629413138	pred.mus.md	1667.50257718254	md	mus	4 curves
213	0.354950141177968	pred.mus.md	1622.90148562517	md	mus	4 curves
214	0.467862652942799	pred.mus.md	1580.48020960133	md	mus	4 curves
215	0.58077516470763	pred.mus.md	1540.11761185924	md	mus	4 curves
216	0.69368767647246	pred.mus.md	1501.70039107002	md	mus	4 curves
217	0.806600188237291	pred.mus.md	1465.12251595726	md	mus	4 curves
218	0.919512700002122	pred.mus.md	1430.28470392942	md	mus	4 curves
219	1.03242521176695	pred.mus.md	1397.0939404334	md	mus	4 curves
220	1.14533772353178	pred.mus.md	1365.46303559073	md	mus	4 curves
221	1.25825023529661	pred.mus.md	1335.31021498736	md	mus	4 curves
222	1.37116274706144	pred.mus.md	1306.55874176845	md	mus	4 curves
223	1.48407525882628	pred.mus.md	1279.1365674433	md	mus	4 curves
224	1.59698777059111	pred.mus.md	1252.97600903503	md	mus	4 curves
225	1.70990028235594	pred.mus.md	1228.01345041818	md	mus	4 curves
226	1.82281279412077	pred.mus.md	1204.18906587563	md	mus	4 curves
227	1.9357253058856	pred.mus.md	1181.44656407774	md	mus	4 curves
228	2.04863781765043	pred.mus.md	1159.7329508421	md	mus	4 curves
229	2.16155032941526	pred.mus.md	1138.99830917297	md	mus	4 curves
230	2.27446284118009	pred.mus.md	1119.19559520831	md	mus	4 curves
231	2.38737535294492	pred.mus.md	1100.28044881849	md	mus	4 curves
232	2.50028786470975	pred.mus.md	1082.21101770707	md	mus	4 curves
233	2.61320037647458	pred.mus.md	1064.94779396054	md	mus	4 curves
234	2.72611288823941	pred.mus.md	1048.45346208196	md	mus	4 curves
235	2.83902540000424	pred.mus.md	1032.69275762356	md	mus	4 curves
236	2.95193791176907	pred.mus.md	1017.63233560635	md	mus	4 curves
237	3.0648504235339	pred.mus.md	1003.24064798166	md	mus	4 curves
238	3.17776293529874	pred.mus.md	989.48782945037	md	mus	4 curves
239	3.29067544706357	pred.mus.md	976.345591010987	md	mus	4 curves
240	3.4035879588284	pred.mus.md	963.787120658847	md	mus	4 curves
241	3.51650047059323	pred.mus.md	951.786990704934	md	mus	4 curves
242	3.62941298235806	pred.mus.md	940.321071225434	md	mus	4 curves
243	3.74232549412289	pred.mus.md	929.36644919202	md	mus	4 curves
244	3.85523800588772	pred.mus.md	918.901352868476	md	mus	4 curves
245	3.96815051765255	pred.mus.md	908.905081091981	md	mus	4 curves
246	4.08106302941738	pred.mus.md	899.357937087233	md	mus	4 curves
247	4.19397554118221	pred.mus.md	890.241166489161	md	mus	4 curves
248	4.30688805294704	pred.mus.md	881.53689927511	md	mus	4 curves
249	4.41980056471187	pred.mus.md	873.228095330583	md	mus	4 curves
250	4.5327130764767	pred.mus.md	865.298493393909	md	mus	4 curves
251	4.64562558824153	pred.mus.md	857.732563144776	md	mus	4 curves
252	4.75853810000637	pred.mus.md	850.515460219566	md	mus	4 curves
253	4.8714506117712	pred.mus.md	843.632983953024	md	mus	4 curves
254	4.98436312353603	pred.mus.md	837.071537661067	md	mus	4 curves
255	5.09727563530086	pred.mus.md	830.818091293604	md	mus	4 curves
256	5.21018814706569	pred.mus.md	824.860146299221	md	mus	4 curves
257	5.32310065883052	pred.mus.md	819.185702555604	md	mus	4 curves
258	5.43601317059535	pred.mus.md	813.783227230577	md	mus	4 curves
259	5.54892568236018	pred.mus.md	808.641625448906	md	mus	4 curves
260	5.66183819412501	pred.mus.md	803.750212649457	md	mus	4 curves
261	5.77475070588984	pred.mus.md	799.098688526024	md	mus	4 curves
262	5.88766321765467	pred.mus.md	794.677112453277	md	mus	4 curves
263	6.0005757294195	pred.mus.md	790.475880306728	md	mus	4 curves
264	6.11348824118433	pred.mus.md	786.485702592603	md	mus	4 curves
265	6.22640075294916	pred.mus.md	782.697583809941	md	mus	4 curves
266	6.339313264714	pred.mus.md	779.102802973209	md	mus	4 curves
267	6.45222577647883	pred.mus.md	775.692895229276	md	mus	4 curves
268	6.56513828824366	pred.mus.md	772.459634507764	md	mus	4 curves
269	6.67805080000849	pred.mus.md	769.395017148554	md	mus	4 curves
270	6.79096331177332	pred.mus.md	766.491246454709	md	mus	4 curves
271	6.90387582353815	pred.mus.md	763.740718123183	md	mus	4 curves
272	7.01678833530298	pred.mus.md	761.136006509572	md	mus	4 curves
273	7.12970084706781	pred.mus.md	758.669851686724	md	mus	4 curves
274	7.24261335883264	pred.mus.md	756.33514726035	md	mus	4 curves
275	7.35552587059747	pred.mus.md	754.12492890792	md	mus	4 curves
276	7.4684383823623	pred.mus.md	752.032363609953	md	mus	4 curves
277	7.58135089412713	pred.mus.md	750.050739545547	md	mus	4 curves
278	7.69426340589196	pred.mus.md	748.173456626444	md	mus	4 curves
279	7.80717591765679	pred.mus.md	746.394017646261	md	mus	4 curves
280	7.92008842942163	pred.mus.md	744.70602002366	md	mus	4 curves
281	8.03300094118645	pred.mus.md	743.1031481202	md	mus	4 curves
282	8.14591345295129	pred.mus.md	741.579166115463	md	mus	4 curves
283	8.25882596471612	pred.mus.md	740.127911423738	md	mus	4 curves
284	8.37173847648095	pred.mus.md	738.743288638092	md	mus	4 curves
285	8.48465098824578	pred.mus.md	737.419263989092	md	mus	4 curves
286	8.59756350001061	pred.mus.md	736.149860306731	md	mus	4 curves
287	8.71047601177544	pred.mus.md	734.929152475312	md	mus	4 curves
288	8.82338852354027	pred.mus.md	733.751263372073	md	mus	4 curves
289	8.9363010353051	pred.mus.md	732.610360281321	md	mus	4 curves
290	9.04921354706993	pred.mus.md	731.50065177667	md	mus	4 curves
291	9.16212605883476	pred.mus.md	730.416385064703	md	mus	4 curves
292	9.27503857059959	pred.mus.md	729.35184378404	md	mus	4 curves
293	9.38795108236442	pred.mus.md	728.301346254269	md	mus	4 curves
294	9.50086359412925	pred.mus.md	727.259244169706	md	mus	4 curves
295	9.61377610589408	pred.mus.md	726.219921733198	md	mus	4 curves
296	9.72668861765892	pred.mus.md	725.177795225475	md	mus	4 curves
297	9.83960112942375	pred.mus.md	724.127313005679	md	mus	4 curves
298	9.95251364118858	pred.mus.md	723.062955938739	md	mus	4 curves
299	10.0654261529534	pred.mus.md	721.979238245219	md	mus	4 curves
300	10.1783386647182	pred.mus.md	720.87070876914	md	mus	4 curves
310	0.0162126058834762	pred.mus.mx	2040.84107412098	mx	mus	4 curves
311	0.129125117648307	pred.mus.mx	1985.20042029381	mx	mus	4 curves
312	0.242037629413138	pred.mus.mx	1932.36398367643	mx	mus	4 curves
313	0.354950141177968	pred.mus.mx	1882.1696420888	mx	mus	4 curves
314	0.467862652942799	pred.mus.mx	1834.46613530719	mx	mus	4 curves
315	0.58077516470763	pred.mus.mx	1789.11224787076	mx	mus	4 curves
316	0.69368767647246	pred.mus.mx	1745.97605878798	mx	mus	4 curves
317	0.806600188237291	pred.mus.mx	1704.93425221833	mx	mus	4 curves
318	0.919512700002122	pred.mus.mx	1665.8714837647	mx	mus	4 curves
319	1.03242521176695	pred.mus.mx	1628.67979751626	mx	mus	4 curves
320	1.14533772353178	pred.mus.mx	1593.25808943568	mx	mus	4 curves
321	1.25825023529661	pred.mus.mx	1559.51161309307	mx	mus	4 curves
322	1.37116274706144	pred.mus.mx	1527.35152411834	mx	mus	4 curves
323	1.48407525882628	pred.mus.mx	1496.69446007592	mx	mus	4 curves
324	1.59698777059111	pred.mus.mx	1467.46215276629	mx	mus	4 curves
325	1.70990028235594	pred.mus.mx	1439.58107023007	mx	mus	4 curves
326	1.82281279412077	pred.mus.mx	1412.98208597565	mx	mus	4 curves
327	1.9357253058856	pred.mus.mx	1387.60017317304	mx	mus	4 curves
328	2.04863781765043	pred.mus.mx	1363.3741217577	mx	mus	4 curves
329	2.16155032941526	pred.mus.mx	1340.2462765695	mx	mus	4 curves
330	2.27446284118009	pred.mus.mx	1318.16229481731	mx	mus	4 curves
331	2.38737535294492	pred.mus.mx	1297.07092130854	mx	mus	4 curves
332	2.50028786470975	pred.mus.mx	1276.92378001913	mx	mus	4 curves
333	2.61320037647458	pred.mus.mx	1257.67518070221	mx	mus	4 curves
334	2.72611288823941	pred.mus.mx	1239.28193934554	mx	mus	4 curves
335	2.83902540000424	pred.mus.mx	1221.70321138992	mx	mus	4 curves
336	2.95193791176907	pred.mus.mx	1204.9003367127	mx	mus	4 curves
337	3.0648504235339	pred.mus.mx	1188.83669546503	mx	mus	4 curves
338	3.17776293529874	pred.mus.mx	1173.47757392839	mx	mus	4 curves
339	3.29067544706357	pred.mus.mx	1158.79003962517	mx	mus	4 curves
340	3.4035879588284	pred.mus.mx	1144.74282498261	mx	mus	4 curves
341	3.51650047059323	pred.mus.mx	1131.30621890699	mx	mus	4 curves
342	3.62941298235806	pred.mus.mx	1118.45196567817	mx	mus	4 curves
343	3.74232549412289	pred.mus.mx	1106.15317062344	mx	mus	4 curves
344	3.85523800588772	pred.mus.mx	1094.38421207346	mx	mus	4 curves
345	3.96815051765255	pred.mus.mx	1083.12065914411	mx	mus	4 curves
346	4.08106302941738	pred.mus.mx	1072.33919492482	mx	mus	4 curves
347	4.19397554118221	pred.mus.mx	1062.01754468834	mx	mus	4 curves
348	4.30688805294704	pred.mus.mx	1052.13440876776	mx	mus	4 curves
349	4.41980056471187	pred.mus.mx	1042.66939977521	mx	mus	4 curves
350	4.5327130764767	pred.mus.mx	1033.60298386323	mx	mus	4 curves
351	4.64562558824153	pred.mus.mx	1024.91642575328	mx	mus	4 curves
352	4.75853810000637	pred.mus.mx	1016.59173727854	mx	mus	4 curves
353	4.8714506117712	pred.mus.mx	1008.61162920807	mx	mus	4 curves
354	4.98436312353603	pred.mus.mx	1000.95946613825	mx	mus	4 curves
355	5.09727563530086	pred.mus.mx	993.619224254649	mx	mus	4 curves
356	5.21018814706569	pred.mus.mx	986.57545178307	mx	mus	4 curves
357	5.32310065883052	pred.mus.mx	979.813231963318	mx	mus	4 curves
358	5.43601317059535	pred.mus.mx	973.318148392467	mx	mus	4 curves
359	5.54892568236018	pred.mus.mx	967.076252596838	mx	mus	4 curves
360	5.66183819412501	pred.mus.mx	961.074033703225	mx	mus	4 curves
361	5.77475070588984	pred.mus.mx	955.29839009042	mx	mus	4 curves
362	5.88766321765467	pred.mus.mx	949.736602911705	mx	mus	4 curves
363	6.0005757294195	pred.mus.mx	944.376311387917	mx	mus	4 curves
364	6.11348824118433	pred.mus.mx	939.205489778808	mx	mus	4 curves
365	6.22640075294916	pred.mus.mx	934.212425948059	mx	mus	4 curves
366	6.339313264714	pred.mus.mx	929.385701444137	mx	mus	4 curves
367	6.45222577647883	pred.mus.mx	924.714173025608	mx	mus	4 curves
368	6.56513828824366	pred.mus.mx	920.186955565365	mx	mus	4 curves
369	6.67805080000849	pred.mus.mx	915.793406273546	mx	mus	4 curves
370	6.79096331177332	pred.mus.mx	911.52311018387	mx	mus	4 curves
371	6.90387582353815	pred.mus.mx	907.365866852521	mx	mus	4 curves
372	7.01678833530298	pred.mus.mx	903.311678222826	mx	mus	4 curves
373	7.12970084706781	pred.mus.mx	899.350737612639	mx	mus	4 curves
374	7.24261335883264	pred.mus.mx	895.473419784657	mx	mus	4 curves
375	7.35552587059747	pred.mus.mx	891.67027206287	mx	mus	4 curves
376	7.4684383823623	pred.mus.mx	887.93200646105	mx	mus	4 curves
377	7.58135089412713	pred.mus.mx	884.249492791461	mx	mus	4 curves
378	7.69426340589196	pred.mus.mx	880.613752724104	mx	mus	4 curves
379	7.80717591765679	pred.mus.mx	877.015954768535	mx	mus	4 curves
380	7.92008842942163	pred.mus.mx	873.447410151815	mx	mus	4 curves
381	8.03300094118645	pred.mus.mx	869.899569567414	mx	mus	4 curves
382	8.14591345295129	pred.mus.mx	866.364020770881	mx	mus	4 curves
383	8.25882596471612	pred.mus.mx	862.832486998848	mx	mus	4 curves
384	8.37173847648095	pred.mus.mx	859.296826188492	mx	mus	4 curves
385	8.48465098824578	pred.mus.mx	855.749030974885	mx	mus	4 curves
386	8.59756350001061	pred.mus.mx	852.181229443757	mx	mus	4 curves
387	8.71047601177544	pred.mus.mx	848.585686617139	mx	mus	4 curves
388	8.82338852354027	pred.mus.mx	844.954806649	mx	mus	4 curves
389	8.9363010353051	pred.mus.mx	841.281135707587	mx	mus	4 curves
390	9.04921354706993	pred.mus.mx	837.557365520483	mx	mus	4 curves
391	9.16212605883476	pred.mus.mx	833.776337557584	mx	mus	4 curves
392	9.27503857059959	pred.mus.mx	829.931047826239	mx	mus	4 curves
393	9.38795108236442	pred.mus.mx	826.01465225167	mx	mus	4 curves
394	9.50086359412925	pred.mus.mx	822.02047261451	mx	mus	4 curves
395	9.61377610589408	pred.mus.mx	817.942003015953	mx	mus	4 curves
396	9.72668861765892	pred.mus.mx	813.77291683946	mx	mus	4 curves
397	9.83960112942375	pred.mus.mx	809.507074176417	mx	mus	4 curves
398	9.95251364118858	pred.mus.mx	805.138529681418	mx	mus	4 curves
399	10.0654261529534	pred.mus.mx	800.661540821092	mx	mus	4 curves
400	10.1783386647182	pred.mus.mx	796.070576478569	mx	mus	4 curves
