# Supplementary material for: Comparative transcriptomics in serial organs uncovers early and pan-organ developmental changes associated with organ-specific morphological adaptation
Source: Nat Commun. 2025 Jan 17;16:768. doi: 10.1038/s41467-025-55826-w (PMC11742040; doi:10.1038/s41467-025-55826-w)
Supplement: Supplementary file 6 — Source Data [file 41467_2025_55826_MOESM6_ESM.zip › source data/Code_et_data_for_Fig/Code_and_data_for_Sfig1/data_pred.gam_mus_all.txt]

"x" "predicted" "std.error" "conf.low" "conf.high" "group" "weight"
"1" 2.30080922993449 11.4529559951216 0.101019506611058 11.2547305605785 11.6511814296647 "1" 50
"2" 2.32954315511377 11.5421741652825 0.0935675108292137 11.3585714026533 11.7257769279118 "1" 53
"3" 2.34799546011978 11.5994806810098 0.0888289798690514 11.4251760964274 11.7737852655922 "1" 55
"4" 2.35702424463349 11.6275271999475 0.0865281165960889 11.4577374822201 11.7973169176749 "1" 56
"5" 2.38337005485819 11.7093992445831 0.0798969228629708 11.5526215806994 11.8661769084668 "1" 59
"6" 2.42502563812348 11.8389891182154 0.0697371773138811 11.7021474057522 11.9758308306787 "1" 64
"7" 2.44880347553829 11.9130662912992 0.0641673602922009 11.7871539471975 12.038978635401 "1" 67
"8" 2.47923690643527 12.0080192263818 0.0573435459959642 11.8954969056477 12.1205415471159 "1" 71
"9" 2.54306913683374 12.2078261095162 0.044459035273945 12.1205864081734 12.295065810859 "1" 80
"10" 2.57612084142377 12.311706864176 0.0387535306982716 12.2356627839736 12.3877509443785 "1" 85
"11" 2.5825466199441 12.3319413964527 0.0377353418542325 12.2578952563791 12.4059875365263 "1" 86
"12" 2.59522376317412 12.3719003469461 0.0358207547028196 12.301611103761 12.4421895901312 "1" 88
"13" 2.60147748412723 12.3916320569539 0.0349239774960688 12.3231025140233 12.4601615998845 "1" 89
"14" 2.60767614749628 12.4112032538487 0.0340672386799948 12.3443548458771 12.4780516618202 "1" 90
"15" 2.61991262219978 12.4498774311144 0.0324727204019482 12.3861578651769 12.5135969970518 "1" 92
"16" 2.62595251226827 12.4689868109208 0.0317342439289268 12.4067163197678 12.5312573020738 "1" 93
"17" 2.6319415048723 12.487948485251 0.0310344006549329 12.4270512609229 12.5488457095791 "1" 94
"18" 2.63788056360231 12.5067654111756 0.0303726982707464 12.4471666117462 12.5663642106049 "1" 95
"19" 2.64961259414155 12.5439764000098 0.02916141058822 12.4867544487287 12.6011983512909 "1" 97
"20" 2.65540735673526 12.5623759417205 0.0286104929426333 12.5062350280861 12.618516855355 "1" 98
"21" 2.66685866452148 12.5987762149408 0.0276142134060167 12.5445902499167 12.6529621799648 "1" 100
"22" 2.6725168532928 12.6167819569469 0.0271670618452462 12.5634734146644 12.6700904992294 "1" 101
"23" 2.67813112334041 12.6346613232662 0.0267525822021675 12.5821660932846 12.6871565532477 "1" 102
"24" 2.68370224116693 12.6524166438298 0.0263696924145866 12.600672738984 12.7041605486755 "1" 103
"25" 2.68923095261296 12.6700501831874 0.0260172415153891 12.6189978747966 12.7211024915783 "1" 104
"26" 2.69471798360662 12.6875641429513 0.0256940149634815 12.6371460855665 12.737982200336 "1" 105
"27" 2.70016404087911 12.7049606641264 0.0253987411312292 12.6551220075492 12.7547993207036 "1" 106
"28" 2.70556981264801 12.722241829334 0.0251300987969416 12.6729303159318 12.7715533427362 "1" 107
"29" 2.71093596927016 12.7394096649329 0.0248867254563316 12.6905757106459 12.7882436192198 "1" 108
"30" 2.71626316386573 12.7564661430451 0.0246672262418134 12.7080629008913 12.804869385199 "1" 109
"31" 2.72155203291488 12.7734131834913 0.0244701832242774 12.7253965888186 12.821429778164 "1" 110
"32" 2.73201726049534 12.8069863801711 0.0241377354248728 12.759622130889 12.8543506294532 "1" 112
"33" 2.7371948138034 12.8236161307759 0.0239994640438974 12.7765232043847 12.870709057167 "1" 113
"34" 2.74233643214253 12.8401436357645 0.0238779334513617 12.7932891826675 12.8869980888615 "1" 114
"35" 2.74744267688365 12.8565705796196 0.0237717480187542 12.8099244887907 12.9032166704484 "1" 115
"36" 2.75251409583896 12.8728986044773 0.0236795411233777 12.8264334465446 12.9193637624099 "1" 116
"37" 2.75755122370312 12.8891293115473 0.0235999817132511 12.8428202689944 12.9354383541001 "1" 117
"38" 2.7675246818709 12.9213049806392 0.0234736924619399 12.8752437490543 12.967366212224 "1" 119
"39" 2.7724620197 12.9372529524159 0.0234245255640892 12.8912881985314 12.9832177063003 "1" 120
"40" 2.77736708225298 12.9531096283652 0.0233831392281899 12.9072260847805 12.9989931719498 "1" 121
"41" 2.78224034465435 12.9688764243893 0.023348449098193 12.9230609514805 13.014691897298 "1" 122
"42" 2.78708227120939 12.9845547228362 0.023319428263738 12.9387961960334 13.0303132496391 "1" 123
"43" 2.79667392188491 13.0156511949476 0.0232745798021349 12.9699806719975 13.0613217178976 "1" 125
"44" 2.80142452344488 13.0310719748833 0.0232569922649703 12.9854359630619 13.0767079867046 "1" 126
"45" 2.80614554464007 13.0464094717059 0.0232415537586225 13.0008037540796 13.0920151893323 "1" 127
"46" 2.81083740041344 13.0616649151064 0.0232275300963453 13.0160867153985 13.1072431148143 "1" 128
"47" 2.8155004967007 13.0768395070003 0.0232142437874716 13.0312873783399 13.1223916356607 "1" 129
"48" 2.82013523069392 13.0919344223654 0.0232010727622954 13.0464081385371 13.1374607061938 "1" 130
"49" 2.82474199109549 13.1069508100486 0.0231874489355747 13.0614512595619 13.1524503605354 "1" 131
"50" 2.82932115836281 13.1218897935417 0.0231728566583414 13.0764188767376 13.1673607103458 "1" 132
"51" 2.83387310494415 13.136752471729 0.0231568311014829 13.0913130010592 13.1821919423988 "1" 133
"52" 2.838398195506 13.1515399196076 0.023138956608565 13.1061355231452 13.19694431607 "1" 134
"53" 2.8428967871524 13.166253188981 0.0231188650497299 13.1208882171616 13.2116181608005 "1" 135
"54" 2.84736922963643 13.1808933091278 0.023096234203305 13.135572744666 13.2262138735895 "1" 136
"55" 2.85181586556434 13.1954612874461 0.0230707861870497 13.150190658331 13.2407319165612 "1" 137
"56" 2.86063305361777 13.2243847424966 0.0230105398861166 13.1792323316305 13.2695371533628 "1" 139
"57" 2.86500425696077 13.2387421301091 0.0229753944387378 13.193658683365 13.2838255768532 "1" 140
"58" 2.87367346206125 13.267252855435 0.0228944844532264 13.222328174236 13.312177536634 "1" 142
"59" 2.87797207714683 13.2814079884737 0.0228486027667027 13.2365733385721 13.3262426383752 "1" 143
"60" 2.88224709953207 13.2954974683772 0.0227990854869598 13.2507599837126 13.3402349530418 "1" 144
"61" 2.88649882120194 13.3095221481413 0.0227459632438149 13.2648889025498 13.3541553937328 "1" 145
"62" 2.8907275285443 13.323482863756 0.0226893010016874 13.2789608035973 13.3680049239147 "1" 146
"63" 2.89493350249478 13.3373804346588 0.0226291974750427 13.2929763125904 13.3817845567273 "1" 147
"64" 2.8991170186768 13.3512156641734 0.0225657846431413 13.3069359738764 13.3954953544704 "1" 148
"65" 2.90327834753716 13.364989339933 0.022499227358147 13.3208402516077 13.4091384282583 "1" 149
"66" 2.90741775447729 13.3787022342908 0.0224297230393502 13.3346895307515 13.42271493783 "1" 150
"67" 2.91153549998028 13.3923551047162 0.0223575014449211 13.3484841179346 13.4362260914978 "1" 151
"68" 2.91563183973389 13.4059486941788 0.0222828245111963 13.3622242421422 13.4496731462154 "1" 152
"69" 2.91970702474976 13.4194837315195 0.0222059862479875 13.3759100552946 13.4630574077443 "1" 153
"70" 2.92376130147881 13.4329609318101 0.0221273126767729 13.3895416327285 13.4763802308918 "1" 154
"71" 2.92779491192317 13.4463809893204 0.0220471634551359 13.4031189629756 13.4896430156651 "1" 155
"72" 2.93180809374453 13.4597441477187 0.0219660250311595 13.4166413351723 13.5028469602651 "1" 156
"73" 2.9358010803693 13.4730499789523 0.0218845399632994 13.4301070604058 13.5159928974987 "1" 157
"74" 2.93977410109048 13.4862980183819 0.0218033505287084 13.4435144137293 13.5290816230345 "1" 158
"75" 2.94372738116652 13.4994878230502 0.0217230822971356 13.4568617246617 13.5421139214388 "1" 159
"76" 2.94766114191715 13.5126189709276 0.0216443414973794 13.4701473816014 13.5550905602538 "1" 160
"77" 2.95547097158275 13.5387037085066 0.0214937553469868 13.4965276067165 13.5808798102968 "1" 162
"78" 2.95934746426692 13.5516565523945 0.0214230035404277 13.5096192832721 13.5936938215168 "1" 163
"79" 2.96320528533664 13.5645492465431 0.0213559617530078 13.5226435301068 13.6064549629794 "1" 164
"80" 2.96704463775934 13.5773814632042 0.0212931038183237 13.5355990896928 13.6191638367155 "1" 165
"81" 2.97086572108224 13.590152891587 0.021234870808475 13.548484785746 13.6318209974281 "1" 166
"82" 2.97466873151022 13.6028632372793 0.02118166928512 13.5612995260789 13.6444269484797 "1" 167
"83" 2.9784538619814 13.615512221688 0.0211338697323932 13.5740423051162 13.6569821382597 "1" 168
"84" 2.98222130224067 13.6280995815008 0.021091805190374 13.5867122060382 13.6694869569635 "1" 169
"85" 2.98597123891099 13.6406250681673 0.0210557701073455 13.5993084025134 13.6819417338211 "1" 170
"86" 2.99341933278174 13.6654894986788 0.0210027679308331 13.6242768364974 13.7067021608602 "1" 172
"87" 2.99711784823358 13.6778280148115 0.0209861898313361 13.6366478829906 13.7190081466323 "1" 173
"88" 3.00079957672865 13.6901038014573 0.0209764186515813 13.6489428431251 13.7312647597896 "1" 174
"89" 3.00446469028352 13.7023166767072 0.0209735473683591 13.6611613525478 13.7434720008666 "1" 175
"90" 3.00811335818137 13.7144664706618 0.0209776288351295 13.6733031376479 13.7556298036756 "1" 176
"91" 3.01174574703072 13.7265530250282 0.0209886764746931 13.6853680137937 13.7677380362627 "1" 177
"92" 3.01536202082246 13.7385761927298 0.0210066652330925 13.6973558830706 13.779796502389 "1" 178
"93" 3.01896234098549 13.7505358375295 0.0210315327810292 13.709266731547 13.7918049435119 "1" 179
"94" 3.02254686644075 13.7624318336666 0.0210631809449762 13.7211006261033 13.8037630412298 "1" 180
"95" 3.03673011473516 13.8093771637179 0.0212544584760757 13.767670621994 13.8510837054418 "1" 184
"96" 3.04373092686349 13.8324653799878 0.0213858972063974 13.7905009227355 13.8744298372401 "1" 186
"97" 3.05067274394681 13.8552965495053 0.0215383053565241 13.8130330294996 13.897560069511 "1" 188
"98" 3.05412187966593 13.8666156123658 0.0216215783537048 13.8241886899975 13.9090425347341 "1" 189
"99" 3.06438382792108 13.9001862726386 0.0218954984541285 13.8572218508036 13.9431506944737 "1" 192
"100" 3.06777643295908 13.9112475687431 0.0219936148792832 13.8680906180424 13.9544045194438 "1" 193
"101" 3.07115523198454 13.9222443789667 0.022094504917284 13.8788894568812 13.9655993010522 "1" 194
"102" 3.07452035191285 13.9331766985409 0.0221977823202518 13.8896191204658 13.9767342766161 "1" 195
"103" 3.07787191784915 13.9440445287746 0.0223030583371267 13.9002803729316 13.9878086846177 "1" 196
"104" 3.08121005312319 13.9548478768499 0.0224099433368588 13.9108739860138 13.998821767686 "1" 197
"105" 3.08453487932339 13.9655867556246 0.0225180483088978 13.9214007359058 14.0097727753433 "1" 198
"106" 3.08784651633014 13.9762611834411 0.0226269862410784 13.9318614003645 14.0206609665177 "1" 199
"107" 3.09114508234817 13.9868711839417 0.0227363733767396 13.942256756058 14.0314856118253 "1" 200
"108" 3.09443069393826 13.9974167858891 0.0228458303543923 13.9525875761511 14.0422459956271 "1" 201
"109" 3.09770346604812 14.0078980229938 0.0229549832344606 13.9628546281167 14.052941417871 "1" 202
"110" 3.10096351204261 14.0183149337458 0.0230634644185905 13.9730586717642 14.0635711957275 "1" 203
"111" 3.1042109437332 14.0286675612525 0.0231709134677549 13.9832004574724 14.0741346650327 "1" 204
"112" 3.10744587140672 14.0389559530815 0.0232769778259161 13.9932807246115 14.0846311815516 "1" 205
"113" 3.1106684038535 14.0491801611083 0.0233813134563581 14.0033002001427 14.0950601220738 "1" 206
"114" 3.11387864839485 14.059340241369 0.0234835853979896 14.0132595973795 14.1054208853586 "1" 207
"115" 3.12026269586153 14.0794682626875 0.0236806465850635 14.0330009355636 14.1259355898113 "1" 209
"116" 3.12343670632257 14.0894363353579 0.023774815319623 14.0427842257207 14.136088444995 "1" 210
"117" 3.12974920926095 14.109180961071 0.0239529571351022 14.0621792928192 14.1561826293228 "1" 212
"118" 3.13288790115402 14.1189576670533 0.0240363742954221 14.0717923135548 14.1661230205517 "1" 213
"119" 3.1360150174352 14.1286707425754 0.0241156704338769 14.0813497903017 14.1759916948491 "1" 214
"120" 3.13913065458943 14.1383202721786 0.0241905959909723 14.0908522972989 14.1857882470582 "1" 215
"121" 3.14223490785323 14.1479063434295 0.0242609130551637 14.1003003889549 14.1955122979041 "1" 216
"122" 3.1453278712365 14.1574290468133 0.0243263954951349 14.1096945994807 14.2051634941459 "1" 217
"123" 3.14840963754395 14.1668884756296 0.0243868290815181 14.1190354425473 14.2147415087118 "1" 218
"124" 3.15148029839595 14.1762847258914 0.024442011602665 14.1283234109574 14.2242460408253 "1" 219
"125" 3.15453994424897 14.1856178962277 0.0244917529788281 14.1375589763238 14.2336768161316 "1" 220
"126" 3.15758866441564 14.1948880877888 0.0245358753788816 14.1467425887458 14.2430335868319 "1" 221
"127" 3.16062654708423 14.2040954041544 0.0245742133435132 14.1558746764753 14.2523161318336 "1" 222
"128" 3.16365367933788 14.2132399512447 0.0246066139186454 14.1649556455666 14.2615242569227 "1" 223
"129" 3.16667014717325 14.2223218372339 0.0246329368027022 14.1739858795006 14.2706577949672 "1" 224
"130" 3.16967603551894 14.2313411724671 0.0246530545112236 14.1829657387786 14.2797166061555 "1" 225
"131" 3.17267142825339 14.2402980693786 0.0246668525622442 14.1918955604772 14.2887005782801 "1" 226
"132" 3.17565640822243 14.249192642414 0.0246742296857962 14.2007756577586 14.2976096270694 "1" 227
"133" 3.17863105725651 14.2580250079532 0.024675098060864 14.2096063193296 14.3064436965768 "1" 228
"134" 3.18159545618755 14.266795284237 0.0246693835831149 14.2183878088422 14.3152027596318 "1" 229
"135" 3.18454968486538 14.2755035912953 0.0246570261667457 14.2271203642294 14.3238868183611 "1" 230
"136" 3.19042794604689 14.2927347863849 0.0246122143445805 14.2444394912761 14.3410300814936 "1" 232
"137" 3.19335213348351 14.3012579228061 0.0245797131221111 14.2530264031914 14.3494894424207 "1" 233
"138" 3.19626646056346 14.3097195866527 0.0245404762251773 14.2615650596032 14.3578741137022 "1" 234
"139" 3.1991710024618 14.3181199058981 0.024494519622707 14.2700555571498 14.3661842546464 "1" 235
"140" 3.20206583346354 14.326459009918 0.0244418760238347 14.2784979610235 14.3744200588125 "1" 236
"141" 3.2106927908858 14.3511110071581 0.0242448578710881 14.3035365569538 14.3986854573624 "1" 239
"142" 3.21354950384312 14.3592081298824 0.0241671799890109 14.3117861030313 14.4066301567336 "1" 240
"143" 3.21639686446714 14.3672461593015 0.0240841882854406 14.3199869828448 14.4145053357581 "1" 241
"144" 3.21923494199211 14.3752256981255 0.0239963019520917 14.3281389765461 14.4223124197048 "1" 242
"145" 3.22206380485625 14.3831473409331 0.0239039392967909 14.3362418578897 14.4300528239765 "1" 243
"146" 3.22769415644872 14.3988192769921 0.0237074495949614 14.3522993556865 14.4453391982976 "1" 245
"147" 3.23049577818349 14.4065707199869 0.0236041484837383 14.3602535011925 14.4528879387813 "1" 246
"148" 3.23328845129389 14.414266566718 0.0234980216179449 14.368157595269 14.460375538167 "1" 247
"149" 3.23884720947233 14.4294936878996 0.0232789006101164 14.3838146864481 14.4751726893512 "1" 249
"150" 3.24161342165356 14.437026052392 0.0231666987417669 14.391567218954 14.4824848858299 "1" 250
"151" 3.24711982469083 14.4519310609204 0.0229389482495709 14.4069191306777 14.4969429911631 "1" 252
"152" 3.25259194124703 14.4666265903531 0.0227092354435791 14.4220654138541 14.5111877668522 "1" 254
"153" 3.26073687816329 14.4882860156941 0.0223672610356453 14.4443958781645 14.5321761532237 "1" 257
"154" 3.26343522831077 14.4954054424206 0.0222553203423317 14.4517349604142 14.539075924427 "1" 258
"155" 3.2714811936141 14.5164693214312 0.0219300646688214 14.4734370720729 14.5595015707894 "1" 261
"156" 3.27414700705332 14.5233940459625 0.0218261381148188 14.4805657263899 14.5662223655352 "1" 262
"157" 3.27680482486502 14.530271254148 0.0217249091733915 14.4876415709732 14.5729009373228 "1" 263
"158" 3.27945470129596 14.5371013980781 0.0216266275034239 14.4946645680204 14.5795382281358 "1" 264
"159" 3.28209669002109 14.5438849242095 0.0215315277215549 14.5016347036118 14.5861351448071 "1" 265
"160" 3.28473084415167 14.5506222734541 0.0214398288410607 14.5085519889009 14.5926925580072 "1" 266
"161" 3.28735721624334 14.5573138812667 0.0213517337459741 14.5154164612333 14.5992113013 "1" 267
"162" 3.28997585830392 14.5639601777309 0.0212674287064864 14.5222281851843 14.6056921702775 "1" 268
"163" 3.29519015767053 14.5771185305961 0.0211108482354486 14.5356937879357 14.6185432732566 "1" 270
"164" 3.30037414764889 14.590100668455 0.0209712300719324 14.5489498914083 14.6312514455016 "1" 272
"165" 3.30552822535253 14.6029098469993 0.0208494290699753 14.5619980738574 14.6438216201411 "1" 274
"166" 3.31065277983942 14.6155492436807 0.0207460073762892 14.5748404096629 14.6562580776986 "1" 276
"167" 3.31828508737354 14.6341967622662 0.0206258463772607 14.5937237140589 14.6746698104735 "1" 279
"168" 3.32081483643227 14.6403310242571 0.0205950916895836 14.5999183244076 14.6807437241067 "1" 280
"169" 3.32333748505147 14.6464251134351 0.0205689247246774 14.6060637596885 14.6867864671816 "1" 281
"170" 3.32836166089336 14.6584942212674 0.0205300900467356 14.6182090708322 14.6987793717027 "1" 283
"171" 3.33086327697046 14.664469953289 0.0205172513794535 14.6242099955169 14.7047299110611 "1" 284
"172" 3.33584578431495 14.6763055258474 0.0205041942041556 14.6360711895055 14.7165398621892 "1" 286
"173" 3.33832676185443 14.6821660551174 0.0205037200812807 14.6419326491228 14.7223994611121 "1" 287
"174" 3.34080094545599 14.6879888655717 0.020507091131364 14.6477488447371 14.7282288864063 "1" 288
"175" 3.34818315159189 14.7052343099545 0.0205386486455165 14.6649323654166 14.7455362544924 "1" 291
"176" 3.35063057639447 14.7109095520795 0.020555725800784 14.6705740979093 14.7512450062497 "1" 292
"177" 3.35307141374762 14.7165487100669 0.020575766172205 14.6761739316962 14.7569234884377 "1" 293
"178" 3.35428937468398 14.7193548563529 0.0205868353181986 14.6789583575606 14.7597513551452 "1" 293.5
"179" 3.35550570377429 14.7221520997688 0.02059856982894 14.6817325749435 14.7625716245941 "1" 294
"180" 3.35793348621757 14.7277200334662 0.0206239311604988 14.6872507433912 14.7681893235412 "1" 295
"181" 3.36035480044559 14.7332528199205 0.0206516397875969 14.6927291586173 14.7737764812237 "1" 296
"182" 3.3627696854563 14.7387507644235 0.0206814814549051 14.6981685463359 14.7793329825111 "1" 297
"183" 3.36517817988218 14.7442141688469 0.0207132389015446 14.7035696347386 14.7848587029551 "1" 298
"184" 3.36997614970978 14.7550385481315 0.02078162210119 14.7142598291522 14.7958172671108 "1" 300
"185" 3.37236570059048 14.7604001100681 0.0208178057614874 14.7195503897344 14.8012498304017 "1" 301
"186" 3.37474901185326 14.7657283061686 0.0208550225531995 14.7248055572195 14.8066510551178 "1" 302
"187" 3.37712612037135 14.7710234219156 0.0208930522541804 14.7300260492205 14.8120207946108 "1" 303
"188" 3.37949706267929 14.7762857396502 0.0209316762378987 14.7352125770783 14.8173589022222 "1" 304
"189" 3.3818618749771 14.781515538616 0.0209706781232168 14.7403658446303 14.8226652326018 "1" 305
"190" 3.3865732526947 14.7918786819856 0.0210489649614672 14.750575369723 14.8331819942482 "1" 307
"191" 3.38891988887899 14.7970125697724 0.0210878337538672 14.7556329872574 14.8383921522873 "1" 308
"192" 3.39359523041661 14.8071863139718 0.0211640147175175 14.7656572454306 14.8487153825131 "1" 310
"193" 3.39824689322 14.8172364313715 0.0212368374816126 14.7755644664279 14.8589083963151 "1" 312
"194" 3.400563929836 14.8222157751153 0.0212715306320412 14.780475733569 14.8639558166617 "1" 313
"195" 3.40287514785278 14.8271649807557 0.0213048464859658 14.7853595652055 14.8689703963059 "1" 314
"196" 3.40518058034312 14.8320842988104 0.0213366199477816 14.7902165358137 14.873952061807 "1" 315
"197" 3.40748026008754 14.8369739771348 0.021366693364709 14.7950472026033 14.8789007516664 "1" 316
"198" 3.40977421957782 14.8418342609581 0.0213949168724741 14.7998521048742 14.8838164170419 "1" 317
"199" 3.41206249102042 14.8466653929177 0.021421148730114 14.8046317633952 14.8886990224403 "1" 318
"200" 3.41662209718224 14.8562411590465 0.0214671131004559 14.8141173359803 14.8983649821127 "1" 320
"201" 3.41889349491812 14.8609862658423 0.0214866056587661 14.8188241935213 14.9031483381632 "1" 321
"202" 3.42115933064623 14.8657031660941 0.0215036272914284 14.82350769309 14.9078986390982 "1" 322
"203" 3.42341963519638 14.8703920899904 0.0215180816895825 14.8281682538567 14.9126159261241 "1" 323
"204" 3.4256744391327 14.8750532653272 0.0215298825865873 14.8328062728942 14.9173002577603 "1" 324
"205" 3.42792377275674 14.8796869175401 0.0215389540851056 14.8374221245674 14.9219517105129 "1" 325
"206" 3.4301676661105 14.8842932697346 0.0215452309922811 14.8420161599065 14.9265703795627 "1" 326
"207" 3.43240614897947 14.8888725427168 0.0215486591651012 14.8465887059597 14.9311563794739 "1" 327
"208" 3.43463925089558 14.8934249550232 0.0215491958679509 14.8511400651214 14.9357098449249 "1" 328
"209" 3.43686700114013 14.89795072295 0.0215468101442632 14.8556705144324 14.9402309314676 "1" 329
"210" 3.43908942874667 14.9024500605824 0.0215414832040604 14.8601803048483 14.9447198163165 "1" 330
"211" 3.44130656250383 14.9069232400043 0.0215332393860226 14.8646696606946 14.9491768193139 "1" 331
"212" 3.44351843095814 14.9113707701578 0.0215222357179226 14.8691387827858 14.9536027575298 "1" 332
"213" 3.44572506241676 14.9157932133634 0.0215086656736987 14.8735878537983 14.9579985729285 "1" 333
"214" 3.44792648495025 14.9201911248087 0.02149272723568 14.8780170404291 14.9623652091884 "1" 334
"215" 3.45012272639519 14.9245650526501 0.0214746221256969 14.882426495006 14.9667036102943 "1" 335
"216" 3.45449977621177 14.9332431155847 0.0214327331282995 14.8911867545874 14.975299476582 "1" 337
"217" 3.45668063911039 14.9375483127211 0.0214093649784987 14.8955378058544 14.9795588195878 "1" 338
"218" 3.45885642997953 14.9418316505311 0.0213846603276369 14.899869620343 14.9837936807192 "1" 339
"219" 3.46102717552486 14.9460936434747 0.0213588292719141 14.9041823002521 14.9880049866974 "1" 340
"220" 3.46319290223344 14.9503347995539 0.021332081707563 14.908475941715 14.9921936573928 "1" 341
"221" 3.46535363637606 14.9545556204025 0.0213046267555025 14.9127506360182 14.9963606047868 "1" 342
"222" 3.4675094040097 14.9587566013751 0.0212766722028728 14.9170064707862 15.0005067319641 "1" 343
"223" 3.46966023097985 14.9629382316344 0.0212484239599461 14.9212435311343 15.0046329321345 "1" 344
"224" 3.47180614292284 14.9671009942366 0.021220085531259 14.9254619007923 15.0087400876809 "1" 345
"225" 3.47608332324062 14.9753718186695 0.0211639370261652 14.933842902578 15.016900734761 "1" 347
"226" 3.48457980886286 14.9917076518228 0.0210591269888821 14.9503843991312 15.0330309045144 "1" 351
"227" 3.49090230354877 15.0037936012096 0.0209927274568095 14.9626006409392 15.0449865614801 "1" 354
"228" 3.49300043080418 15.0077929706507 0.0209737988158532 14.9666371530886 15.0489487882127 "1" 355
"229" 3.49509391186175 15.0117784062585 0.0209567217528941 14.9706560981476 15.0529007143693 "1" 356
"230" 3.50342183733297 15.0275890541208 0.0209095738682639 14.9865592619035 15.0686188463381 "1" 360
"231" 3.50755852005455 15.0354213516022 0.0209003128250385 14.9944097318585 15.076432971346 "1" 362
"232" 3.51167725512522 15.043209137429 0.0209016127386629 15.002194966931 15.0842233079271 "1" 364
"233" 3.51372994734763 15.0470872897174 0.0209064098888525 15.0060637060158 15.088110873419 "1" 365
"234" 3.5178220898114 15.05481397518 0.020924588903367 15.0137547197238 15.0958732306362 "1" 367
"235" 3.51986158301588 15.0586632396641 0.02093805802889 15.0175775544286 15.0997489248995 "1" 368
"236" 3.52189671923987 15.0625035988037 0.0209544890101157 15.0213856718904 15.1036215257171 "1" 369
"237" 3.523927519561 15.066335407262 0.0209739014333237 15.0251793883389 15.1074914261851 "1" 370
"238" 3.52797619601387 15.0739747693755 0.0210217015176883 15.0327249547806 15.1152245839705 "1" 372
"239" 3.52999411351432 15.0777830111138 0.0210500812848482 15.0364775083466 15.1190885138809 "1" 373
"240" 3.53401720932914 15.0853783051222 0.0211157122002394 15.0439440181513 15.126812592093 "1" 375
"241" 3.53602242809401 15.0891660208698 0.0211529016370384 15.0476587589605 15.1306732827791 "1" 376
"242" 3.53802345414783 15.0929475514484 0.0211929517617937 15.0513617012185 15.1345334016784 "1" 377
"243" 3.54201300738811 15.1004933405979 0.0212814195232435 15.0587338945838 15.1422527866119 "1" 379
"244" 3.54598602612793 15.1080182011947 0.021380610184601 15.066064118396 15.1499722839933 "1" 381
"245" 3.54796638351871 15.1117735569502 0.0214340371080902 15.0697146372198 15.1538324766807 "1" 382
"246" 3.54994266515195 15.1155246015625 0.0214899040413082 15.0733560569934 15.1576931461316 "1" 383
"247" 3.55191489002481 15.1192716344017 0.0215481175115462 15.0769888605038 15.1615544082996 "1" 384
"248" 3.55780741199492 15.1304916025625 0.021735819330918 15.0878405109411 15.173142694184 "1" 387
"249" 3.56171581831827 15.1379568519232 0.0218707344519169 15.0950410232288 15.1808726806175 "1" 389
"250" 3.56366409395005 15.1416859035949 0.021940772421142 15.0986326429595 15.1847391642304 "1" 390
"251" 3.56560844201966 15.1454129413619 0.0220123648305376 15.1022191985865 15.1886066841372 "1" 391
"252" 3.56754888045936 15.1491382371961 0.0220853834507916 15.1058012136999 15.1924752606924 "1" 392
"253" 3.56948542707402 15.1528620598365 0.0221596974090606 15.1093792138435 15.1963449058294 "1" 393
"254" 3.57334691541831 15.1603063445657 0.0223116767643217 15.1165252772218 15.2040874119097 "1" 395
"255" 3.57527189213184 15.1640273283267 0.0223890703638646 15.1200943954628 15.2079602611907 "1" 396
"256" 3.57719304699054 15.1677478823161 0.0224672163693956 15.1236616075242 15.2118341571079 "1" 397
"257" 3.58674209079273 15.1863529623689 0.0228643525721084 15.1414874074261 15.2312185173117 "1" 402
"258" 3.5886406712633 15.1900761505748 0.0229440820945913 15.1450541464494 15.2350981547002 "1" 403
"259" 3.59053554769678 15.1938006194863 0.0230235872885877 15.1486226063666 15.238978632606 "1" 404
"260" 3.59242673646118 15.1975266020403 0.023102730232529 15.1521932907512 15.2428599133294 "1" 405
"261" 3.59431425381202 15.2012543284239 0.0231813741073724 15.1557666982632 15.2467419585846 "1" 406
"262" 3.59619811589332 15.2049840261082 0.0232593834001028 15.1593433222841 15.2506247299322 "1" 407
"263" 3.59807833873866 15.2087159198812 0.0233366240962079 15.1629236505718 15.2545081891907 "1" 408
"264" 3.59995493827221 15.212450231881 0.023412963861625 15.1665081649366 15.2583922988254 "1" 409
"265" 3.60182793030974 15.2161871816275 0.0234882722146979 15.1700973409361 15.2622770223188 "1" 410
"266" 3.60369733055958 15.2199269860544 0.0235624206887161 15.1736916475876 15.2661623245212 "1" 411
"267" 3.60556315462369 15.2236698595408 0.0236352829856383 15.1772915470985 15.2700481719831 "1" 412
"268" 3.60742541799855 15.2274160139418 0.0237067351216185 15.180897494611 15.2739345332727 "1" 413
"269" 3.61483917089889 15.2424375911547 0.0239760509141021 15.1953906071561 15.2894845751533 "1" 417
"270" 3.62219716572396 15.2575279755827 0.0242135754469072 15.2100149092867 15.3050410418788 "1" 421
"271" 3.62585554957936 15.2651028716299 0.0243183335574829 15.2173842438271 15.3128214994327 "1" 423
"272" 3.62767963893054 15.2688984064093 0.0243668791004419 15.2210845201592 15.3167122926594 "1" 424
"273" 3.62950034566686 15.2726995781968 0.0244127518054408 15.2247956782732 15.3206034781204 "1" 425
"274" 3.63494231182072 15.2841387217065 0.0245335202591396 15.235997843995 15.332279599418 "1" 428
"275" 3.63674962927057 15.2879642370615 0.0245679086605308 15.2397558807408 15.3361725933822 "1" 429
"276" 3.6403543404639 15.2956350119269 0.0246274747501437 15.2473097721013 15.3439602517525 "1" 431
"277" 3.64215176162555 15.2994806119437 0.024652531032428 15.251106205451 15.3478550184363 "1" 432
"278" 3.64573680296249 15.3071930734759 0.0246929201454876 15.2587394134831 15.3556467334688 "1" 434
"279" 3.64752445002979 15.311060263647 0.0247081589530706 15.2625767013179 15.3595438259761 "1" 435
"280" 3.65464285736781 15.3266057212029 0.0247352602788604 15.278068979322 15.3751424630837 "1" 439
"281" 3.65994823870357 15.3383462640497 0.0247209635539459 15.2898375759043 15.3868549521952 "1" 442
"282" 3.66522535591377 15.350153559003 0.0246801441561459 15.3017249686835 15.3985821493224 "1" 445
"283" 3.66697817294817 15.3541036073539 0.0246611993149539 15.3057121915317 15.402495023176 "1" 446
"284" 3.6704745486052 15.3620244362781 0.0246160324616518 15.3137216490726 15.4103272234836 "1" 448
"285" 3.67221813183761 15.3659949896843 0.0245900566609734 15.31774317347 15.4142468058986 "1" 449
"286" 3.67395866161857 15.3699721527094 0.0245619842257464 15.3217754216055 15.4181688838134 "1" 450
"287" 3.67743060921143 15.3779458648549 0.024500045725109 15.3298706725172 15.4260210571926 "1" 452
"288" 3.67916205102959 15.3819421951689 0.0244664278050386 15.3339329695641 15.4299514207736 "1" 453
"289" 3.68089048741006 15.3859446974674 0.0244312092198764 15.3380045794992 15.4338848154356 "1" 454
"290" 3.68605788175977 15.3979881724491 0.0243171802109767 15.3502718077994 15.4457045370987 "1" 457
"291" 3.68777441386461 15.4020143037814 0.0242767863381408 15.3543772019718 15.449651405591 "1" 458
"292" 3.6894879989121 15.4060460825276 0.0242354016200424 15.3584901878432 15.4536019772119 "1" 459
"293" 3.69290637362091 15.414126175121 0.0241501349865791 15.3667375948102 15.4615147554317 "1" 461
"294" 3.69461118600222 15.4181742877419 0.024106487455761 15.3708713547586 15.4654772207252 "1" 462
"295" 3.69801211710579 15.4262861494971 0.0240177386846862 15.3791573637088 15.4734149352854 "1" 464
"296" 3.70309194645376 15.4384915722235 0.0238826534722343 15.3916278572699 15.4853552871771 "1" 467
"297" 3.70814615840359 15.4507398610531 0.0237477809673734 15.4041407995489 15.4973389225573 "1" 470
"298" 3.71317504442839 15.4630285039889 0.0236158387189727 15.416688346041 15.5093686619367 "1" 473
"299" 3.71651370676035 15.4712421419741 0.0235307519198942 15.4250689455201 15.5174153384282 "1" 475
"300" 3.72811258532205 15.5001124473561 0.0232614331823569 15.4544677213486 15.5457571733635 "1" 482
"301" 3.73468111298675 15.5166873112393 0.0231340102152747 15.4712926208326 15.562082001646 "1" 486
"302" 3.73794943422312 15.5249937677371 0.0230789614971178 15.4797070966273 15.5702804388469 "1" 488
"303" 3.74120723072538 15.533312064867 0.0230301278081684 15.4881212176187 15.5785029121153 "1" 490
"304" 3.74445457913691 15.5416415849314 0.0229877605271505 15.4965338728416 15.5867492970212 "1" 492
"305" 3.7460743590223 15.545810363553 0.0229690630263769 15.500739340617 15.590881386489 "1" 493
"306" 3.74769155523418 15.5499817212539 0.0229520476950644 15.5049440866362 15.5950193558716 "1" 494
"307" 3.74930617711132 15.5541555838864 0.0229367281633484 15.5091480100058 15.599163157767 "1" 495
"308" 3.75252773495421 15.5625105306611 0.0229112114761542 15.5175530268767 15.6074680344455 "1" 497
"309" 3.75413468933642 15.566691469794 0.0229010221397325 15.5217539600256 15.6116289795624 "1" 498
"310" 3.75573910621759 15.5708746238274 0.0228925443267853 15.5259537496397 15.615795498015 "1" 499
"311" 3.75734099467779 15.5750599218616 0.0228857724832603 15.5301523357177 15.6199675080055 "1" 500
"312" 3.76053722240299 15.5834366694827 0.0228773061451775 15.538545696403 15.6283276425625 "1" 502
"313" 3.76531282494721 15.5960161343836 0.0228770546704776 15.5511256547599 15.6409066140073 "1" 505
"314" 3.76689973075714 15.6002128424393 0.0228802009566059 15.5553161890186 15.6451094958601 "1" 506
"315" 3.76848417031158 15.6044112155278 0.022884915515359 15.5595053109684 15.6493171200872 "1" 507
"316" 3.77479743898158 15.6212200465564 0.0229187579022096 15.5762477348044 15.6661923583085 "1" 511
"317" 3.776369676601 15.6254257661221 0.0229307651727674 15.5804298931144 15.6704216391299 "1" 512
"318" 3.77793949937352 15.6296327632576 0.0229441021441358 15.5846107197899 15.6746548067252 "1" 513
"319" 3.77950691570465 15.6338409753663 0.0229587200663608 15.5887902478941 15.6788917028384 "1" 514
"320" 3.78107193395435 15.6380503404031 0.0229745679559106 15.5929685154242 15.6831321653821 "1" 515
"321" 3.7826345624374 15.6422607968697 0.0229915927261144 15.597145565051 15.6873760286884 "1" 516
"322" 3.78730819176312 15.6548981079508 0.0230491686828478 15.6096698977636 15.700126318138 "1" 519
"323" 3.7888613434346 15.6591123259003 0.0230703326805246 15.613842586678 15.7043820651226 "1" 520
"324" 3.79041214624666 15.663327335805 0.0230923812221327 15.618014331852 15.7086403397579 "1" 521
"325" 3.79659202926578 15.6801941360976 0.0231881457985414 15.6346932181921 15.7256950540031 "1" 525
"326" 3.79966808490307 15.688630795571 0.0232396501677312 15.6430288132641 15.7342327778779 "1" 527
"327" 3.80120266872619 15.6928497443456 0.0232660725507267 15.6471959147419 15.7385035739494 "1" 528
"328" 3.80426498716246 15.7012886057474 0.0233199158960843 15.6555291220884 15.7470480894064 "1" 530
"329" 3.80731822455191 15.709728392225 0.0233746322144096 15.6638615415203 15.7555952429296 "1" 532
"330" 3.80884145691555 15.7139484991084 0.0234021456510718 15.6680276601878 15.7598693380289 "1" 533
"331" 3.8118811867554 15.7223888777022 0.0234571401235466 15.6763601259283 15.7684176294762 "1" 535
"332" 3.81339769922346 15.726609045798 0.0234844849255116 15.6805266367113 15.7726914548846 "1" 536
"333" 3.81642405644373 15.7350490839254 0.0235385327256273 15.6888606195924 15.7812375482584 "1" 538
"334" 3.81793391595555 15.7392688530253 0.0235651028417431 15.6930282515062 15.7855094545444 "1" 539
"335" 3.8224503058566 15.7519265640551 0.0236422177531962 15.7055346438714 15.7983184842387 "1" 542
"336" 3.82545031430995 15.7603632194357 0.0236908341869368 15.7138759016994 15.806850537172 "1" 544
"337" 3.82694706461212 15.7645808572299 0.0237141211737655 15.718047844625 15.8111138698348 "1" 545
"338" 3.82993409286742 15.7730145166791 0.023758360442949 15.7263946956086 15.8196343377495 "1" 547
"339" 3.83142438491203 15.7772304450228 0.023779200207749 15.7305697311429 15.8238911589027 "1" 548
"340" 3.83291253823592 15.7814457109121 0.0237991143434504 15.7347459205376 15.8281455012866 "1" 549
"341" 3.83439855979566 15.7856602686959 0.0238180506586848 15.7389233205542 15.8323972168377 "1" 550
"342" 3.8358824565126 15.789874073119 0.0238359587363473 15.7431019848682 15.8366461613698 "1" 551
"343" 3.8373642352731 15.7940870793177 0.0238527900143878 15.7472819639069 15.8408921947284 "1" 552
"344" 3.83884390292879 15.7982992428167 0.0238684978661927 15.7514633046881 15.8451351809453 "1" 553
"345" 3.84474159833313 15.8151385937096 0.0239192347086702 15.7682030972582 15.862074090161 "1" 557
"346" 3.84621081203959 15.8193458899321 0.0239286993851917 15.7723918214279 15.8662999584364 "1" 558
"347" 3.8491430339329 15.8277571357601 0.0239435237833698 15.7807739780941 15.8747402934261 "1" 560
"348" 3.85060605531676 15.8319610020224 0.0239488244471364 15.7849674431338 15.8789545609111 "1" 561
"349" 3.85352595170604 15.8403650155782 0.0239550749732349 15.7933591916005 15.887370839556 "1" 563
"350" 3.85498283971307 15.8445650825665 0.0239559853620167 15.7975574721792 15.8915726929538 "1" 564
"351" 3.85643769620927 15.8487638144064 0.0239554378881706 15.8017572782991 15.8957703505136 "1" 565
"352" 3.85789052761549 15.8529611892674 0.0239534835984495 15.8059584879633 15.8999638905714 "1" 566
"353" 3.85934134032099 15.8571571856237 0.0239501757658722 15.8101609751111 15.9041533961363 "1" 567
"354" 3.86079014068367 15.8613517821404 0.0239455693294653 15.8143646106034 15.9083389536774 "1" 568
"355" 3.86368172965642 15.8697366912587 0.0239326878799409 15.8227747963343 15.9166985861831 "1" 570
"356" 3.8651245308272 15.8739269621291 0.0239245298166675 15.8269810753569 15.9208728489014 "1" 571
"357" 3.86800417770989 15.8823030335481 0.0239050800294365 15.8353953121031 15.9292107549931 "1" 573
"358" 3.87087592519062 15.8906730094003 0.0238818645388904 15.8438108425305 15.9375351762702 "1" 575
"359" 3.87230885199661 15.8948556614849 0.0238690022327727 15.8480187336634 15.9416925893063 "1" 576
"360" 3.87373982230238 15.899036730027 0.0238553888221387 15.8522265151081 15.9458469449459 "1" 577
"361" 3.87516884216319 15.9032161955095 0.0238410888391548 15.8564340407192 15.9499983502999 "1" 578
"362" 3.87659591760513 15.9073940385883 0.0238261671563171 15.8606411638565 15.9541469133201 "1" 579
"363" 3.87944425919197 15.9157447810143 0.0237947192847536 15.8690536148397 15.9624359471888 "1" 581
"364" 3.88086553724487 15.9199176425252 0.0237783236540925 15.8732586486619 15.9665766363885 "1" 582
"365" 3.88370233742613 15.9282582528081 0.0237445151954926 15.8816655995619 15.9748509060544 "1" 584
"366" 3.88653150212142 15.9365919235858 0.0237097833848885 15.8900674228032 15.9831164243685 "1" 586
"367" 3.88935307783709 15.9449185101101 0.0236746430880012 15.8984629633429 15.9913740568773 "1" 588
"368" 3.89076103424025 15.9490791022448 0.0236570786122587 15.902658021354 15.9955001831355 "1" 589
"369" 3.8921671106392 15.9532378701933 0.0236396014444333 15.9068510838592 15.9996246565275 "1" 590
"370" 3.90056440573864 15.9781512074089 0.0235399697928375 15.9319599231921 16.0243424916258 "1" 596
"371" 3.90334871893737 15.9864402895379 0.023510150348012 15.9403075184994 16.0325730605764 "1" 598
"372" 3.90889543189586 16.0029946246237 0.0234582128489855 15.9569637678952 16.0490254813522 "1" 602
"373" 3.91027757647327 16.0071281514764 0.0234471251077353 15.961119051658 16.0531372512947 "1" 603
"374" 3.91165791833268 16.0112596244089 0.0234368901116708 15.9652706082023 16.0572486406156 "1" 604
"375" 3.91303646280415 16.0153890280883 0.0234275520694709 15.9694183354464 16.0613597207302 "1" 605
"376" 3.91716136482457 16.0277646723252 0.0234053359021104 15.9818375733374 16.073691771313 "1" 608
"377" 3.91990240918598 16.0360044805584 0.0233957415475288 15.9900962080841 16.0819127530326 "1" 610
"378" 3.92263638985383 16.0442356552668 0.0233906445399492 15.998337384391 16.0901339261426 "1" 612
"379" 3.92400074419176 16.0483479691355 0.0233898596979312 16.0024512383152 16.0942446999557 "1" 613
"380" 3.92536334802633 16.0524580817838 0.02339028779349 16.0065605109334 16.0983556526342 "1" 614
"381" 3.926724206449 16.0565659791983 0.0233919541610936 16.0106651385196 16.102466819877 "1" 615
"382" 3.93079635981498 16.0688762417876 0.023404605288595 16.0229505764455 16.1148019071296 "1" 618
"383" 3.93485298556835 16.0811660747585 0.0234291137057623 16.0351923177973 16.1271398317198 "1" 621
"384" 3.93620176674899 16.0852580836064 0.0234399827547159 16.0392629988638 16.1312531683491 "1" 622
"385" 3.93754884243096 16.089347769559 0.0234522176326073 16.0433286769383 16.1353668621796 "1" 623
"386" 3.9388942175032 16.0934351196987 0.0234658248028788 16.0473893264207 16.1394809129768 "1" 624
"387" 3.94292018762428 16.105683027814 0.0235149133416961 16.0595409105955 16.1518251450325 "1" 627
"388" 3.94425880871244 16.1097609078503 0.0235340326046432 16.0635812738756 16.1559405418251 "1" 628
"389" 3.94559575331081 16.1138363892195 0.0235545253374277 16.0676165433986 16.1600562350404 "1" 629
"390" 3.94693102617937 16.1179094596903 0.0235763856802065 16.0716467184318 16.1641722009489 "1" 630
"391" 3.94959657566181 16.1260483195669 0.0236241759212363 16.0796918019516 16.1724048371823 "1" 632
"392" 3.95092686169089 16.1301140850621 0.0236500843601339 16.0837067286362 16.176521441488 "1" 633
"393" 3.95358247970761 16.1382382282034 0.0237058601311785 16.0917214258218 16.1847550305851 "1" 635
"394" 3.96019284203124 16.1585049523864 0.0238675518784816 16.1116708705213 16.2053390342514 "1" 640
"395" 3.96676268507367 16.1787082239311 0.0240586924549847 16.1314990766444 16.2259173712177 "1" 645
"396" 3.97068537494128 16.1907991675501 0.0241860043678146 16.1433402025789 16.2382581325214 "1" 648
"397" 3.97198976208408 16.1948242494256 0.0242303445832043 16.1472782779072 16.242370220944 "1" 649
"398" 3.97589345614223 16.2068836546022 0.0243685560662978 16.1590664777273 16.254700831477 "1" 652
"399" 3.97719154612078 16.2108981428854 0.0244162270261445 16.1629874237132 16.2588088620576 "1" 653
"400" 3.97848807257407 16.2149099580326 0.02446463113362 16.1669042579447 16.2629156581205 "1" 654
"401" 3.97978303977172 16.2189190903322 0.0245137269516658 16.1708170520202 16.2670211286442 "1" 655
"402" 3.98365862825554 16.23093029438 0.0246647399764595 16.1825319308981 16.2793286578619 "1" 658
"403" 3.98752033541442 16.2429170117775 0.0248204248187583 16.194213155856 16.2916208676989 "1" 661
"404" 3.99136827363196 16.2548789946493 0.0249795714674461 16.2058628533619 16.3038951359368 "1" 664
"405" 3.99264787916012 16.2588607838697 0.0250331763903558 16.2097394563713 16.3079821113681 "1" 665
"406" 3.993925971223 16.2628397892253 0.0250869823691257 16.2136128809942 16.3120666974564 "1" 666
"407" 3.99902328573823 16.2787277997628 0.0253032876214927 16.2290764467479 16.3283791527778 "1" 670
"408" 4.00029387101481 16.282692757328 0.0253574016647046 16.2329352190812 16.3324502955747 "1" 671
"409" 4.00536135795637 16.2985241592138 0.0255726176841846 16.2483443135294 16.3487040048981 "1" 675
"410" 4.01166258858218 16.3182488479541 0.0258354172351622 16.2675533240909 16.3689443718172 "1" 680
"411" 4.01542584420639 16.330048855253 0.0259876319692962 16.2790546481669 16.3810430623391 "1" 683
"412" 4.01792746031409 16.3379008994585 0.0260861095689709 16.2867134547924 16.3890883441245 "1" 685
"413" 4.01917611337828 16.3418225114869 0.026134322923331 16.2905404602103 16.3931045627635 "1" 686
"414" 4.02166912821263 16.3496568796437 0.0262284948949848 16.2981900395018 16.4011237197857 "1" 688
"415" 4.02291349741148 16.353569621681 0.0262743738580828 16.3020127555857 16.4051264877764 "1" 689
"416" 4.02415644605889 16.3574793930787 0.0263193961453715 16.3058341820412 16.4091246041161 "1" 690
"417" 4.02911410845079 16.373088635814 0.0264901670859465 16.3211083296544 16.4250689419735 "1" 694
"418" 4.03896235054094 16.4041625047607 0.0267797418703929 16.351613980745 16.4567110287765 "1" 702
"419" 4.04018716130494 16.4080330564932 0.0268104469403487 16.355424281482 16.4606418315045 "1" 703
"420" 4.04263267512673 16.4157649715842 0.0268679355318938 16.3630433896368 16.4684865535317 "1" 705
"421" 4.04385338512399 16.419626323432 0.0268947381296985 16.3668521481115 16.4724004987525 "1" 706
"422" 4.0475073688111 16.4311918885617 0.0269675520347911 16.3782748342225 16.484108942901 "1" 709
"423" 4.04993660353625 16.4388868014461 0.0270099283017491 16.3858865943157 16.4918870085764 "1" 711.000000000001
"424" 4.05114920476487 16.4427296024709 0.0270293193589551 16.3896913452563 16.4957678596856 "1" 712
"425" 4.05598624723759 16.4580696472981 0.0270953559199913 16.4049018099019 16.5112374846943 "1" 716
"426" 4.05960009175531 16.4695418197548 0.0271333662348792 16.416299396653 16.5227842428567 "1" 719
"427" 4.0620027340661 16.4771742114786 0.027153556786707 16.4238921694849 16.5304562534724 "1" 721
"428" 4.06320208880744 16.4809856757506 0.0271621776275005 16.42768671752 16.5342846339813 "1" 722
"429" 4.06440013693057 16.4847939792556 0.0271698477739897 16.4314799702869 16.5381079882242 "1" 723
"430" 4.07156116657462 16.507577163653 0.0271973060822087 16.4542092746442 16.5609450526618 "1" 729
"431" 4.07275015805609 16.5113632125851 0.0271990282698875 16.4579919442151 16.5647344809552 "1" 730
"432" 4.07393786839717 16.5151460644351 0.0272000048227388 16.4617728798251 16.5685192490451 "1" 731
"433" 4.07630945816701 16.522702159668 0.0271998276492461 16.4693293227165 16.5760749966194 "1" 733
"434" 4.08103740095565 16.537775798394 0.0271917056692555 16.4844188987904 16.5911326979977 "1" 737
"435" 4.08457012272787 16.5490471657578 0.0271796718157787 16.4957138795722 16.6023804519435 "1" 740
"436" 4.08574519188012 16.552797817158 0.0271746738787121 16.4994743381698 16.6061212961462 "1" 741
"437" 4.08926292721496 16.5640303042597 0.0271571012500871 16.5107413071459 16.6173193013734 "1" 744
"438" 4.09043302492339 16.5677679650481 0.0271504745663541 16.5144919711385 16.6210439589578 "1" 745
"439" 4.09626504129409 16.5864073426791 0.0271127844338096 16.5332053061976 16.6396093791606 "1" 750.000000000001
"440" 4.09858928224713 16.593840195422 0.027096078418006 16.5406709403047 16.6470094505392 "1" 752
"441" 4.10668600561335 16.6197516405567 0.02703408725332 16.5667040275457 16.6727992535677 "1" 759
"442" 4.10783787778482 16.6234400846502 0.027025119531991 16.5704100685422 16.6764701007582 "1" 760
"443" 4.10898855777924 16.6271252216511 0.0270161971218102 16.5741127135343 16.6801377297678 "1" 761
"444" 4.11128635241891 16.6344855623202 0.0269985827175313 16.5815076180522 16.6874635065883 "1" 763.000000000001
"445" 4.11929148808866 16.6601421491409 0.0269417351430451 16.6072757539739 16.7130085443079 "1" 770.000000000001
"446" 4.12043039853449 16.6637940551511 0.0269345133429199 16.6109418309548 16.7166462793474 "1" 771
"447" 4.12270473625622 16.6710878496751 0.0269209495660789 16.6182622409875 16.7239134583627 "1" 773
"448" 4.12723955395366 16.6856352966501 0.0268978750160273 16.6328549659773 16.738415627323 "1" 777.000000000001
"449" 4.12950007640333 16.6928889091551 0.0268886529887066 16.640126674397 16.7456511439133 "1" 779
"450" 4.13288231122135 16.7037441351146 0.0268780909276781 16.6510026257511 16.7564856444781 "1" 782.000000000001
"451" 4.14073466057882 16.7289551113958 0.0268707776151668 16.676227952573 16.7816822702185 "1" 789
"452" 4.14853237279112 16.7540004613323 0.0268911363838543 16.7012333535343 16.8067675691303 "1" 796
"453" 4.15517328858718 16.7753355742097 0.0269329879069758 16.7224863432987 16.8281848051207 "1" 802
"454" 4.15847909428977 16.7859571965803 0.0269627876282727 16.7330494911934 16.8388649019672 "1" 805
"455" 4.15957887490099 16.7894909213216 0.0269740592386962 16.7365610982274 16.8424207444157 "1" 806
"456" 4.16177521850438 16.7965481373285 0.0269986213521439 16.7435701172497 16.8495261574073 "1" 808
"457" 4.16506172537327 16.8071083550594 0.0270405216074533 16.7540481162429 16.8601685938759 "1" 811
"458" 4.16942888384413 16.8211407865187 0.0271057995982761 16.7679524560243 16.874329117013 "1" 815
"459" 4.17160614035051 16.8281364666948 0.0271424334002738 16.7748762515559 16.8813966818336 "1" 817
"460" 4.17811283931767 16.8490412428781 0.0272679260584398 16.7955347798854 16.9025477058707 "1" 823
"461" 4.18027344260946 16.8559820485491 0.0273148009629188 16.802383605318 16.9095804917803 "1" 825
"462" 4.1845823122387 16.8698224274706 0.0274157643114604 16.816025869001 16.9236189859402 "1" 829.000000000001
"463" 4.18994544977456 16.8870455077565 0.0275547386056017 16.8329762471052 16.9411147684077 "1" 834
"464" 4.19847407179044 16.9144233082667 0.0278033806592522 16.8598661499728 16.9689804665606 "1" 842
"465" 4.21009740335601 16.9517071853343 0.0281870376207524 16.8963971965183 17.0070171741503 "1" 853
"466" 4.21114820916231 16.9550758999724 0.0282237197551857 16.8996939316717 17.0104578682732 "1" 854
"467" 4.22472133345098 16.9985544623762 0.0287155082379145 16.9422074825745 17.0549014421778 "1" 867
"468" 4.22783082450206 17.00850492791 0.0288305867996211 16.9519321353058 17.0650777205142 "1" 870
"469" 4.22886544626816 17.0118148262783 0.0288688796542951 16.955166893555 17.0684627590016 "1" 871
"470" 4.23299460824248 17.0250197983327 0.0290212445081239 16.9680728878142 17.0819667088512 "1" 875
"471" 4.23402457698813 17.0283123854215 0.0290590453314684 16.9712913002719 17.085333470571 "1" 876.000000000001
"472" 4.23608174163156 17.0348871719195 0.0291341744529839 16.9777186647199 17.0920556791191 "1" 878
"473" 4.23710894129092 17.0381693712306 0.0291714674087128 16.9809276859627 17.0954110564985 "1" 879
"474" 4.24427370322744 17.0610478123576 0.0294258102189448 17.0033070431427 17.1187885815725 "1" 886
"475" 4.24631259343334 17.067553347237 0.0294958023877133 17.0096752359529 17.1254314585211 "1" 888
"476" 4.24733068358546 17.0708009213235 0.0295302664415491 17.0128551829812 17.1287466596658 "1" 889
"477" 4.24834787285723 17.0740450333387 0.0295643532392847 17.0160324082087 17.1320576584687 "1" 890
"478" 4.25037955598622 17.0805228717354 0.0296313279594983 17.0223788255219 17.1386669179489 "1" 892
"479" 4.25240765721702 17.0869868637313 0.0296965934110493 17.0287147504451 17.1452589770174 "1" 894
"480" 4.2584706121464 17.1062957777596 0.0298808310125949 17.0476621444081 17.1649294111111 "1" 900
"481" 4.26349882245607 17.1222913949603 0.0300192359002115 17.0633861767446 17.1811966131761 "1" 905
"482" 4.26550398614536 17.1286654325827 0.0300702850287545 17.0696600432611 17.1876708219043 "1" 907.000000000001
"483" 4.26850521708169 17.1382005595335 0.0301418726652761 17.0790546974376 17.1973464216295 "1" 910
"484" 4.27149867138085 17.1477045807458 0.0302071400091791 17.0884306478639 17.2069785136277 "1" 913
"485" 4.28142127021126 17.1791601573323 0.0303744787560466 17.1195578641473 17.2387624505173 "1" 923
"486" 4.28240886955609 17.1822867323679 0.0303866468623208 17.1226605623275 17.2419129024083 "1" 924
"487" 4.28438154743441 17.1885295354858 0.0304083435636036 17.1288607911131 17.2481982798585 "1" 926
"488" 4.28635087503095 17.1947585466427 0.0304264501496875 17.1350542726381 17.2544628206474 "1" 928
"489" 4.28733428650533 17.1978678818312 0.0304341316049473 17.1381485348979 17.2575872287644 "1" 929
"490" 4.29321732358319 17.2164519726974 0.0304610756453518 17.1566797548455 17.2762241905494 "1" 935.000000000001
"491" 4.29517173334127 17.2226195254759 0.0304629260565656 17.1628436766562 17.2823953742955 "1" 937.000000000001
"492" 4.29614770731807 17.2256982597265 0.0304625475432693 17.1659231536442 17.2854733658087 "1" 938.000000000001
"493" 4.30489482569605 17.2532574678633 0.0304215256005667 17.1935628570506 17.3129520786759 "1" 947
"494" 4.31165302047282 17.2745097158987 0.0303457030011937 17.2149638879124 17.3340555438851 "1" 954
"495" 4.314537447491 17.2835698356434 0.0303023795425139 17.2241090190743 17.3430306522125 "1" 957
"496" 4.3164564478429 17.2895941158208 0.0302700978017104 17.2301966440681 17.3489915875736 "1" 959.000000000001
"497" 4.32695500802822 17.3225053780099 0.0300481509706844 17.2635434212236 17.3814673347963 "1" 970
"498" 4.32885375971697 17.3284494425542 0.0300004661287385 17.2695810553054 17.387317829803 "1" 972
"499" 4.32980198276493 17.3314169474246 0.0299758595193987 17.2725968444724 17.3902370503767 "1" 973
"500" 4.33074943916335 17.33438144625 0.0299507592860002 17.2756105962079 17.3931522962921 "1" 974
"501" 4.3401821447677 17.3638630933932 0.029675251955511 17.3056328573586 17.4220933294277 "1" 984
"502" 4.34299724152986 17.3726504882892 0.0295850163210327 17.314597317046 17.4307036595325 "1" 987
"503" 4.34393411065845 17.37557384581 0.02955427412289 17.317580998417 17.4335666932031 "1" 988.000000000001
"504" 4.35047138246527 17.3959573983956 0.0293310500577033 17.3384025722205 17.4535122245707 "1" 995
"505" 4.35604601233747 17.4133192054387 0.0291307704607867 17.3561573777196 17.4704810331577 "1" 1001
"506" 4.36619822915059 17.4448921524014 0.0287512854898429 17.3884749687198 17.5013093360829 "1" 1012
"507" 4.36711684458519 17.4477462194195 0.0287164314493945 17.3913974280469 17.504095010792 "1" 1013
"508" 4.37169924590734 17.4619767305992 0.0285422792649097 17.4059696691916 17.5179837920069 "1" 1018
"509" 4.37444019095391 17.4704834604463 0.0284382995690957 17.4146804331017 17.5262864877908 "1" 1021
"510" 4.38262517250604 17.4958639159712 0.0281321206055938 17.440661688018 17.5510661439244 "1" 1030
"511" 4.38805060993733 17.5126698173071 0.0279357350980563 17.4578529466366 17.5674866879776 "1" 1036
"512" 4.39524619080334 17.5349384941429 0.0276879245590083 17.4806078894762 17.5892690988095 "1" 1044
"513" 4.40773470630806 17.5735362004262 0.0273061737891801 17.5199546858589 17.6271177149936 "1" 1058
"514" 4.41833605270894 17.6062548761214 0.0270455996523328 17.5531846729159 17.6593250793268 "1" 1070
"515" 4.42272567836097 17.6197911408025 0.0269580279432735 17.5668927751031 17.6726895065018 "1" 1075
"516" 4.42447703030789 17.625190038591 0.026926685120366 17.5723531753172 17.6780269018647 "1" 1077
"517" 4.42709926523345 17.6332718222046 0.0268837238850321 17.5805192595756 17.6860243848335 "1" 1080
"518" 4.42797206964014 17.6359613586035 0.0268704989112888 17.5832347466672 17.6886879705398 "1" 1081
"519" 4.43058667587433 17.6440168814316 0.0268341558031686 17.591361583726 17.6966721791373 "1" 1084
"520" 4.43232658466214 17.6493763870986 0.0268127319508548 17.5967631283276 17.7019896458696 "1" 1086
"521" 4.43319559356745 17.6520529056845 0.0268028690368434 17.5994590004076 17.7046468109615 "1" 1087
"522" 4.43406397352829 17.654727276332 0.0267935750542978 17.6021516081638 17.7073029445003 "1" 1088
"523" 4.43493172557733 17.6573995051856 0.0267848519648259 17.6048409538918 17.7099580564795 "1" 1089
"524" 4.43579885074455 17.6600695983694 0.0267767015452668 17.6075270402289 17.7126121565099 "1" 1090
"525" 4.44098849457956 17.6760456488164 0.0267399013508475 17.6235753018237 17.7285159958091 "1" 1096
"526" 4.44271340707309 17.6813541879779 0.0267322666761188 17.6288988221188 17.7338095538371 "1" 1098
"527" 4.44701489557357 17.6945892137889 0.026723332607707 17.6421513787973 17.7470270487805 "1" 1103
"528" 4.44873119485977 17.6998688188943 0.0267238113832107 17.6474300444259 17.7523075933627 "1" 1105
"529" 4.44958842787787 17.7025055579683 0.0267249157256053 17.6500646165051 17.7549464994315 "1" 1106
"530" 4.4513010655964 17.7077729381129 0.0267288478692305 17.6553242808044 17.7602215954214 "1" 1108
"531" 4.45386546610268 17.7156588496182 0.0267390302561493 17.6631902119303 17.7681274873061 "1" 1111
"532" 4.45471905522784 17.7182834673449 0.0267435591272967 17.6658059428837 17.770760991806 "1" 1112
"533" 4.45557204045272 17.7209060848303 0.0267486516769457 17.6684185675183 17.7733936021424 "1" 1113
"534" 4.46406889023073 17.7470234825884 0.0268299605632812 17.6943764169885 17.7996705481884 "1" 1123
"535" 4.46491529599465 17.7496244669759 0.0268410569522485 17.6969556274968 17.802293306455 "1" 1124
"536" 4.46576110933125 17.7522235178454 0.0268526773667836 17.6995318762185 17.8049151594723 "1" 1125
"537" 4.46998132244791 17.7651899593595 0.0269184865325043 17.7123691837573 17.8180107349617 "1" 1130
"538" 4.47166529344965 17.770363190544 0.0269483196341768 17.7174838749654 17.8232425061227 "1" 1132
"539" 4.47250640103866 17.772946967798 0.0269639683962861 17.7200369454502 17.8258569901459 "1" 1133
"540" 4.47334692458358 17.7755288599067 0.0269800983367592 17.7225871865979 17.8284705332155 "1" 1134
"541" 4.47418686500446 17.778108872159 0.026996704090712 17.7251346142247 17.8310831300933 "1" 1135
"542" 4.48088550556895 17.7986819244633 0.0271460001588752 17.7454147104556 17.8519491384709 "1" 1143
"543" 4.48338798433306 17.8063664322358 0.0272091307741051 17.7529753402361 17.8597575242355 "1" 1146
"544" 4.49251985786731 17.8344040322318 0.0274702898807573 17.7805004810137 17.8883075834499 "1" 1157
"545" 4.49911839768693 17.8546606625421 0.0276856125865009 17.8003345945414 17.9089867305429 "1" 1165
"546" 4.49994070558107 17.8571849328716 0.0277138117513733 17.8028035310854 17.9115663346578 "1" 1166
"547" 4.50076245863982 17.8597074840053 0.0277422711085494 17.8052702378715 17.9141447301391 "1" 1167
"548" 4.5122092157065 17.8948453252443 0.0281637241580593 17.8395810832492 17.9501095672394 "1" 1181
"549" 4.51302274703008 17.8973426518717 0.0281951631903419 17.8420167186642 17.9526685850792 "1" 1182
"550" 4.51546009535509 17.9048247814944 0.028290269461627 17.849312226093 17.9603373368959 "1" 1185
"551" 4.51870235034969 17.9147781386799 0.0284186308442249 17.8590137062727 17.970542571087 "1" 1189
"552" 4.52193603247142 17.9247056828651 0.0285483164342585 17.8686867750274 17.9807245907028 "1" 1193
"553" 4.52354967475424 17.9296598635173 0.0286135033986719 17.8735130426182 17.9858066844163 "1" 1195
"554" 4.52757450173415 17.9420176205862 0.0287769915804551 17.8855499951518 17.9984852460206 "1" 1200
"555" 4.53078487152832 17.9518756255922 0.0289078283830021 17.8951512657616 18.0085999854228 "1" 1204
"556" 4.53158615219826 17.9543362457657 0.0289404830794219 17.8975478092869 18.0111246822446 "1" 1205
"557" 4.53478605106574 17.9641633292247 0.029070668556499 17.9071194364124 18.0212072220369 "1" 1209
"558" 4.53638287701749 17.96906769142 0.0291354024726154 17.91189677454 18.0262386083 "1" 1211
"559" 4.54195547407527 17.9861852991203 0.0293591992522345 17.928575237214 18.0437953610267 "1" 1218
"560" 4.54274950044509 17.9886246564195 0.0293907567353628 17.9309526708707 18.0462966419683 "1" 1219
"561" 4.55302548020397 18.0202007675792 0.0297896554666446 17.9617460433594 18.0786554917989 "1" 1232
"562" 4.55381239970498 18.022619344043 0.029819379523565 17.9641062938198 18.0811323942663 "1" 1233
"563" 4.55617014842232 18.0298662654111 0.0299076567238941 17.9711799933321 18.08855253749 "1" 1236
"564" 4.56243553371792 18.0491271433231 0.0301362162953125 17.9899923804339 18.1082619062122 "1" 1244
"565" 4.56477687913087 18.0563260307449 0.0302192560522772 17.9970283231685 18.1156237383212 "1" 1247
"566" 4.56633531446308 18.0611180758849 0.0302737838949145 18.0017133710991 18.1205227806706 "1" 1249
"567" 4.56789178707816 18.0659043684381 0.0303276385844818 18.006393987337 18.1254147495393 "1" 1251
"568" 4.57177441844208 18.0778450324505 0.030459297470563 18.0180763038204 18.1376137610805 "1" 1256
"569" 4.57564490466068 18.0897500753757 0.0305866603089138 18.0297314291324 18.1497687216189 "1" 1261
"570" 4.57873260690271 18.0992486203287 0.0306854407275354 18.0390361422993 18.1594610983581 "1" 1265
"571" 4.57950333165649 18.1016197319056 0.030709703889912 18.0413596435079 18.1618798203032 "1" 1266
"572" 4.58411764546108 18.1158169365211 0.0308516694986785 18.0552782762374 18.1763555968048 "1" 1272
"573" 4.59024349195942 18.1346684821419 0.0310314363029496 18.0737770746108 18.195559889673 "1" 1280
"574" 4.59177024395396 18.1393675259045 0.0310747094594779 18.0783912056615 18.2003438461474 "1" 1282
"575" 4.59557893942864 18.1510910676775 0.0311800425243124 18.0899080577243 18.2122740776307 "1" 1287
"576" 4.59937600756788 18.1627804046911 0.0312814029503318 18.1013985003346 18.2241623090477 "1" 1292
"577" 4.6016487007664 18.1697776802431 0.0313403702619919 18.1082800673331 18.2312752931531 "1" 1295
"578" 4.60391725423759 18.176762768476 0.0313979919020016 18.1151520875555 18.2383734493964 "1" 1298
"579" 4.60618168506385 18.1837357162397 0.0314543043325203 18.1220145363039 18.2454568961754 "1" 1301
"580" 4.61744258978025 18.2184199678762 0.0317176629396075 18.1561820127543 18.2806579229981 "1" 1316
"581" 4.62786199411441 18.250524183409 0.0319398493686768 18.1878502431697 18.3131981236483 "1" 1330
"582" 4.6300834847453 18.2573704742741 0.031985018737118 18.1946079004828 18.3201330480654 "1" 1333
"583" 4.63156229351856 18.2619282130487 0.0320147191103237 18.1991073597273 18.3247490663702 "1" 1335
"584" 4.6337772408944 18.268755170685 0.0320586946050664 18.2058480264892 18.3316623148808 "1" 1338
"585" 4.63525170207084 18.2733000607694 0.0320876541980009 18.2103360906388 18.3362640309 "1" 1340
"586" 4.63893029228429 18.2846399262905 0.0321589347188495 18.221536086023 18.3477437665581 "1" 1345
"587" 4.64771519785563 18.3117262954699 0.0323250034725817 18.2482965869422 18.3751560039977 "1" 1357
"588" 4.64990186683216 18.3184695975263 0.0323657783689515 18.2549598784954 18.3819793165572 "1" 1360
"589" 4.65281152808431 18.3274432005893 0.0324199024967523 18.263827276538 18.3910591246405 "1" 1364
"590" 4.65861076300785 18.3453308866598 0.0325279284171571 18.281502988845 18.4091587844747 "1" 1372
"591" 4.66869569989473 18.3764453762125 0.0327197137839313 18.312241147737 18.4406496046881 "1" 1386
"592" 4.67727631976279 18.4029261237746 0.0328915356796291 18.3383847379412 18.467467509608 "1" 1398
"593" 4.67870078255535 18.4073228256569 0.0329211877963964 18.3427232549844 18.4719223963293 "1" 1400
"594" 4.6907445008905 18.4445038600091 0.0331893947677391 18.3793780004522 18.509629719566 "1" 1417
"595" 4.69426512262854 18.4553750472675 0.0332749507605308 18.3900813055419 18.5206687889931 "1" 1422
"596" 4.69777601543848 18.4662172655268 0.0333641297160737 18.4007485324772 18.5316859985764 "1" 1427
"597" 4.69847703189285 18.4683822477972 0.0333824287229008 18.4028776075382 18.5338868880563 "1" 1428
"598" 4.69917766210911 18.4705460794166 0.0334008881255845 18.4050052172115 18.5360869416216 "1" 1429
"599" 4.69987790657013 18.4727087617266 0.03341951047706 18.4071313578294 18.5382861656239 "1" 1430
"600" 4.70337335938133 18.4835049804294 0.0335151552702517 18.4177398976241 18.5492700632347 "1" 1435
"601" 4.71241688761121 18.5114420263829 0.0337854369022994 18.4451465836921 18.5777374690737 "1" 1448
"602" 4.72277267096623 18.5434411537363 0.0341416346009372 18.4764467624368 18.6104355450358 "1" 1463
"603" 4.72483379167123 18.5498110038007 0.0342192152184482 18.4826643800054 18.616957627596 "1" 1466
"604" 4.72894609484662 18.5625210009682 0.0343811863652828 18.495056549438 18.6299854524983 "1" 1472
"605" 4.73440869452376 18.5794064522167 0.0346119217400787 18.5114892404082 18.6473236640253 "1" 1480
"606" 4.73781102947645 18.5899245879998 0.0347651078519494 18.5217067868833 18.6581423891164 "1" 1485
"607" 4.74323606014824 18.6066976139246 0.035025236202376 18.53796937619 18.6754258516591 "1" 1493
"608" 4.74796422729172 18.6213179022579 0.0352686204179074 18.5521120840689 18.690523720447 "1" 1500
"609" 4.76869685841648 18.6854460053323 0.0365365179148845 18.6137522564383 18.7571397542263 "1" 1531
"610" 4.77333263212872 18.6997890846196 0.0368680793352713 18.6274447296314 18.7721334396078 "1" 1538
"611" 4.78975459043064 18.7506103023365 0.0381951228678797 18.675661957389 18.825558647284 "1" 1563
"612" 4.8020975718435 18.7888198134967 0.039355711129829 18.7115941052926 18.8660455217007 "1" 1582
"613" 4.86150083906764 18.9728354505657 0.0469701084848635 18.8806683981092 19.0650025030221 "1" 1676
"614" 4.87196244670424 19.0052617081193 0.0486499214838523 18.9097984441404 19.1007249720981 "1" 1693
"615" 4.87929744352376 19.0279998810833 0.0498843139738907 18.9301144315688 19.1258853305978 "1" 1705
"616" 4.92953554554196 19.1837946097096 0.0594791102176761 19.0670817800327 19.3005074393864 "1" 1789
"617" 4.93597604784298 19.2037739400827 0.0608383918538578 19.0843938612573 19.3231540189082 "1" 1800
"618" 4.94005843904545 19.2164387489859 0.0617135050812158 19.0953414800297 19.3375360179421 "1" 1807
"619" 4.95626458419878 19.2667198560167 0.0652852371142635 19.1386139591423 19.3948257528911 "1" 1835
"620" 4.95913802909764 19.2756357361554 0.0659340030632544 19.1462567988904 19.4050146734205 "1" 1840
"621" 4.96943181594951 19.3075775397749 0.0682938538954884 19.1735679873706 19.4415870921792 "1" 1858
"622" 4.97398165521821 19.3216965654449 0.0693539497579988 19.185606840903 19.4577862899868 "1" 1866
"623" 4.97964741633598 19.3392791452383 0.0706879192273553 19.2005718403241 19.4779864501526 "1" 1876
"624" 5.00207549931538 19.4088864158136 0.0761068960638824 19.2595457285534 19.5582271030739 "1" 1916
"625" 5.00596244913778 19.4209507269299 0.0770665563797374 19.2697269470917 19.572174506768 "1" 1923
"626" 5.01425427669568 19.4466876123006 0.0791319552110886 19.2914110054928 19.6019642191084 "1" 1938
"627" 5.04800049795268 19.5514396085625 0.0877568001744346 19.3792389076062 19.7236403095189 "1" 2000
"628" 5.06880832771295 19.6160327170466 0.0932114167209134 19.433128699756 19.7989367343372 "1" 2039
