# Supplementary material for: Comparative transcriptomics in serial organs uncovers early and pan-organ developmental changes associated with organ-specific morphological adaptation
Source: Nat Commun. 2025 Jan 17;16:768. doi: 10.1038/s41467-025-55826-w (PMC11742040; doi:10.1038/s41467-025-55826-w)
Supplement: Supplementary file 6 — Source Data [file 41467_2025_55826_MOESM6_ESM.zip › source data/Code_et_data_for_Fig/Code_and_data_for_Sfig1/data_pred.gam_ham_all.txt]

"x" "predicted" "std.error" "conf.low" "conf.high" "group" "weight"
"1" 2.2475550218801 10.7206796992251 0.177575682162417 10.3719651580271 11.0693942404231 "1" 21
"2" 2.4029390837677 10.7866242660065 0.148653889231354 10.4947049437808 11.0785435882321 "1" 27
"3" 2.57467312511803 10.8614326430343 0.118662995022224 10.628407989194 11.0944572968746 "1" 35
"4" 2.59403878509073 10.8700863082092 0.11547436099584 10.6433233397416 11.0968492766767 "1" 36
"5" 2.76881273132359 10.9510642579418 0.0891590521887981 10.7759780209129 11.1261504949708 "1" 46
"6" 2.8309097302315 10.9813514035104 0.0811037522878886 10.8220837750598 11.140619031961 "1" 50
"7" 2.84586088704097 10.9887829805965 0.0792834500058348 10.8330899737799 11.1444759874132 "1" 51
"8" 2.88946035520623 11.0107849896246 0.0742573683382966 10.8649619590422 11.156608020207 "1" 54
"9" 3.03553296025685 11.0884895413382 0.0607421741727811 10.9692069957774 11.207772086899 "1" 65
"10" 3.10766875081327 11.1294226088404 0.0560417451663738 11.0193705385589 11.239474679122 "1" 71
"11" 3.15330729890585 11.1562947912139 0.0537115552793198 11.0508186351988 11.2617709472291 "1" 75
"12" 3.16443672102156 11.1629682124953 0.0532134100259692 11.05847029005 11.2674661349407 "1" 76
"13" 3.18637704211574 11.1762663493221 0.0523064481993908 11.0735494746722 11.278983223972 "1" 78
"14" 3.20790823589177 11.1895036956186 0.0515075558017632 11.0883556472433 11.2906517439939 "1" 80
"15" 3.21852594968678 11.1961010256844 0.0511446105879525 11.0956657115764 11.2965363397925 "1" 81
"16" 3.22904787995456 11.2026848513205 0.0508039218259707 11.1029185653355 11.3024511373056 "1" 82
"17" 3.23947604322811 11.2092556863309 0.0504839794784022 11.110117687663 11.3083936849987 "1" 83
"18" 3.26005880717426 11.2223603305791 0.0499005029389851 11.124368134936 11.3203525262222 "1" 85
"19" 3.27021712178218 11.2288950616756 0.0496341636262814 11.1314258903008 11.3263642330504 "1" 86
"20" 3.28028910264486 11.2354186479447 0.0493829636847459 11.1384427708729 11.3323945250165 "1" 87
"21" 3.34851315198236 11.2808044595218 0.0479466613340605 11.1866491235801 11.3749597954635 "1" 94
"22" 3.35795196250951 11.2872524748516 0.0477744214652572 11.1934353752387 11.3810695744645 "1" 95
"23" 3.36731812498411 11.2936925271132 0.0476075174198904 11.2002031855971 11.3871818686294 "1" 96
"24" 3.40408189701001 11.3193787005777 0.0469769796135044 11.2271275787276 11.4116298224279 "1" 100
"25" 3.41310371430172 11.3257830429483 0.0468249325320646 11.2338305038072 11.4177355820894 "1" 101
"26" 3.46590045331175 11.3640826151186 0.0459123699003006 11.2739221223635 11.4542431078738 "1" 107
"27" 3.52481794200728 11.4085335672043 0.0447514318235212 11.3206528685283 11.4964142658802 "1" 114
"28" 3.54925693202798 11.4275211877069 0.044196587089066 11.340730066301 11.5143123091127 "1" 117
"29" 3.57324020135058 11.4464767652331 0.0435997931532159 11.3608575989114 11.5320959315548 "1" 120
"30" 3.59678732940189 11.4654036965025 0.0429582234376861 11.3810444137767 11.5497629792282 "1" 123
"31" 3.60454264721284 11.4717068476175 0.0427341607653786 11.3877875683372 11.5556261268978 "1" 124
"32" 3.61225219347023 11.4780072661599 0.0425049661514509 11.3945380681839 11.5614764641359 "1" 125
"33" 3.61991660127002 11.4843050551722 0.0422706492405395 11.4012959974197 11.5673141129247 "1" 126
"34" 3.657582785009 11.5157579398488 0.0410237811136667 11.4351974214543 11.5963184582433 "1" 131
"35" 3.69420804391761 11.5471587821793 0.0396601599700336 11.4692760770736 11.6250414872849 "1" 136
"36" 3.7014140646389 11.5534335850371 0.0393750282558127 11.4761108078095 11.6307563622647 "1" 137
"37" 3.70858158069295 11.5597067689974 0.0390862204745736 11.4829511385305 11.6364623994642 "1" 138
"38" 3.72280301950718 11.5722485513428 0.0384985244166824 11.4966470099871 11.6478500926985 "1" 140
"39" 3.73687610861477 11.5847846511796 0.037899152203621 11.5103601280042 11.6592091743549 "1" 142
"40" 3.74385815388559 11.5910507247568 0.0375958209238809 11.5172218688866 11.6648795806271 "1" 143
"41" 3.75771543431776 11.6035792124088 0.0369835091337568 11.5309527848348 11.6762056399828 "1" 145
"42" 3.76459152012185 11.6098417385506 0.0366752475280181 11.5378206602176 11.6818628168836 "1" 146
"43" 3.77143312349351 11.6161031915215 0.0363660974948464 11.5446892070803 11.6875171759627 "1" 147
"44" 3.78501449844029 11.6286230843206 0.0357468136328051 11.5584252195935 11.6988209490477 "1" 149
"45" 3.79175505926046 11.6348816235587 0.0354375792238907 11.5652910184165 11.704472228701 "1" 150
"46" 3.8051378471126 11.6473961254157 0.0348223568375035 11.579013664258 11.7157785865734 "1" 152
"47" 3.81178082125093 11.6536521789788 0.0345174171650165 11.5858685436101 11.7214358143475 "1" 153
"48" 3.81839200249358 11.6599074927306 0.0342150007950801 11.5927177280114 11.7270972574499 "1" 154
"49" 3.82497174797357 11.6661621089095 0.0339156977473367 11.5995601010481 11.7327641167709 "1" 155
"50" 3.83152040853931 11.6724160685325 0.0336201251555647 11.6063944918398 11.7384376452252 "1" 156
"51" 3.83803832890474 11.6786694114331 0.0333289275304297 11.6132196745611 11.7441191483051 "1" 157
"52" 3.85098329808674 11.6911744007029 0.0327623726667959 11.6268372368867 11.7555115645191 "1" 159
"53" 3.85741100694706 11.6974261211449 0.0324884415486605 11.6336268900176 11.7612253522723 "1" 160
"54" 3.8638092959645 11.7036773493969 0.0322217401782984 11.6404018535292 11.7669528452646 "1" 161
"55" 3.87017848127916 11.7099273856995 0.0319631410188374 11.6471597143613 11.7726950570378 "1" 162
"56" 3.87651887370773 11.7161747337851 0.0317136032838561 11.6538970925889 11.7784523749812 "1" 163
"57" 3.88283077886521 11.7224178927073 0.0314740411926867 11.6606106919661 11.7842250934484 "1" 164
"58" 3.8891144972831 11.7286554018981 0.031245312670804 11.6672973671723 11.790013436624 "1" 165
"59" 3.89537032452414 11.7348858400137 0.0310282149759389 11.6739541312472 11.7958175487802 "1" 166
"60" 3.90159855129386 11.7411078238178 0.0308234804682067 11.6805781627814 11.8016374848542 "1" 167
"61" 3.90779946354895 11.7473200071028 0.0306317725984467 11.6871668127145 11.807473201491 "1" 168
"62" 3.91397334260257 11.7535210796449 0.0304536821935113 11.6937176105855 11.8133245487043 "1" 169
"63" 3.92012046522672 11.7597097661943 0.0302897241192361 11.700228270076 11.8191912623126 "1" 170
"64" 3.93233552616338 11.7720450493495 0.0300058678769535 11.7131209763991 11.8309691222999 "1" 172
"65" 3.94444677342624 11.7843163176666 0.0297827080246371 11.7258304752473 11.8428021600858 "1" 174
"66" 3.95046411335881 11.7904251028717 0.0296943060829801 11.7321128599124 11.848737345831 "1" 175
"67" 3.95645626751618 11.7965145324162 0.0296214100842914 11.7383454390956 11.8546836257369 "1" 176
"68" 3.96836600518069 11.8086311279757 0.0295218008819371 11.7506576423918 11.8666046135595 "1" 178
"69" 3.98604778655151 11.8266353439263 0.0294845173384376 11.768735073963 11.8845356138896 "1" 181
"70" 3.99189389530046 11.8325874137491 0.02950058882416 11.774655583379 11.8905192441192 "1" 182
"71" 4.0035157457702 11.8444121173522 0.029572587222759 11.7863389000071 11.9024853346973 "1" 184
"72" 4.00929192921255 11.850283023404 0.0296273506957354 11.7921022641978 11.9084637826102 "1" 185
"73" 4.02077589246573 11.8619377945898 0.029771146454931 11.8034746562222 11.9204009329573 "1" 187
"74" 4.0264840947899 11.8677200654355 0.0298587587185859 11.8090848783395 11.9263552525315 "1" 188
"75" 4.03217005414078 11.8734712319773 0.0299558495484323 11.8146453826027 11.9322970813519 "1" 189
"76" 4.03783397419497 11.8791905488325 0.0300616409001153 11.820156951515 11.9382241461499 "1" 190
"77" 4.06582991209138 11.9072846535315 0.030692942354463 11.8470113369331 11.9675579701299 "1" 195
"78" 4.0713657136819 11.9127982901938 0.0308339717451524 11.8522480268949 11.9733485534928 "1" 196
"79" 4.0823754215648 11.923715336767 0.0311243471441283 11.8625948482953 11.9848358252386 "1" 198
"80" 4.09330380188551 11.9344814885045 0.0314206165278823 11.8727792005377 11.9961837764712 "1" 200
"81" 4.09873793480197 11.9398065653668 0.0315690769607451 11.8778127379781 12.0018003927556 "1" 201
"82" 4.10415225974797 11.9450922526276 0.03171678929053 11.8828083549055 12.0073761503496 "1" 202
"83" 4.11492216235715 11.9555433746826 0.0320072096140404 11.8926891635673 12.018397585798 "1" 204
"84" 4.12027807267186 11.9607078026975 0.0321485988868189 11.8975759381625 12.0238396672324 "1" 205
"85" 4.12561484040157 11.9658308268619 0.0322866047817042 11.9024279530214 12.0292337007025 "1" 206
"86" 4.13093262639307 11.9709119773022 0.0324206338134167 11.9072459037277 12.0345780508767 "1" 207
"87" 4.14151188598314 11.9809468412935 0.0326745267011083 11.9167821851385 12.0451114974484 "1" 209
"88" 4.14677367082304 11.9858996779451 0.0327933446282509 11.9215016928881 12.0502976630022 "1" 210
"89" 4.15201709648082 11.9908088864736 0.0329060947714052 11.9261894881354 12.0554282848118 "1" 211
"90" 4.15724231357142 11.9956740580513 0.0330123275366349 11.9308460449437 12.0605020711589 "1" 212
"91" 4.16763871484963 12.0052707114536 0.0332035929771312 11.9400671005191 12.0704743223881 "1" 214
"92" 4.172810190707 12.0100014312204 0.0332878778893357 11.9446323056494 12.0753705567914 "1" 215
"93" 4.18821943053717 12.023918811809 0.0334915067350795 11.9581498097534 12.0896878138645 "1" 218
"94" 4.19332124618066 12.0284651963262 0.0335420939364994 11.9625968535697 12.0943335390827 "1" 219
"95" 4.1984059911301 12.032964659346 0.0335836773758903 11.9670146570413 12.0989146616508 "1" 220
"96" 4.20347379971032 12.0374168848275 0.0336160912757872 11.971403229673 12.1034305399821 "1" 221
"97" 4.20852480458716 12.0418215658542 0.0336392039391345 11.9757625231686 12.1078806085399 "1" 222
"98" 4.2135591367953 12.0461784044194 0.0336529185163427 11.9800924297099 12.1122643791289 "1" 223
"99" 4.21857692576558 12.0504871112168 0.0336571738717452 11.9843927800461 12.1165814423875 "1" 224
"100" 4.22357829935165 12.0547474054368 0.0336519455579984 11.9886633413759 12.1208314694977 "1" 225
"101" 4.2285633838561 12.0589590145678 0.0336372469065822 11.9929038150081 12.1250142141275 "1" 226
"102" 4.23353230405607 12.0631216742029 0.0336131302421363 11.997113833783 12.1291295146227 "1" 227
"103" 4.23848518322831 12.0672351278507 0.0335796882278732 12.001292959242 12.1331772964594 "1" 228
"104" 4.24342214317367 12.0712991267522 0.0335370553487115 12.0054406785309 12.1371575749735 "1" 229
"105" 4.24834330424115 12.0753134297011 0.0334854095380122 12.0095564010264 12.1410704583757 "1" 230
"106" 4.25324878535145 12.0792778028692 0.0334249739528358 12.0136394546754 12.1449161510629 "1" 231
"107" 4.26787231720234 12.0908734710156 0.0331956049383543 12.0256855466055 12.1560613954257 "1" 234
"108" 4.2727162399216 12.0946428422672 0.033105871874622 12.0296311313102 12.1596545532241 "1" 235
"109" 4.28235887821552 12.1020445133388 0.0329118467804946 12.0374138194832 12.1666752071944 "1" 237
"110" 4.28715781415145 12.1056789860369 0.0328093303884627 12.0412496089166 12.1701083631571 "1" 238
"111" 4.29194197274682 12.109270635967 0.0327043170510043 12.0450474789628 12.1734937929711 "1" 239
"112" 4.29671146105081 12.1128205058741 0.0325976737034543 12.0488067699211 12.1768342418272 "1" 240
"113" 4.30146638489496 12.116329621614 0.032490254504773 12.0525268302911 12.180132412937 "1" 241
"114" 4.30620684891205 12.1197989924681 0.0323828983521995 12.0562070219683 12.1833909629679 "1" 242
"115" 4.31564481011273 12.126622455618 0.0321716393853718 12.0634453452657 12.1897995659703 "1" 244
"116" 4.3203425107324 12.1299784863484 0.0320693153605077 12.0670023149702 12.1929546577267 "1" 245
"117" 4.32502615843237 12.1332986496461 0.031970206849602 12.070517102771 12.1960801965213 "1" 246
"118" 4.3296958521215 12.1365838764158 0.0318750384334054 12.0739892166762 12.1991785361553 "1" 247
"119" 4.33435168961547 12.1398350827403 0.0317845041834186 12.0774182097847 12.2022519556958 "1" 248
"120" 4.3528383966032 12.1525175214632 0.0314813844325472 12.0906959004226 12.2143391425038 "1" 252
"121" 4.35742638322802 12.1556118666471 0.0314231934799233 12.0939045181864 12.2173192151077 "1" 253
"122" 4.36656257300679 12.1617149152029 0.0313312984149248 12.100188025829 12.2232418045767 "1" 255
"123" 4.37111095640381 12.1647252449279 0.0312983785719269 12.1032630019505 12.2261874879054 "1" 256
"124" 4.37564631736534 12.1677091747237 0.0312745866019474 12.1062936532669 12.2291246961806 "1" 257
"125" 4.3846783220076 12.1736009496581 0.0312554175149503 12.1122230715278 12.2349788277885 "1" 259
"126" 4.38917513839343 12.1765103222119 0.0312604300115472 12.1151226007831 12.2378980436408 "1" 260
"127" 4.40258986109768 12.1851012985086 0.0313351306533219 12.1235668835702 12.246635713447 "1" 263
"128" 4.40703647061906 12.1879216542989 0.0313799808243014 12.1262991647626 12.2495441438351 "1" 264
"129" 4.41147073434862 12.190721536302 0.0314347152669894 12.1289915619129 12.2524515106912 "1" 265
"130" 4.41589273295839 12.1935016349167 0.0314992091288048 12.1316450105992 12.2553582592342 "1" 266
"131" 4.42030254629236 12.1962626299876 0.0315732928971181 12.1342605235468 12.2582647364284 "1" 267
"132" 4.42470025337806 12.1990051909869 0.0316567543643873 12.1368391869509 12.2611711950228 "1" 268
"133" 4.44217157184321 12.209804130508 0.0320787653883823 12.1468094016218 12.2727988593942 "1" 272
"134" 4.44650990530852 12.2124642124166 0.0322045994160442 12.1492223767492 12.2757060480839 "1" 273
"135" 4.45083659016749 12.2151096689567 0.0323377739581074 12.1516063115608 12.2786130263525 "1" 274
"136" 4.45945530781347 12.2203591034452 0.0326243532570448 12.1562929754745 12.284425231416 "1" 276
"137" 4.46374748565653 12.2229642576826 0.0327768099611207 12.1585987426056 12.2873297727595 "1" 277
"138" 4.46802830502494 12.2255571394287 0.0329347164756715 12.1608815351711 12.2902327436862 "1" 278
"139" 4.48080331637255 12.2332677710107 0.0334359356782628 12.1676078967105 12.298927645311 "1" 281
"140" 4.48503940250721 12.2358171423385 0.0336103939013469 12.1698146754125 12.3018196092645 "1" 282
"141" 4.48926447710593 12.2383569896837 0.0337876377721487 12.1720064598116 12.3047075195558 "1" 283
"142" 4.49347860755155 12.2408878384619 0.0339671177939718 12.1741848543984 12.3075908225254 "1" 284
"143" 4.50605599813128 12.2484315314961 0.0345134769074819 12.1806556338147 12.3162074291775 "1" 287
"144" 4.51022701296231 12.2509314863002 0.0346964142139224 12.182796345179 12.3190666274214 "1" 288
"145" 4.51438741100422 12.2534249553042 0.0348788596813261 12.184931536593 12.3219183740155 "1" 289
"146" 4.53092409874438 12.2633434790069 0.0355932140546057 12.193447245707 12.3332397123068 "1" 293
"147" 4.54729590146325 12.2731954293404 0.0362587643479922 12.2019922205448 12.3443986381359 "1" 297
"148" 4.55136354100821 12.2756513266385 0.036413961001163 12.2041433501572 12.3471593031198 "1" 298
"149" 4.55946885811479 12.2805575812071 0.0367078340128156 12.2084725111103 12.3526426513038 "1" 300
"150" 4.56350665107065 12.2830087620279 0.0368456807681445 12.2106529951362 12.3553645289197 "1" 301
"151" 4.57155279035545 12.2879092450398 0.0371012267264142 12.2150516493474 12.3607668407321 "1" 303
"152" 4.58354922109408 12.2952611425121 0.0374287130814159 12.2217604449454 12.3687618400788 "1" 306
"153" 4.58752884389374 12.2977136136696 0.0375216359002851 12.2240304387628 12.3713967885764 "1" 307
"154" 4.59149896323726 12.3001676239592 0.0376059219447635 12.2263189321923 12.374016315726 "1" 308
"155" 4.59545963256438 12.3026235372417 0.0376812850979703 12.2286268509574 12.376620223526 "1" 309
"156" 4.59941090484252 12.3050817121467 0.0377474557791452 12.2309550830772 12.3792083412162 "1" 310
"157" 4.60728546779431 12.3100062556654 0.0378512261233893 12.2356758474098 12.384336663921 "1" 312
"158" 4.61120886209218 12.3124733160949 0.0378883724678577 12.2380699616436 12.3868766705463 "1" 313
"159" 4.63068899396979 12.3248696597607 0.0379196521255683 12.2504048798295 12.3993344396919 "1" 318
"160" 4.64611186200423 12.3348706773403 0.0377642712930473 12.2607110267774 12.4090303279032 "1" 322
"161" 4.6575869796531 12.3424216661829 0.0375565431480988 12.2686699421101 12.4161733902556 "1" 325
"162" 4.66139473840694 12.3449482702875 0.0374720131848542 12.2713625420707 12.4185339985043 "1" 326
"163" 4.66898461026078 12.3500159327452 0.0372824402317525 12.2768024787303 12.4232293867601 "1" 328
"164" 4.69155227947655 12.3653350146006 0.036579256515371 12.2935024387783 12.4371675904229 "1" 334
"165" 4.69528456696415 12.3679051867456 0.0364468094129145 12.2963327041411 12.4394776693501 "1" 335
"166" 4.70272467802961 12.3730601428749 0.0361725845923429 12.3020261697179 12.4440941160319 "1" 337
"167" 4.72118419102159 12.3860329822305 0.035451747806987 12.3164145535096 12.4556514109513 "1" 342
"168" 4.7321650021055 12.3938754416615 0.0350111171515034 12.3251223021232 12.4626285811997 "1" 345
"169" 4.73944666459708 12.3991282881568 0.034720434059098 12.3309459780247 12.4673105982889 "1" 347
"170" 4.74307594896069 12.4017620826047 0.0345771250894028 12.3338611957002 12.4696629695092 "1" 348
"171" 4.74669758650717 12.4044007948641 0.0344356472953515 12.336777735213 12.4720238545152 "1" 349
"172" 4.75031161518977 12.4070444274939 0.0342963469624365 12.3396949191032 12.4743939358845 "1" 350
"173" 4.76826893345213 12.4203364749589 0.0336439314270855 12.3542681486609 12.4864048012569 "1" 355
"174" 4.77539989444295 12.4256878090398 0.0334091595962297 12.3600805163151 12.4912951017644 "1" 357
"175" 4.7825015925996 12.4310588847098 0.0331925900102251 12.3658768808699 12.4962408885498 "1" 359
"176" 4.7895743100317 12.4364497113948 0.0329960682467402 12.3716536274948 12.5012457952948 "1" 361
"177" 4.79309988796683 12.4391525337364 0.0329058344085042 12.3745336466863 12.5037714207865 "1" 362
"178" 4.79661832458442 12.4418602964174 0.0328211909648007 12.3774076280707 12.5063129647642 "1" 363
"179" 4.80713112604293 12.4500132318715 0.0326022984060873 12.385990414151 12.5140360495921 "1" 366
"180" 4.81062133563322 12.4527407606804 0.0325414243620731 12.388837484465 12.5166440368957 "1" 367
"181" 4.81410457176831 12.4554732316165 0.032486756188203 12.3916773101186 12.5192691531145 "1" 368
"182" 4.83141729107127 12.4692097145429 0.0323082951128042 12.4057642462785 12.5326551828072 "1" 373
"183" 4.83829469503973 12.4747388943666 0.0322813855309453 12.4113462698384 12.5381315188948 "1" 375
"184" 4.84172330516247 12.477510893359 0.0322773441549791 12.4141262050896 12.5408955816284 "1" 376
"185" 4.85537118612577 12.488648262484 0.0323220742843316 12.4251757353486 12.5521207896193 "1" 380
"186" 4.85876666845346 12.4914449426555 0.0323479259956823 12.427921649179 12.554968236132 "1" 381
"187" 4.86215561564002 12.4942465554983 0.0323793726323304 12.4306615086368 12.5578316023598 "1" 382
"188" 4.8655380573218 12.4970530996115 0.0324162542718786 12.433395626369 12.5607105728541 "1" 383
"189" 4.86891402292376 12.4998645735068 0.0324583986940336 12.4361243390851 12.5636048079284 "1" 384
"190" 4.8722835416616 12.502680975609 0.0325056221467412 12.4388480060536 12.5665139451645 "1" 385
"191" 4.87564664254373 12.5055023042586 0.0325577301323596 12.4415670075597 12.5694376009574 "1" 386
"192" 4.88235370575012 12.5111597341451 0.0326757727976432 12.446992630966 12.5753268373242 "1" 388
"193" 4.88569772507274 12.5139958316516 0.0327412720021944 12.4497001043006 12.5782915590027 "1" 389
"194" 4.88903544054027 12.5168368482474 0.0328107864172073 12.4524046118483 12.5812690846465 "1" 390
"195" 4.89236688015431 12.5196827818701 0.032884079939196 12.4551066151953 12.584258948545 "1" 391
"196" 4.89569207172087 12.5225336303815 0.0329609105651059 12.4578065874373 12.5872606733258 "1" 392
"197" 4.9089309068894 12.5339861279499 0.0332986010885593 12.4685959446786 12.5993763112212 "1" 396
"198" 4.91222526859113 12.5368615162513 0.0333893347143853 12.4712931546713 12.6024298778313 "1" 397
"199" 4.91551354507618 12.5397418050828 0.0334820722370603 12.4739913300384 12.6054922801271 "1" 398
"200" 4.9351168851429 12.5571262970329 0.0340659022958319 12.4902293247396 12.6240232693262 "1" 404
"201" 4.94160383001084 12.5629602049247 0.0342647235348894 12.4956727970925 12.6302476127569 "1" 406
"202" 4.94806736184407 12.5688136108568 0.0344622721467422 12.5011382666095 12.6364889551041 "1" 408
"203" 4.95450767929736 12.5746864890879 0.0346566026871213 12.5066295279187 12.6427434502571 "1" 410
"204" 4.95771919398669 12.5776302220296 0.0347519724653436 12.5093859782998 12.6458744657594 "1" 411
"205" 4.96092497838085 12.5805788129952 0.0348458411245662 12.5121502345297 12.6490073914606 "1" 412
"206" 4.9736912925416 12.5924216871266 0.0352019634265649 12.5232937728983 12.661549601355 "1" 416
"207" 4.97686878373227 12.595394515296 0.0352851231009315 12.5261032961188 12.6646857344732 "1" 417
"208" 4.989523098531 12.6073341553301 0.0355885704988544 12.5374470408205 12.6772212698397 "1" 421
"209" 4.99581718653028 12.6133329181044 0.0357203873165363 12.5431869480999 12.683478888109 "1" 423
"210" 4.99895604228795 12.6163395214594 0.0357807738440839 12.5460749673109 12.6866040756079 "1" 424
"211" 5.00521748869432 12.6223671520275 0.0358898138761994 12.5518884703346 12.6928458337204 "1" 426
"212" 5.01767593581411 12.6344792201443 0.0360585568699482 12.5636691691168 12.7052892711718 "1" 430
"213" 5.0207772478496 12.6375183963396 0.0360906497017487 12.5666453229602 12.7083914697189 "1" 431
"214" 5.02387328278863 12.6405617284787 0.0361188947514029 12.5696331888362 12.7114902681213 "1" 432
"215" 5.02696406179492 12.6436090644278 0.0361433987738441 12.5726324049703 12.7145857238852 "1" 433
"216" 5.03312993599776 12.649715146586 0.0361816378968666 12.5786633949871 12.7207668981848 "1" 435
"217" 5.04845409872382 12.6650400496302 0.0362201981170604 12.5939125753348 12.7361675239256 "1" 440
"218" 5.05454798270084 12.6711908758788 0.0362156067342344 12.6000724179191 12.7423093338386 "1" 442
"219" 5.07571848415308 12.6927923612741 0.0361306326728562 12.6218407712687 12.7637439512794 "1" 449
"220" 5.07872302528402 12.695885857328 0.0361117481944739 12.6249713517485 12.7668003629075 "1" 450
"221" 5.08471743610378 12.7020772328264 0.0360704482495086 12.6312438300825 12.7729106355703 "1" 452
"222" 5.08770734330229 12.7051748602829 0.0360483395634525 12.634384873508 12.7759648470578 "1" 453
"223" 5.09069240984448 12.708273614886 0.0360254623932993 12.637528553192 12.7790186765799 "1" 454
"224" 5.10554577541696 12.7237800304055 0.0359048460381619 12.6532718292795 12.7942882315314 "1" 459
"225" 5.11145387516777 12.7299862702139 0.0358564671451227 12.6595730732196 12.8003994672082 "1" 461
"226" 5.12614225224418 12.7455029594125 0.0357452023708744 12.6753082588037 12.8156976600213 "1" 466
"227" 5.12906603185216 12.7486055872021 0.0357256949529116 12.6784491943178 12.8187619800865 "1" 467
"228" 5.13489983266646 12.7548092569266 0.035690455392129 12.6847220657884 12.8248964480648 "1" 469
"229" 5.13780988777357 12.7579100845409 0.0356749664051137 12.6878533099267 12.8279668591551 "1" 470
"230" 5.14071540178359 12.7610100994571 0.0356610542204586 12.6909806449186 12.8310395539955 "1" 471
"231" 5.1465128732364 12.7672072735612 0.0356384068021892 12.697222292928 12.8371922541943 "1" 473
"232" 5.16379801887673 12.7857686073529 0.0356191887532429 12.7158213661953 12.8557158485104 "1" 479
"233" 5.16952440942093 12.7919430057499 0.035631411791537 12.7219717615806 12.8619142499192 "1" 481
"234" 5.2175065767638 12.8440431543349 0.0361879096453096 12.7729790865796 12.9151072220901 "1" 498
"235" 5.22862131192186 12.8561745273732 0.0364430170629364 12.7846094920022 12.9277395627441 "1" 502
"236" 5.23691477841579 12.8652342933327 0.0366643639942964 12.7932345875571 12.9372339991082 "1" 505
"237" 5.24242368632865 12.8712545207231 0.0368255927034526 12.7989382018018 12.9435708396444 "1" 507
"238" 5.25339382703669 12.8832452002558 0.037178874752255 12.8102351231235 12.9562552773881 "1" 511
"239" 5.25612650859748 12.8862320735857 0.037273246464268 12.813036673847 12.9594274733244 "1" 512
"240" 5.26973145852989 12.9010981038967 0.0377777719909381 12.8269119413158 12.9752842664775 "1" 517
"241" 5.27514640206056 12.9070113343132 0.0379933183204164 12.8324018922693 12.981620776357 "1" 519
"242" 5.3099752178154 12.9449423139867 0.0395265917037864 12.867321903786 13.0225627241873 "1" 532
"243" 5.31792375028361 12.9535623062007 0.0398988343114757 12.8752109039601 13.0319137084413 "1" 535
"244" 5.32056599027909 12.9564238501291 0.0400233015710299 12.8778280251005 13.0350196751577 "1" 536
"245" 5.33372318545583 12.9706406131087 0.0406439459913073 12.8908259965675 13.0504552296499 "1" 541
"246" 5.33634390438053 12.9734653859695 0.0407670277328028 12.8934090674537 13.0535217044853 "1" 542
"247" 5.34157471347114 12.9790959172575 0.0410113427541193 12.8985598247122 13.0596320098027 "1" 544
"248" 5.35199413154723 12.9902794425409 0.0414898298716052 12.9088037201228 13.0717551649589 "1" 548
"249" 5.35459025933303 12.9930588676992 0.0416067753808987 12.9113534933428 13.0747642420557 "1" 549
"250" 5.35977211989882 12.9985976150815 0.041836793687443 12.916440541893 13.08075468827 "1" 551
"251" 5.36751908634854 13.0068547344979 0.0421707616467426 12.9240418311738 13.0896676378219 "1" 554
"252" 5.37009456511376 13.0095933119209 0.0422787756735313 12.9265682958721 13.0926183279697 "1" 555
"253" 5.37780062051316 13.0177669877784 0.042591672157075 12.9341275207396 13.1014064548171 "1" 558
"254" 5.38292111213786 13.0231805899027 0.0427901396652963 12.9391513819646 13.1072097978409 "1" 560
"255" 5.38547632571905 13.0258765982779 0.042886088852903 12.941658969963 13.1100942265928 "1" 561
"256" 5.39057674017926 13.0312468036703 0.043071022994912 12.9466660106264 13.1158275967141 "1" 563
"257" 5.39312196161157 13.0339209115548 0.0431598542924815 12.9491656759026 13.118676147207 "1" 564
"258" 5.39820248389083 13.0392469179765 0.0433298724781699 12.9541578088294 13.1243360271236 "1" 566
"259" 5.40073780499407 13.0418987298518 0.0434109148420222 12.9566504736278 13.1271469860757 "1" 567
"260" 5.40326984616254 13.0445430237357 0.0434892189967762 12.9591409975976 13.1299450498738 "1" 568
"261" 5.40832412867348 13.0498088886222 0.0436373411753818 12.9641159873095 13.1355017899349 "1" 570
"262" 5.41839377156604 13.0602485664841 0.0438978335008596 12.974044122934 13.1464530100342 "1" 574
"263" 5.42841203934564 13.0705633545382 0.0441074661804783 12.9839472444649 13.1571794646116 "1" 578
"264" 5.43589239562827 13.0782159818437 0.0442292401188693 12.9913607379963 13.1650712256912 "1" 581
"265" 5.44582222973401 13.0883073236708 0.044343340668946 13.0012280146784 13.1753866326632 "1" 585
"266" 5.45076846819841 13.0933053198928 0.0443803767868978 13.0061532811622 13.1804573586235 "1" 587
"267" 5.4655333472031 13.1081110821638 0.044416028314023 13.0208890326875 13.1953331316402 "1" 593
"268" 5.46798348715028 13.1105515256957 0.0444115064888198 13.0233383559612 13.1977646954303 "1" 594
"269" 5.47043060135132 13.1129842692936 0.0444041383515125 13.0257855687509 13.2001829698363 "1" 595
"270" 5.48262109319192 13.1250333511826 0.0443265693662385 13.0379869768638 13.2120797255014 "1" 600
"271" 5.48989963717326 13.1321719684367 0.0442495214233282 13.045276897144 13.2190670397295 "1" 603
"272" 5.49956313136001 13.1415854974906 0.0441145161686174 13.0549555429913 13.2282154519899 "1" 607
"273" 5.55423928853625 13.19346429023 0.042812579043373 13.1093910169259 13.2775375635342 "1" 630
"274" 5.55658304691606 13.1956354591546 0.042742536338089 13.1116997323295 13.2795711859798 "1" 631
"275" 5.57291347863347 13.2106428071654 0.0422382266822871 13.1276974192656 13.2935881950652 "1" 638
"276" 5.58218618327635 13.2190702963023 0.0419440450773555 13.1367026080185 13.3014379845862 "1" 642
"277" 5.58911292118558 13.2253211979728 0.0417232329345842 13.1433871299016 13.307255266044 "1" 645
"278" 5.59601605173755 13.2315129367708 0.0415038397487169 13.1500097024333 13.3130161711084 "1" 648
"279" 5.61658567933555 13.2497384017293 0.0408673767099982 13.1694850227427 13.329991780716 "1" 657
"280" 5.62112858835339 13.2537182344889 0.0407326968323568 13.173729333336 13.3337071356419 "1" 659
"281" 5.63469687514684 13.2655069425836 0.0403489583959457 13.1862716084234 13.3447422767438 "1" 665
"282" 5.64593530660059 13.2751602477708 0.0400566472645399 13.1964989400811 13.3538215554605 "1" 670
"283" 5.68589093026918 13.308662979577 0.0392640625187683 13.2315581115 13.3857678476539 "1" 688
"284" 5.70122207464157 13.3211785732979 0.0390791283173364 13.2444368700666 13.3979202765292 "1" 695
"285" 5.71210363994953 13.3299471982062 0.0389906191540748 13.2533793049915 13.4065150914209 "1" 700
"286" 5.71644029416165 13.3334152428258 0.0389652042015343 13.2568972582665 13.4099332273852 "1" 702
"287" 5.72292830339815 13.3385754766285 0.03893752021012 13.2621118565533 13.4150390967037 "1" 705
"288" 5.74227152425925 13.3537588044402 0.0389256635208716 13.2773184679582 13.4301991409221 "1" 714
"289" 5.74440970317455 13.3554186301608 0.0389305158127929 13.2789687649825 13.4318684953391 "1" 715
"290" 5.75931582312583 13.3668873547256 0.0389952199161006 13.2903104267568 13.4434642826944 "1" 722
"291" 5.76143659862672 13.3685044800967 0.0390085229271564 13.2919014283178 13.4451075318756 "1" 723
"292" 5.76355522217742 13.3701163322366 0.0390227526718231 13.293485336773 13.4467473277002 "1" 724
"293" 5.76567169892928 13.3717229252478 0.0390378781577139 13.2950622270861 13.4483836234095 "1" 725
"294" 5.80132824262031 13.3982437587717 0.0393996209399048 13.3208726876198 13.4756148299236 "1" 742
"295" 5.80548357731266 13.4012673131043 0.0394506761577699 13.3237959821834 13.4787386440252 "1" 744
"296" 5.81583616200717 13.4087391277355 0.0395809564281197 13.331011958717 13.486466296754 "1" 749
"297" 5.82613814397962 13.4160878401031 0.0397112309389472 13.3381048442973 13.4940708359089 "1" 754
"298" 5.83639010368895 13.4233150306818 0.0398367949845536 13.3450854582726 13.501544603091 "1" 759
"299" 5.84659261116471 13.4304222500593 0.0399530198736734 13.3519644408308 13.5088800592878 "1" 764
"300" 5.8769089693314 13.4510391541795 0.0402015860519436 13.372093222705 13.5299850856541 "1" 779
"301" 5.87891477402303 13.4523766865701 0.0402109617023568 13.3734123436464 13.5313410294937 "1" 780
"302" 5.88292072771348 13.4550381107133 0.0402264590408141 13.3760433348655 13.5340328865611 "1" 782
"303" 5.89886974250274 13.465503581175 0.0402409804431169 13.3864802888992 13.5445268734507 "1" 790
"304" 5.90283846050035 13.4680753366736 0.0402316993775898 13.3890702701057 13.5470804032414 "1" 792
"305" 5.90482006148086 13.4693545829887 0.0402249885230049 13.3903626948727 13.5483464711047 "1" 793
"306" 5.90877776748394 13.4718998669965 0.0402073143313781 13.3929426866037 13.5508570473893 "1" 795
"307" 5.91470064641632 13.4756849330126 0.0401698551696265 13.396801313111 13.5545685529142 "1" 798
"308" 5.91864015853315 13.4781865284442 0.0401373527215385 13.3993667352791 13.5570063216093 "1" 800
"309" 5.92453589449287 13.4819064606588 0.0400769423100284 13.4032052985398 13.5606076227778 "1" 803
"310" 5.92845740908186 13.484364897367 0.0400287069254099 13.4057584575648 13.5629713371693 "1" 805
"311" 5.93237177889365 13.4868062168213 0.0399739651953788 13.4083072761824 13.5653051574601 "1" 807
"312" 5.93823000420137 13.4904362818267 0.0398794304150865 13.4121229840199 13.5687495796336 "1" 810
"313" 5.94407232539302 13.4940282954031 0.0397697324290942 13.4159304171987 13.5721261736074 "1" 813
"314" 5.94601624913666 13.4952172247595 0.0397297558890846 13.417197850552 13.5732365989669 "1" 814
"315" 5.95764312778495 13.5022632140412 0.0394536779451884 13.4247859883552 13.5797404397271 "1" 820
"316" 5.96343316351509 13.5057303492435 0.039292235074522 13.4285701572633 13.5828905412236 "1" 823
"317" 5.97496691919585 13.5125550325663 0.0389232086734843 13.4361195167949 13.5889905483376 "1" 829.000000000001
"318" 5.97688324981837 13.5136789165202 0.0388560911161935 13.4373752029636 13.5899826300768 "1" 830
"319" 5.98071083279391 13.5159158038647 0.0387174925180332 13.4398842635358 13.5919473441936 "1" 832
"320" 5.98834578418809 13.5203483804318 0.0384242955875611 13.4448926060628 13.5958041548009 "1" 836
"321" 6.00731653991967 13.5312198250208 0.0376177985932468 13.4573478104657 13.6050918395758 "1" 846
"322" 6.00920454639007 13.5322926556726 0.0375328566071549 13.458587446084 13.6059978652612 "1" 847
"323" 6.02237498648866 13.5397425856742 0.0369255503335517 13.4672299747905 13.6122551965579 "1" 854
"324" 6.02612340980022 13.541854149141 0.0367495767435038 13.4696871066874 13.6140211915945 "1" 856
"325" 6.02799521125478 13.5429074711065 0.0366614501551558 13.4709134873874 13.6149014548256 "1" 857
"326" 6.02986541024201 13.5439592509366 0.0365733016686151 13.4721383689546 13.6157801329187 "1" 858
"327" 6.03360101375285 13.5460584751066 0.0363971514540366 13.4745835084015 13.6175334418118 "1" 860
"328" 6.03546642471994 13.547106063989 0.0363092552654668 13.4758037035703 13.6184084244076 "1" 861
"329" 6.05772827600823 13.5595995490364 0.0352838188326413 13.4903108911182 13.6288882069545 "1" 873
"330" 6.06509896689975 13.5637447572012 0.0349629350913033 13.4950862352637 13.6324032791386 "1" 877
"331" 6.07244502350671 13.5678875071494 0.0346574163111715 13.4998289482246 13.6359460660742 "1" 881.000000000001
"332" 6.07610887455386 13.5699592707075 0.0345112575430636 13.5021877313067 13.6377308101083 "1" 883
"333" 6.08706400596272 13.5761822810319 0.0341028689433733 13.509212715423 13.6431518466409 "1" 889.000000000001
"334" 6.09070365479921 13.578260873886 0.0339777002047385 13.5115371085958 13.6449846391763 "1" 891.000000000001
"335" 6.09252123087063 13.5793012484326 0.0339173149924159 13.5126960647035 13.6459064321617 "1" 892
"336" 6.09796500059925 13.582427420381 0.0337452991317688 13.5161600330844 13.6486948076777 "1" 895
"337" 6.09977661398997 13.5834713630878 0.0336910954509778 13.5173104183595 13.6496323078161 "1" 896
"338" 6.11061524169933 13.5897590131563 0.033400405330084 13.5241689116363 13.6553491146762 "1" 902
"339" 6.11601472096896 13.5929209177315 0.0332781080323299 13.5275709777334 13.6582708577296 "1" 905
"340" 6.1321347276351 13.6024976201668 0.0330074350901806 13.5376792146091 13.6673160257246 "1" 914
"341" 6.13391863714693 13.6035713425013 0.0329863964377426 13.5387942516323 13.6683484333703 "1" 915
"342" 6.1392617937809 13.6068055171615 0.032934131326866 13.5421310619909 13.6714799723321 "1" 918
"343" 6.14281678191947 13.6089730148704 0.0329082814869838 13.5443493223659 13.673596707375 "1" 920
"344" 6.14636610205066 13.6111501180666 0.0328895557930074 13.5465631981747 13.6757370379584 "1" 922
"345" 6.14990977547714 13.613337250975 0.0328778698732701 13.5487732793274 13.6779012226225 "1" 924
"346" 6.15698026679771 13.6177432819942 0.0328751777755609 13.5531845969581 13.6823019670304 "1" 928
"347" 6.15874439337491 13.6188517096531 0.032878716726741 13.5542860749956 13.6834173443105 "1" 929
"348" 6.17105441244065 13.6266939082609 0.0329483609804553 13.5619915095844 13.6913963069374 "1" 936
"349" 6.17980597366536 13.6323911081652 0.0330429285019465 13.567503002361 13.6972792139693 "1" 941
"350" 6.18852346912538 13.6381749074168 0.0331707123995084 13.5730358657713 13.7033139490623 "1" 946
"351" 6.19200099884652 13.6405140086663 0.0332302037933735 13.5752581406972 13.7057698766355 "1" 948.000000000001
"352" 6.19547314769401 13.6428682897643 0.0332940596294784 13.5774870247908 13.7082495547378 "1" 950.000000000001
"353" 6.20413010702147 13.6488228203501 0.0334708470525012 13.5830943887806 13.7145512519196 "1" 955
"354" 6.2093083252206 13.6524445487653 0.0335871454725448 13.58648773598 13.7184013615506 "1" 958.000000000001
"355" 6.21447465472718 13.6561045074281 0.033709815238855 13.5899068016852 13.7223022131711 "1" 961
"356" 6.22305895893189 13.6622926036241 0.0339254789824195 13.5956713878461 13.7289138194022 "1" 966
"357" 6.22648354983602 13.6647997047585 0.0340147251509933 13.5980032316684 13.7315961778485 "1" 968
"358" 6.22990295117999 13.6673255223573 0.0341051883883701 13.6003514019344 13.7342996427802 "1" 970
"359" 6.2350223632984 13.6711500738967 0.0342424595232953 13.6039063870543 13.7383937607391 "1" 973.000000000001
"360" 6.23842887162675 13.673724140843 0.0343345573976141 13.6062995966467 13.7411486850393 "1" 975
"361" 6.2536949972325 13.6855580329285 0.0347457226945628 13.6173260621965 13.7537900036605 "1" 984
"362" 6.26044705814325 13.6909543212416 0.0349218161078491 13.6223765467764 13.7595320957069 "1" 988.000000000001
"363" 6.26213193739302 13.6923169991479 0.0349647749736563 13.6236548641385 13.7609791341574 "1" 989
"364" 6.26381556665002 13.6936851957645 0.0350072382394521 13.6249396734462 13.7624307180827 "1" 990
"365" 6.26717908393393 13.6964382963953 0.0350905421081648 13.6275291859663 13.7653474068243 "1" 992
"366" 6.27221503943258 13.7006102782487 0.0352109448961739 13.6314647266445 13.769755829853 "1" 995.000000000001
"367" 6.27723986233281 13.7048339471938 0.0353251183898582 13.6354641872014 13.7742037071861 "1" 998
"368" 6.2905854033418 13.7163572238457 0.0355930462654599 13.646461320042 13.7862531276494 "1" 1006
"369" 6.2972289801454 13.7222650346852 0.0357038658925088 13.6521515086545 13.7923785607158 "1" 1010
"370" 6.30054352861507 13.7252562256453 0.0357528874592953 13.6550464334313 13.7954660178592 "1" 1012
"371" 6.30880891565098 13.7328400233693 0.0358570021363407 13.6624257757852 13.8032542709535 "1" 1017
"372" 6.31210671973983 13.7359145812175 0.0358914870807258 13.6654326137664 13.8063965486686 "1" 1019
"373" 6.32033049490702 13.7436993353464 0.0359606747053939 13.6730815005824 13.8143171701105 "1" 1024
"374" 6.3285248487869 13.7516186528334 0.0360070402241234 13.6809097677048 13.822327537962 "1" 1029
"375" 6.33505931496327 13.7580460742965 0.0360291261368982 13.6872938179199 13.828798330673 "1" 1033
"376" 6.33831958552825 13.7612891733943 0.0360355782143596 13.6905242467399 13.8320541000487 "1" 1035
"377" 6.34807273318161 13.7711305871912 0.0360385129567786 13.7003598974315 13.8419012769509 "1" 1041
"378" 6.35131461225798 13.7744469414453 0.0360345853385022 13.7036839645525 13.845209918338 "1" 1043
"379" 6.35455193166524 13.7777805015131 0.0360284992431239 13.7070294762003 13.848531526826 "1" 1045
"380" 6.35616888622147 13.7794535973009 0.0360247035451578 13.7087100257963 13.8501971688056 "1" 1046
"381" 6.35939939445297 13.7828121494356 0.0360157221178323 13.7120862152238 13.8535380836474 "1" 1048
"382" 6.36423668269217 13.7878800726616 0.0359991258530791 13.7171867293923 13.8585734159309 "1" 1051
"383" 6.372276356109 13.7964033199811 0.0359647200952808 13.7257775410759 13.8670290988863 "1" 1056
"384" 6.37708675710419 13.8015609840989 0.035941091626107 13.7309816056393 13.8721403625584 "1" 1059
"385" 6.37868800123812 13.8032871802471 0.0359328642141407 13.7327239583814 13.8738504021127 "1" 1060
"386" 6.38028813696958 13.8050167782015 0.0359245020049531 13.7344699776381 13.875563578765 "1" 1061
"387" 6.38188716610944 13.8067497269189 0.0359160295355376 13.7362195641814 13.8772798896564 "1" 1062
"388" 6.38508191183442 13.8102254734801 0.0358988520073048 13.7397290431422 13.8807219038179 "1" 1064
"389" 6.38986577598883 13.8154629595526 0.0358728722405063 13.745017547025 13.8859083720802 "1" 1067
"390" 6.39940396487074 13.8260189156463 0.0358225623985565 13.7556722991545 13.8963655321381 "1" 1073
"391" 6.40098985447705 13.827788164949 0.0358146740481776 13.7574570392183 13.8981192906796 "1" 1074
"392" 6.41363811264587 13.8420355180185 0.0357609538273765 13.7718098854608 13.9122611505762 "1" 1082
"393" 6.4215084552156 13.8510172007287 0.0357393432007989 13.7808340060749 13.9212003953825 "1" 1087
"394" 6.43091786830853 13.8618637712889 0.0357301571486666 13.7916986157603 13.9320289268176 "1" 1093
"395" 6.43873012729768 13.8709530432356 0.0357394636517575 13.8007696120461 13.9411364744252 "1" 1098
"396" 6.44184772018768 13.8746002433231 0.03574808463173 13.8043998826698 13.9448006039764 "1" 1100
"397" 6.44962354063425 13.8837439022022 0.0357831169413316 13.8134747467926 13.9540130576118 "1" 1105
"398" 6.45737357822453 13.8929199034804 0.0358390096801353 13.822540988612 13.9632988183488 "1" 1110
"399" 6.45892050953614 13.8947585164043 0.0358528535499762 13.8243524156135 13.9651646171951 "1" 1111
"400" 6.46509803401233 13.902122944857 0.035917551822171 13.8315897927266 13.9726560969874 "1" 1115
"401" 6.46663987287261 13.9039663385798 0.0359361167982834 13.8333967294467 13.9745359477129 "1" 1116
"402" 6.46818069798931 13.9058105644792 0.0359556602410566 13.8352025768779 13.9764185520806 "1" 1117
"403" 6.47740444790432 13.9168911133112 0.0360940155591734 13.8460114302237 13.9877707963986 "1" 1123
"404" 6.47893822065076 13.9187400266245 0.0361206718106036 13.847807997279 13.98967205597 "1" 1124
"405" 6.48047099213218 13.9205894489084 0.036148376143478 13.8496030151331 13.9915758826837 "1" 1125
"406" 6.48659209620704 13.9279914360859 0.0362697980913544 13.8567665597585 13.9992163124133 "1" 1129
"407" 6.4881198844303 13.9298428108148 0.0363028314421474 13.8585530651898 14.0011325564398 "1" 1130
"408" 6.48964668058928 13.9316944586196 0.0363369449230879 13.8603377225897 14.0030511946495 "1" 1131
"409" 6.50030660316319 13.9446604003079 0.0366062279295173 13.8727748593262 14.0165459412895 "1" 1138
"410" 6.51091850491553 13.9576247519674 0.0369291106009594 13.8851051496027 14.0301443543321 "1" 1145
"411" 6.51997658529716 13.9687261141431 0.0372481483315436 13.8955800009043 14.0418722273819 "1" 1151
"412" 6.53798927944062 13.9908660765989 0.0379988147014259 13.9162458410277 14.0654863121701 "1" 1163
"413" 6.54545431795791 14.0000549430778 0.0383532901043968 13.9247386058444 14.0753712803111 "1" 1168
"414" 6.54694450977892 14.001889550436 0.0384269454409929 13.9264285724128 14.0773505284591 "1" 1169
"415" 6.5573497393048 14.014698196707 0.0389668213156548 13.9381770365371 14.091219356877 "1" 1176
"416" 6.55883248671972 14.0165228067342 0.0390472588651279 13.9398436871927 14.0932019262757 "1" 1177
"417" 6.56623238522365 14.0256242541453 0.039460959721939 13.9481327288582 14.1031157794324 "1" 1182
"418" 6.58683059060686 14.0508886393756 0.0407077928364698 13.970948643486 14.1308286352651 "1" 1196
"419" 6.60434579859891 14.0722365764207 0.0418536304962558 13.9900464399209 14.1544267129205 "1" 1208
"420" 6.6188445089601 14.0897708183889 0.0428398066890066 14.0056440767504 14.1738975600275 "1" 1218
"421" 6.66040252257413 14.1390381327729 0.045689697986944 14.0493149123579 14.2287613531878 "1" 1247
"422" 6.6618228480751 14.140689749144 0.0457842335552604 14.0507808843496 14.2305986139385 "1" 1248
"423" 6.67315548530066 14.1537811912748 0.0465248222286845 14.0624179942411 14.2451443883084 "1" 1256
"424" 6.69566276237848 14.1793297404511 0.0479113719882045 14.085243704021 14.2734157768812 "1" 1272
"425" 6.74280942301875 14.2309465730344 0.0503653240258807 14.1320415842087 14.32985156186 "1" 1306
"426" 6.8051828674578 14.2954420686288 0.0525214976094162 14.1923028903423 14.3985812469153 "1" 1352
"427" 6.85160533165719 14.3407814183766 0.0532920503369401 14.2361290658898 14.4454337708634 "1" 1387
"428" 6.89846560710315 14.3843657933115 0.053395335614962 14.2795106141882 14.4892209724349 "1" 1423
"429" 6.91517350145623 14.3993962844277 0.0532846632099875 14.2947584384238 14.5040341304317 "1" 1436
"430" 6.95583274602287 14.4348983336767 0.0527393853306061 14.3313312780153 14.5384653893381 "1" 1468
"431" 6.97716890594826 14.4529371398008 0.0523223885925724 14.3501889621773 14.5556853174243 "1" 1485
"432" 6.99336414144362 14.4663664054311 0.0519593001972779 14.3643312432478 14.5684015676145 "1" 1498
"433" 7.00822228113234 14.478491540623 0.0515987244213399 14.3771644597193 14.5798186215266 "1" 1510
"434" 7.01069020385035 14.4804876623634 0.0515367914471157 14.3792822024409 14.5816931222859 "1" 1512
"435" 7.03034782576087 14.4962085702501 0.0510287678766829 14.396000742459 14.5964163980412 "1" 1528
"436" 7.03890054624694 14.5029506814388 0.0508025222958331 14.4031871437834 14.6027142190942 "1" 1535
"437" 7.04255723567981 14.5058154066566 0.0507054176167577 14.4062425584763 14.605388254837 "1" 1538
"438" 7.04377496869539 14.5067670454994 0.0506730649100652 14.4072577300006 14.6062763609982 "1" 1539
"439" 7.06438812207137 14.5226991757162 0.0501293815153479 14.4242575193881 14.6211408320443 "1" 1556
"440" 7.08243936735567 14.5363820769309 0.0496724467340581 14.4388377270395 14.6339264268223 "1" 1571
"441" 7.10393463361834 14.5523569558885 0.0491770141362215 14.4557855125852 14.6489283991919 "1" 1589
"442" 7.11461530278409 14.5601689159574 0.048959559300071 14.4640244999502 14.6563133319646 "1" 1598
"443" 7.12760965953571 14.5695630832525 0.0487282679213039 14.473872866075 14.6652533004299 "1" 1609
"444" 7.1287877278235 14.5704088601491 0.0487093351486636 14.4747558222355 14.6660618980628 "1" 1610
"445" 7.13349463715099 14.5737784248478 0.0486373614933706 14.4782667253194 14.6692901243761 "1" 1614
"446" 7.1463946387848 14.5829345231589 0.0484726144933182 14.4877463458259 14.6781227004919 "1" 1625
"447" 7.17663273097856 14.6039559196074 0.0483082270082971 14.5090905584715 14.6988212807433 "1" 1651
"448" 7.18009919845318 14.6063272819079 0.0483122674264666 14.5114539863941 14.7012005774217 "1" 1654
"449" 7.18586640271809 14.6102553694613 0.0483305549701516 14.5153461617532 14.7051645771694 "1" 1659
"450" 7.19506744964493 14.6164783049163 0.0483909573110772 14.5214504820107 14.7115061278219 "1" 1667
"451" 7.19850948658547 14.6187925046233 0.0484238250305664 14.5237001376789 14.7138848715677 "1" 1670
"452" 7.2088084403847 14.6256727124339 0.0485571499847671 14.530318528389 14.7210268964789 "1" 1679
"453" 7.2236134076508 14.6354491541237 0.0488455216002658 14.5395286798391 14.7313696284082 "1" 1692
"454" 7.2292853959568 14.639159657768 0.0489877478118046 14.542959886524 14.7353594290119 "1" 1697
"455" 7.24397537583832 14.6486813338777 0.049441870462797 14.5515897785225 14.7457728892328 "1" 1710
"456" 7.26864968047013 14.6643959597363 0.0504968761068727 14.5652326352928 14.7635592841798 "1" 1732
"457" 7.27088136867438 14.6658005036765 0.0506110036996333 14.5664130609829 14.76518794637 "1" 1734
"458" 7.28312199693458 14.6734560532563 0.0512934830376364 14.5727283906276 14.774183715885 "1" 1745
"459" 7.31073242441591 14.6904327439401 0.0531886433181952 14.5859834571583 14.7948820307219 "1" 1770
"460" 7.33043519741232 14.7023103012938 0.054844000184886 14.5946103047118 14.8100102978758 "1" 1788
"461" 7.35431962777374 14.7164573184747 0.0571842941250189 14.6041615657753 14.8287530711741 "1" 1810
"462" 7.37263024586801 14.7271248907467 0.0592189755512725 14.6108335290123 14.8434162524811 "1" 1827
"463" 7.38868310637597 14.7363557717183 0.0611679604206444 14.6162370877051 14.8564744557316 "1" 1842
"464" 7.39720542938898 14.7412119022379 0.0622632178513259 14.6189424046234 14.8634813998523 "1" 1850
"465" 7.39933178230856 14.742418826979 0.0625428795681856 14.6196001432029 14.865237510755 "1" 1852
"466" 7.44464599214065 14.7677147442841 0.0690760670814462 14.6320665026626 14.9033629859056 "1" 1895
"467" 7.46753870073277 14.7802054982646 0.0727615664007921 14.6373198512249 14.9230911453044 "1" 1917
"468" 7.4933202517611 14.7940615368433 0.0771874823927442 14.642484489913 14.9456385837736 "1" 1942
"469" 7.4963976371695 14.7957013421475 0.0777339658737595 14.6430511373724 14.9483515469226 "1" 1945
"470" 7.58515644697633 14.8418740940863 0.0949138707229011 14.6554868225893 15.0282613655832 "1" 2033
"471" 7.59110471050686 14.8449006602403 0.0961498832384517 14.6560861671101 15.0337151533704 "1" 2039
"472" 7.60690418091684 14.8529051437847 0.0994761050099355 14.6575587771184 15.0482515104509 "1" 2055
"473" 7.64406928394469 14.8715570659694 0.107524636216886 14.6604053827589 15.08270874918 "1" 2093
"474" 7.78149032586616 14.9391840821784 0.139217184275387 14.6657961050056 15.2125720593513 "1" 2238
