# Supplementary material for: Comparative transcriptomics in serial organs uncovers early and pan-organ developmental changes associated with organ-specific morphological adaptation
Source: Nat Commun. 2025 Jan 17;16:768. doi: 10.1038/s41467-025-55826-w (PMC11742040; doi:10.1038/s41467-025-55826-w)
Supplement: Supplementary file 6 — Source Data [file 41467_2025_55826_MOESM6_ESM.zip › source data/Code_et_data_for_Fig/Code_and_data_for_Sfig1/data_for_timemodels.txt]

"date_litter" "stage" "weight" "species" "confidence"
"1" "19/10/2009" 12.5 109 "mus" "yes"
"2" "19/10/2009" 12.5 110 "mus" "yes"
"3" "19/10/2009" 12.5 109 "mus" "yes"
"4" "19/10/2009" 12.5 110 "mus" "yes"
"5" "19/10/2009" 12.5 107 "mus" "yes"
"6" "19/10/2009" 12.5 100 "mus" "yes"
"7" "19/10/2009" 12.5 100 "mus" "yes"
"8" "19/10/2009" 12.5 105 "mus" "yes"
"9" "19/10/2009" 12.5 106 "mus" "yes"
"10" "19/10/2009" 12.5 86 "mus" "yes"
"11" "19/10/2009" 12.5 119 "mus" "yes"
"12" "19/10/2009" 12.5 93 "mus" "yes"
"13" "19/10/2009" 12.5 90 "mus" "yes"
"14" "19/10/2009" 12.5 92 "mus" "yes"
"15" "19/10/2009" 12.5 71 "mus" "yes"
"16" "10/02/2009" 12.5 104 "mus" "yes"
"17" "10/02/2009" 12.5 108 "mus" "yes"
"18" "10/02/2009" 12.5 101 "mus" "yes"
"19" "10/02/2009" 12.5 108 "mus" "yes"
"20" "10/02/2009" 12.5 104 "mus" "yes"
"21" "10/02/2009" 12.5 101 "mus" "yes"
"22" "10/02/2009" 12.5 105 "mus" "yes"
"23" "10/02/2009" 12.5 94 "mus" "yes"
"24" "10/02/2009" 12.5 95 "mus" "yes"
"25" "10/02/2009" 12.5 97 "mus" "yes"
"26" "10/02/2009" 12.5 92 "mus" "yes"
"27" "10/02/2009" 12.5 92 "mus" "yes"
"28" "10/02/2009" 12.5 89 "mus" "yes"
"29" "02/04/2008" 12.5 113 "mus" "yes"
"30" "02/04/2008" 12.5 116 "mus" "yes"
"31" "02/04/2008" 12.5 112 "mus" "yes"
"32" "02/04/2008" 12.5 114 "mus" "yes"
"33" "02/04/2008" 12.5 110 "mus" "yes"
"34" "02/04/2008" 12.5 109 "mus" "yes"
"35" "02/04/2008" 12.5 122 "mus" "yes"
"36" "02/04/2008" 12.5 126 "mus" "yes"
"37" "02/04/2008" 12.5 89 "mus" "yes"
"38" "02/04/2008" 12.5 86 "mus" "yes"
"39" "11/03/2008" 12.5 88 "mus" "yes"
"40" "11/03/2008" 12.5 80 "mus" "yes"
"41" "11/03/2008" 12.5 85 "mus" "yes"
"42" "11/03/2008" 12.5 80 "mus" "yes"
"43" "11/03/2008" 12.5 110 "mus" "yes"
"44" "11/03/2008" 12.5 103 "mus" "yes"
"45" "11/03/2008" 12.5 104 "mus" "yes"
"46" "11/03/2008" 12.5 103 "mus" "yes"
"47" "11/03/2008" 12.5 98 "mus" "yes"
"48" "11/03/2008" 12.5 97 "mus" "yes"
"49" "11/03/2008" 12.5 97 "mus" "yes"
"50" "11/03/2008" 12.5 98 "mus" "yes"
"51" "22/12/2009" 13 120 "mus" "yes"
"52" "22/12/2009" 13 126 "mus" "yes"
"53" "22/12/2009" 13 126 "mus" "yes"
"54" "22/12/2009" 13 125 "mus" "yes"
"55" "22/12/2009" 13 123 "mus" "yes"
"56" "22/12/2009" 13 108 "mus" "yes"
"57" "22/12/2009" 13 108 "mus" "yes"
"58" "22/12/2009" 13 130 "mus" "yes"
"59" "22/12/2009" 13 131 "mus" "yes"
"60" "22/12/2009" 13 115 "mus" "yes"
"61" "22/12/2009" 13 115 "mus" "yes"
"62" "28/10/2009" 13 128 "mus" "yes"
"63" "28/10/2009" 13 128 "mus" "yes"
"64" "28/10/2009" 13 128 "mus" "yes"
"65" "28/10/2009" 13 127 "mus" "yes"
"66" "28/10/2009" 13 129 "mus" "yes"
"67" "28/10/2009" 13 102 "mus" "yes"
"68" "28/10/2009" 13 135 "mus" "yes"
"69" "28/10/2009" 13 139 "mus" "yes"
"70" "28/10/2009" 13 131 "mus" "yes"
"71" "28/10/2009" 13 135 "mus" "yes"
"72" "28/10/2009" 13 134 "mus" "yes"
"73" "28/10/2009" 13 143 "mus" "yes"
"74" "28/10/2009" 13 144 "mus" "yes"
"75" "28/10/2009" 13 92 "mus" "yes"
"76" "20/10/2009" 13 130 "mus" "yes"
"77" "20/10/2009" 13 132 "mus" "yes"
"78" "20/10/2009" 13 123 "mus" "yes"
"79" "20/10/2009" 13 126 "mus" "yes"
"80" "20/10/2009" 13 125 "mus" "yes"
"81" "20/10/2009" 13 122 "mus" "yes"
"82" "20/10/2009" 13 121 "mus" "yes"
"83" "20/10/2009" 13 110 "mus" "yes"
"84" "20/10/2009" 13 110 "mus" "yes"
"85" "20/10/2009" 13 113 "mus" "yes"
"86" "20/10/2009" 13 117 "mus" "yes"
"87" "20/10/2009" 13 115 "mus" "yes"
"88" "30/09/2009" 13 126 "mus" "yes"
"89" "30/09/2009" 13 123 "mus" "yes"
"90" "30/09/2009" 13 122 "mus" "yes"
"91" "30/09/2009" 13 127 "mus" "yes"
"92" "30/09/2009" 13 114 "mus" "yes"
"93" "30/09/2009" 13 114 "mus" "yes"
"94" "30/09/2009" 13 115 "mus" "yes"
"95" "30/09/2009" 13 114 "mus" "yes"
"96" "30/09/2009" 13 136 "mus" "yes"
"97" "30/09/2009" 13 133 "mus" "yes"
"98" "30/09/2009" 13 107 "mus" "yes"
"99" "30/09/2009" 13 110 "mus" "yes"
"100" "30/09/2009" 13 104 "mus" "yes"
"101" "09/10/2012" 13.25 164 "mus" "yes"
"102" "09/10/2012" 13.25 156 "mus" "yes"
"103" "09/10/2012" 13.25 150 "mus" "yes"
"104" "09/10/2012" 13.25 155 "mus" "yes"
"105" "09/10/2012" 13.25 156 "mus" "yes"
"106" "09/10/2012" 13.25 150 "mus" "yes"
"107" "09/10/2012" 13.25 143 "mus" "yes"
"108" "09/10/2012" 13.25 148 "mus" "yes"
"109" "09/10/2012" 13.25 146 "mus" "yes"
"110" "09/10/2012" 13.25 148 "mus" "yes"
"111" "09/10/2012" 13.25 137 "mus" "yes"
"112" "04/02/2009" 13.25 142 "mus" "yes"
"113" "04/02/2009" 13.25 140 "mus" "yes"
"114" "04/02/2009" 13.25 144 "mus" "yes"
"115" "04/02/2009" 13.25 142 "mus" "yes"
"116" "04/02/2009" 13.25 144 "mus" "yes"
"117" "04/02/2009" 13.25 134 "mus" "yes"
"118" "04/02/2009" 13.25 135 "mus" "yes"
"119" "04/02/2009" 13.25 137 "mus" "yes"
"120" "04/02/2009" 13.25 134 "mus" "yes"
"121" "04/02/2009" 13.25 131 "mus" "yes"
"122" "04/02/2009" 13.25 137 "mus" "yes"
"123" "04/02/2009" 13.25 150 "mus" "yes"
"124" "04/02/2009" 13.25 121 "mus" "yes"
"125" "04/02/2009" 13.25 129 "mus" "yes"
"126" "04/02/2009" 13.25 129 "mus" "yes"
"127" "04/02/2009" 13.25 127 "mus" "yes"
"128" "26/09/2012" 13.25 152 "mus" "yes"
"129" "26/09/2012" 13.25 157 "mus" "yes"
"130" "26/09/2012" 13.25 151 "mus" "yes"
"131" "26/09/2012" 13.25 143 "mus" "yes"
"132" "26/09/2012" 13.25 130 "mus" "yes"
"133" "13/10/2011" 13.5 135 "mus" "yes"
"134" "13/10/2011" 13.5 134 "mus" "yes"
"135" "13/10/2011" 13.5 139 "mus" "yes"
"136" "13/10/2011" 13.5 178 "mus" "yes"
"137" "13/10/2011" 13.5 172 "mus" "yes"
"138" "13/10/2011" 13.5 176 "mus" "yes"
"139" "13/10/2011" 13.5 170 "mus" "yes"
"140" "13/10/2011" 13.5 178 "mus" "yes"
"141" "13/10/2011" 13.5 166 "mus" "yes"
"142" "13/10/2011" 13.5 162 "mus" "yes"
"143" "13/10/2011" 13.5 165 "mus" "yes"
"144" "13/10/2011" 13.5 119 "mus" "yes"
"145" "19/07/2011" 13.5 172 "mus" "yes"
"146" "19/07/2011" 13.5 177 "mus" "yes"
"147" "19/07/2011" 13.5 172 "mus" "yes"
"148" "19/07/2011" 13.5 175 "mus" "yes"
"149" "19/07/2011" 13.5 179 "mus" "yes"
"150" "19/07/2011" 13.5 180 "mus" "yes"
"151" "19/07/2011" 13.5 184 "mus" "yes"
"152" "19/07/2011" 13.5 186 "mus" "yes"
"153" "19/07/2011" 13.5 168 "mus" "yes"
"154" "19/07/2011" 13.5 165 "mus" "yes"
"155" "19/07/2011" 13.5 151 "mus" "yes"
"156" "19/07/2011" 13.5 163 "mus" "yes"
"157" "19/07/2011" 13.5 149 "mus" "yes"
"158" "19/07/2011" 13.5 142 "mus" "yes"
"159" "19/07/2011" 13.5 146 "mus" "yes"
"160" "15/10/2009" 13.5 180 "mus" "yes"
"161" "15/10/2009" 13.5 189 "mus" "yes"
"162" "15/10/2009" 13.5 186 "mus" "yes"
"163" "15/10/2009" 13.5 200 "mus" "yes"
"164" "15/10/2009" 13.5 201 "mus" "yes"
"165" "15/10/2009" 13.5 205 "mus" "yes"
"166" "15/10/2009" 13.5 195 "mus" "yes"
"167" "15/10/2009" 13.5 199 "mus" "yes"
"168" "15/10/2009" 13.5 195 "mus" "yes"
"169" "15/10/2009" 13.5 177 "mus" "yes"
"170" "15/10/2009" 13.5 173 "mus" "yes"
"171" "15/10/2009" 13.5 178 "mus" "yes"
"172" "15/10/2009" 13.5 165 "mus" "yes"
"173" "01/10/2009" 13.5 163 "mus" "yes"
"174" "01/10/2009" 13.5 165 "mus" "yes"
"175" "01/10/2009" 13.5 165 "mus" "yes"
"176" "01/10/2009" 13.5 167 "mus" "yes"
"177" "01/10/2009" 13.5 172 "mus" "yes"
"178" "01/10/2009" 13.5 172 "mus" "yes"
"179" "01/10/2009" 13.5 174 "mus" "yes"
"180" "01/10/2009" 13.5 157 "mus" "yes"
"181" "16/12/2008" 13.5 139 "mus" "yes"
"182" "16/12/2008" 13.5 136 "mus" "yes"
"183" "16/12/2008" 13.5 131 "mus" "yes"
"184" "16/12/2008" 13.5 134 "mus" "yes"
"185" "16/12/2008" 13.5 158 "mus" "yes"
"186" "16/12/2008" 13.5 156 "mus" "yes"
"187" "16/12/2008" 13.5 155 "mus" "yes"
"188" "16/12/2008" 13.5 158 "mus" "yes"
"189" "16/12/2008" 13.5 150 "mus" "yes"
"190" "16/12/2008" 13.5 152 "mus" "yes"
"191" "16/12/2008" 13.5 123 "mus" "yes"
"192" "16/12/2008" 13.5 173 "mus" "yes"
"193" "13/02/2012" 14 206 "mus" "yes"
"194" "13/02/2012" 14 209 "mus" "yes"
"195" "13/02/2012" 14 199 "mus" "yes"
"196" "13/02/2012" 14 195 "mus" "yes"
"197" "13/02/2012" 14 193 "mus" "yes"
"198" "13/02/2012" 14 198 "mus" "yes"
"199" "13/02/2012" 14 194 "mus" "yes"
"200" "13/02/2012" 14 197 "mus" "yes"
"201" "13/02/2012" 14 227 "mus" "yes"
"202" "13/02/2012" 14 223 "mus" "yes"
"203" "13/02/2012" 14 227 "mus" "yes"
"204" "13/02/2012" 14 215 "mus" "yes"
"205" "13/02/2012" 14 218 "mus" "yes"
"206" "13/02/2012" 14 213 "mus" "yes"
"207" "13/02/2012" 14 216 "mus" "yes"
"208" "27/10/2009" 14 213 "mus" "yes"
"209" "27/10/2009" 14 218 "mus" "yes"
"210" "27/10/2009" 14 212 "mus" "yes"
"211" "27/10/2009" 14 214 "mus" "yes"
"212" "27/10/2009" 14 226 "mus" "yes"
"213" "27/10/2009" 14 222 "mus" "yes"
"214" "27/10/2009" 14 204 "mus" "yes"
"215" "27/10/2009" 14 206 "mus" "yes"
"216" "27/10/2009" 14 207 "mus" "yes"
"217" "27/10/2009" 14 203 "mus" "yes"
"218" "27/10/2009" 14 195 "mus" "yes"
"219" "27/10/2009" 14 197 "mus" "yes"
"220" "27/10/2009" 14 159 "mus" "yes"
"221" "22/10/2009" 14 205 "mus" "yes"
"222" "22/10/2009" 14 202 "mus" "yes"
"223" "22/10/2009" 14 202 "mus" "yes"
"224" "22/10/2009" 14 207 "mus" "yes"
"225" "22/10/2009" 14 203 "mus" "yes"
"226" "22/10/2009" 14 201 "mus" "yes"
"227" "22/10/2009" 14 186 "mus" "yes"
"228" "22/10/2009" 14 189 "mus" "yes"
"229" "22/10/2009" 14 217 "mus" "yes"
"230" "22/10/2009" 14 219 "mus" "yes"
"231" "22/10/2009" 14 196 "mus" "yes"
"232" "22/10/2009" 14 194 "mus" "yes"
"233" "29/09/2009" 14 192 "mus" "yes"
"234" "29/09/2009" 14 194 "mus" "yes"
"235" "29/09/2009" 14 210 "mus" "yes"
"236" "29/09/2009" 14 212 "mus" "yes"
"237" "29/09/2009" 14 221 "mus" "yes"
"238" "29/09/2009" 14 224 "mus" "yes"
"239" "29/09/2009" 14 219 "mus" "yes"
"240" "29/09/2009" 14 222 "mus" "yes"
"241" "29/09/2009" 14 220 "mus" "yes"
"242" "29/09/2009" 14 225 "mus" "yes"
"243" "29/09/2009" 14 239 "mus" "yes"
"244" "29/09/2009" 14 242 "mus" "yes"
"245" "29/09/2009" 14 239 "mus" "yes"
"246" "29/09/2009" 14 230 "mus" "yes"
"247" "15/06/2011" 14.5 246 "mus" "yes"
"248" "15/06/2011" 14.5 247 "mus" "yes"
"249" "15/06/2011" 14.5 241 "mus" "yes"
"250" "15/06/2011" 14.5 249 "mus" "yes"
"251" "15/06/2011" 14.5 204 "mus" "yes"
"252" "15/06/2011" 14.5 199 "mus" "yes"
"253" "15/06/2011" 14.5 209 "mus" "yes"
"254" "15/06/2011" 14.5 252 "mus" "yes"
"255" "15/06/2011" 14.5 252 "mus" "yes"
"256" "15/06/2011" 14.5 188 "mus" "yes"
"257" "15/06/2011" 14.5 263 "mus" "yes"
"258" "15/06/2011" 14.5 265 "mus" "yes"
"259" "15/06/2011" 14.5 236 "mus" "yes"
"260" "15/06/2011" 14.5 228 "mus" "yes"
"261" "15/06/2011" 14.5 169 "mus" "yes"
"262" "15/06/2011" 14.5 219 "mus" "yes"
"263" "15/06/2011" 14.5 214 "mus" "yes"
"264" "03/12/2009" 14.5 304 "mus" "yes"
"265" "03/12/2009" 14.5 345 "mus" "yes"
"266" "03/12/2009" 14.5 377 "mus" "yes"
"267" "03/12/2009" 14.5 325 "mus" "yes"
"268" "03/12/2009" 14.5 328 "mus" "yes"
"269" "03/12/2009" 14.5 327 "mus" "yes"
"270" "03/12/2009" 14.5 354 "mus" "yes"
"271" "03/12/2009" 14.5 354 "mus" "yes"
"272" "03/12/2009" 14.5 356 "mus" "yes"
"273" "03/12/2009" 14.5 365 "mus" "yes"
"274" "07/10/2009" 14.5 264 "mus" "yes"
"275" "07/10/2009" 14.5 266 "mus" "yes"
"276" "07/10/2009" 14.5 262 "mus" "yes"
"277" "07/10/2009" 14.5 258 "mus" "yes"
"278" "07/10/2009" 14.5 257 "mus" "yes"
"279" "07/10/2009" 14.5 270 "mus" "yes"
"280" "07/10/2009" 14.5 274 "mus" "yes"
"281" "07/10/2009" 14.5 232 "mus" "yes"
"282" "07/10/2009" 14.5 234 "mus" "yes"
"283" "07/10/2009" 14.5 236 "mus" "yes"
"284" "07/10/2009" 14.5 283 "mus" "yes"
"285" "07/10/2009" 14.5 189 "mus" "yes"
"286" "07/10/2009" 14.5 243 "mus" "yes"
"287" "15/07/2009" 14.5 283 "mus" "yes"
"288" "15/07/2009" 14.5 288 "mus" "yes"
"289" "15/07/2009" 14.5 288 "mus" "yes"
"290" "15/07/2009" 14.5 280 "mus" "yes"
"291" "15/07/2009" 14.5 295 "mus" "yes"
"292" "15/07/2009" 14.5 320 "mus" "yes"
"293" "15/07/2009" 14.5 312 "mus" "yes"
"294" "15/07/2009" 14.5 245 "mus" "yes"
"295" "15/07/2009" 14.5 265 "mus" "yes"
"296" "15/07/2009" 14.5 263 "mus" "yes"
"297" "15/07/2009" 14.5 265 "mus" "yes"
"298" "30/06/2009" 14.5 266 "mus" "yes"
"299" "30/06/2009" 14.5 262 "mus" "yes"
"300" "30/06/2009" 14.5 272 "mus" "yes"
"301" "30/06/2009" 14.5 274 "mus" "yes"
"302" "30/06/2009" 14.5 247 "mus" "yes"
"303" "30/06/2009" 14.5 245 "mus" "yes"
"304" "30/06/2009" 14.5 240 "mus" "yes"
"305" "30/06/2009" 14.5 242 "mus" "yes"
"306" "30/06/2009" 14.5 235 "mus" "yes"
"307" "30/06/2009" 14.5 234 "mus" "yes"
"308" "30/06/2009" 14.5 258 "mus" "yes"
"309" "30/06/2009" 14.5 223 "mus" "yes"
"310" "30/06/2009" 14.5 220 "mus" "yes"
"311" "18/11/2010" 15 313 "mus" "yes"
"312" "18/11/2010" 15 308 "mus" "yes"
"313" "18/11/2010" 15 292 "mus" "yes"
"314" "18/11/2010" 15 298 "mus" "yes"
"315" "18/11/2010" 15 294 "mus" "yes"
"316" "18/11/2010" 15 287 "mus" "yes"
"317" "18/11/2010" 15 286 "mus" "yes"
"318" "18/11/2010" 15 279 "mus" "yes"
"319" "18/11/2010" 15 254 "mus" "yes"
"320" "18/11/2010" 15 262 "mus" "yes"
"321" "18/11/2010" 15 343 "mus" "yes"
"322" "18/11/2010" 15 351 "mus" "yes"
"323" "18/11/2010" 15 204 "mus" "yes"
"324" "18/11/2010" 15 328 "mus" "yes"
"325" "18/11/2010" 15 243 "mus" "yes"
"326" "15/10/2010" 15 322 "mus" "yes"
"327" "15/10/2010" 15 320 "mus" "yes"
"328" "15/10/2010" 15 325 "mus" "yes"
"329" "15/10/2010" 15 324 "mus" "yes"
"330" "15/10/2010" 15 342 "mus" "yes"
"331" "15/10/2010" 15 347 "mus" "yes"
"332" "15/10/2010" 15 345 "mus" "yes"
"333" "15/10/2010" 15 301 "mus" "yes"
"334" "15/10/2010" 15 300 "mus" "yes"
"335" "15/10/2010" 15 298 "mus" "yes"
"336" "15/10/2010" 15 370 "mus" "yes"
"337" "06/08/2008" 15 318 "mus" "yes"
"338" "06/08/2008" 15 312 "mus" "yes"
"339" "06/08/2008" 15 333 "mus" "yes"
"340" "06/08/2008" 15 323 "mus" "yes"
"341" "06/08/2008" 15 325 "mus" "yes"
"342" "06/08/2008" 15 327 "mus" "yes"
"343" "06/08/2008" 15 329 "mus" "yes"
"344" "06/08/2008" 15 329 "mus" "yes"
"345" "06/08/2008" 15 327 "mus" "yes"
"346" "06/08/2008" 15 327 "mus" "yes"
"347" "06/08/2008" 15 382 "mus" "yes"
"348" "06/08/2008" 15 305 "mus" "yes"
"349" "06/08/2008" 15 281 "mus" "yes"
"350" "13/06/2008" 15 375 "mus" "yes"
"351" "13/06/2008" 15 379 "mus" "yes"
"352" "13/06/2008" 15 372 "mus" "yes"
"353" "13/06/2008" 15 377 "mus" "yes"
"354" "13/06/2008" 15 373 "mus" "yes"
"355" "13/06/2008" 15 402 "mus" "yes"
"356" "13/06/2008" 15 397 "mus" "yes"
"357" "13/06/2008" 15 396 "mus" "yes"
"358" "13/06/2008" 15 390 "mus" "yes"
"359" "13/06/2008" 15 368 "mus" "yes"
"360" "13/06/2008" 15 405 "mus" "yes"
"361" "13/06/2008" 15 406 "mus" "yes"
"362" "13/06/2008" 15 402 "mus" "yes"
"363" "13/06/2008" 15 330 "mus" "yes"
"364" "20/02/2013" 15.5 439 "mus" "yes"
"365" "20/02/2013" 15.5 564 "mus" "yes"
"366" "20/02/2013" 15.5 493 "mus" "yes"
"367" "20/02/2013" 15.5 547 "mus" "yes"
"368" "14/10/2010" 15.5 573 "mus" "yes"
"369" "14/10/2010" 15.5 566 "mus" "yes"
"370" "14/10/2010" 15.5 581 "mus" "yes"
"371" "14/10/2010" 15.5 557 "mus" "yes"
"372" "14/10/2010" 15.5 552 "mus" "yes"
"373" "14/10/2010" 15.5 548 "mus" "yes"
"374" "14/10/2010" 15.5 519 "mus" "yes"
"375" "14/10/2010" 15.5 482 "mus" "yes"
"376" "14/10/2010" 15.5 454 "mus" "yes"
"377" "21/07/2010" 15.5 598 "mus" "yes"
"378" "21/07/2010" 15.5 627 "mus" "yes"
"379" "21/07/2010" 15.5 652 "mus" "yes"
"380" "21/07/2010" 15.5 658 "mus" "yes"
"381" "21/07/2010" 15.5 689 "mus" "yes"
"382" "21/07/2010" 15.5 675 "mus" "yes"
"383" "21/07/2010" 15.5 878 "mus" "yes"
"384" "21/07/2010" 15.5 752 "mus" "yes"
"385" "03/06/2010" 15.5 527 "mus" "yes"
"386" "03/06/2010" 15.5 525 "mus" "yes"
"387" "03/06/2010" 15.5 525 "mus" "yes"
"388" "03/06/2010" 15.5 521 "mus" "yes"
"389" "03/06/2010" 15.5 533 "mus" "yes"
"390" "03/06/2010" 15.5 570 "mus" "yes"
"391" "03/06/2010" 15.5 561 "mus" "yes"
"392" "03/06/2010" 15.5 511 "mus" "yes"
"393" "03/06/2010" 15.5 512 "mus" "yes"
"394" "03/06/2010" 15.5 506 "mus" "yes"
"395" "03/06/2010" 15.5 614 "mus" "yes"
"396" "26/02/2009" 15.5 464 "mus" "yes"
"397" "26/02/2009" 15.5 461 "mus" "yes"
"398" "26/02/2009" 15.5 457 "mus" "yes"
"399" "26/02/2009" 15.5 473 "mus" "yes"
"400" "26/02/2009" 15.5 490 "mus" "yes"
"401" "26/02/2009" 15.5 495 "mus" "yes"
"402" "26/02/2009" 15.5 492 "mus" "yes"
"403" "26/02/2009" 15.5 495 "mus" "yes"
"404" "26/02/2009" 15.5 425 "mus" "yes"
"405" "26/02/2009" 15.5 442 "mus" "yes"
"406" "26/02/2009" 15.5 514 "mus" "yes"
"407" "26/02/2009" 15.5 502 "mus" "yes"
"408" "26/02/2009" 15.5 551 "mus" "yes"
"409" "25/09/2008" 15.5 602 "mus" "yes"
"410" "25/09/2008" 15.5 544 "mus" "yes"
"411" "25/09/2008" 15.5 538 "mus" "yes"
"412" "25/09/2008" 15.5 532 "mus" "yes"
"413" "25/09/2008" 15.5 533 "mus" "yes"
"414" "25/09/2008" 15.5 618 "mus" "yes"
"415" "25/09/2008" 15.5 575 "mus" "yes"
"416" "25/09/2008" 15.5 500 "mus" "yes"
"417" "25/09/2008" 15.5 564 "mus" "yes"
"418" "25/09/2008" 15.5 520 "mus" "yes"
"419" "15/09/2011" 16 545 "mus" "yes"
"420" "15/09/2011" 16 542 "mus" "yes"
"421" "15/09/2011" 16 545 "mus" "yes"
"422" "15/09/2011" 16 623 "mus" "yes"
"423" "15/09/2011" 16 581 "mus" "yes"
"424" "15/09/2011" 16 588 "mus" "yes"
"425" "15/09/2011" 16 566 "mus" "yes"
"426" "15/09/2011" 16 502 "mus" "yes"
"427" "15/09/2011" 16 515 "mus" "yes"
"428" "15/09/2011" 16 473 "mus" "yes"
"429" "15/09/2011" 16 613 "mus" "yes"
"430" "15/09/2011" 16 604 "mus" "yes"
"431" "21/05/2010" 16 582 "mus" "yes"
"432" "21/05/2010" 16 586 "mus" "yes"
"433" "21/05/2010" 16 590 "mus" "yes"
"434" "21/05/2010" 16 521 "mus" "yes"
"435" "21/05/2010" 16 685 "mus" "yes"
"436" "21/05/2010" 16 654 "mus" "yes"
"437" "21/05/2010" 16 655 "mus" "yes"
"438" "21/05/2010" 16 665 "mus" "yes"
"439" "21/05/2010" 16 621 "mus" "yes"
"440" "21/05/2010" 16 624 "mus" "yes"
"441" "21/05/2010" 16 605 "mus" "yes"
"442" "21/05/2010" 16 645 "mus" "yes"
"443" "21/05/2010" 16 633 "mus" "yes"
"444" "07/12/2011" 16 560 "mus" "yes"
"445" "07/12/2011" 16 566 "mus" "yes"
"446" "07/12/2011" 16 571 "mus" "yes"
"447" "07/12/2011" 16 576 "mus" "yes"
"448" "07/12/2011" 16 661 "mus" "yes"
"449" "07/12/2011" 16 671 "mus" "yes"
"450" "07/12/2011" 16 630 "mus" "yes"
"451" "07/12/2011" 16 635 "mus" "yes"
"452" "16/07/2009" 16 549 "mus" "yes"
"453" "16/07/2009" 16 550 "mus" "yes"
"454" "16/07/2009" 16 557 "mus" "yes"
"455" "16/07/2009" 16 589 "mus" "yes"
"456" "16/07/2009" 16 563 "mus" "yes"
"457" "16/07/2009" 16 561 "mus" "yes"
"458" "16/07/2009" 16 610 "mus" "yes"
"459" "16/07/2009" 16 577 "mus" "yes"
"460" "16/07/2009" 16 579 "mus" "yes"
"461" "16/07/2009" 16 578 "mus" "yes"
"462" "16/07/2009" 16 570 "mus" "yes"
"463" "16/07/2009" 16 532 "mus" "yes"
"464" "30/01/2009" 16 560 "mus" "yes"
"465" "30/01/2009" 16 568 "mus" "yes"
"466" "30/01/2009" 16 573 "mus" "yes"
"467" "30/01/2009" 16 590 "mus" "yes"
"468" "30/01/2009" 16 582 "mus" "yes"
"469" "30/01/2009" 16 632 "mus" "yes"
"470" "30/01/2009" 16 645 "mus" "yes"
"471" "30/01/2009" 16 535 "mus" "yes"
"472" "30/01/2009" 16 550 "mus" "yes"
"473" "30/01/2009" 16 497 "mus" "yes"
"474" "30/01/2009" 16 603 "mus" "yes"
"475" "30/01/2009" 16 624 "mus" "yes"
"476" "16/12/2011" 16.5 741 "mus" "yes"
"477" "16/12/2011" 16.5 723 "mus" "yes"
"478" "16/12/2011" 16.5 712 "mus" "yes"
"479" "16/12/2011" 16.5 649 "mus" "yes"
"480" "16/12/2011" 16.5 653 "mus" "yes"
"481" "16/12/2011" 16.5 622 "mus" "yes"
"482" "16/12/2011" 16.5 628 "mus" "yes"
"483" "16/12/2011" 16.5 760 "mus" "yes"
"484" "16/12/2011" 16.5 770 "mus" "yes"
"485" "16/12/2011" 16.5 608 "mus" "yes"
"486" "16/12/2011" 16.5 602 "mus" "yes"
"487" "16/12/2011" 16.5 686 "mus" "yes"
"488" "16/12/2011" 16.5 680 "mus" "yes"
"489" "16/12/2011" 16.5 694 "mus" "yes"
"490" "21/06/2012" 16.5 737 "mus" "yes"
"491" "21/06/2012" 16.5 731 "mus" "yes"
"492" "21/06/2012" 16.5 730 "mus" "yes"
"493" "21/06/2012" 16.5 688 "mus" "yes"
"494" "21/06/2012" 16.5 685 "mus" "yes"
"495" "21/06/2012" 16.5 688 "mus" "yes"
"496" "21/06/2012" 16.5 716 "mus" "yes"
"497" "21/06/2012" 16.5 624 "mus" "yes"
"498" "21/06/2012" 16.5 771 "mus" "yes"
"499" "21/06/2012" 16.5 722 "mus" "yes"
"500" "21/06/2012" 16.5 721 "mus" "yes"
"501" "21/06/2012" 16.5 811 "mus" "yes"
"502" "19/02/2009" 16.5 705 "mus" "yes"
"503" "19/02/2009" 16.5 716 "mus" "yes"
"504" "19/02/2009" 16.5 703 "mus" "yes"
"505" "19/02/2009" 16.5 709 "mus" "yes"
"506" "19/02/2009" 16.5 711 "mus" "yes"
"507" "19/02/2009" 16.5 705 "mus" "yes"
"508" "19/02/2009" 16.5 740 "mus" "yes"
"509" "19/02/2009" 16.5 723 "mus" "yes"
"510" "19/02/2009" 16.5 688 "mus" "yes"
"511" "19/02/2009" 16.5 680 "mus" "yes"
"512" "19/02/2009" 16.5 671 "mus" "yes"
"513" "19/02/2009" 16.5 789 "mus" "yes"
"514" "27/01/2012" 16.5 745 "mus" "yes"
"515" "27/01/2012" 16.5 752 "mus" "yes"
"516" "27/01/2012" 16.5 690 "mus" "yes"
"517" "27/01/2012" 16.5 689 "mus" "yes"
"518" "27/01/2012" 16.5 719 "mus" "yes"
"519" "27/01/2012" 16.5 706 "mus" "yes"
"520" "27/01/2012" 16.5 702 "mus" "yes"
"521" "27/01/2012" 16.5 664 "mus" "yes"
"522" "27/01/2012" 16.5 670 "mus" "yes"
"523" "27/01/2012" 16.5 796 "mus" "yes"
"524" "27/01/2012" 16.5 630 "mus" "yes"
"525" "27/01/2012" 16.5 629 "mus" "yes"
"526" "27/01/2012" 16.5 640 "mus" "yes"
"527" "01/02/2013" 17 823 "mus" "yes"
"528" "01/02/2013" 17 886 "mus" "yes"
"529" "01/02/2013" 17 889 "mus" "yes"
"530" "01/02/2013" 17 907 "mus" "yes"
"531" "01/02/2013" 17 910 "mus" "yes"
"532" "01/02/2013" 17 924 "mus" "yes"
"533" "01/02/2013" 17 926 "mus" "yes"
"534" "01/02/2013" 17 928 "mus" "yes"
"535" "01/02/2013" 17 947 "mus" "yes"
"536" "01/02/2013" 17 970 "mus" "yes"
"537" "01/02/2013" 17 972 "mus" "yes"
"538" "01/02/2013" 17 987 "mus" "yes"
"539" "01/02/2013" 17 1001 "mus" "yes"
"540" "01/07/2010" 17 817 "mus" "yes"
"541" "01/07/2010" 17 829 "mus" "yes"
"542" "01/07/2010" 17 876 "mus" "yes"
"543" "01/07/2010" 17 759 "mus" "yes"
"544" "01/07/2010" 17 763 "mus" "yes"
"545" "01/07/2010" 17 745 "mus" "yes"
"546" "01/07/2010" 17 905 "mus" "yes"
"547" "01/07/2010" 17 770 "mus" "yes"
"548" "01/07/2010" 17 779 "mus" "yes"
"549" "01/07/2010" 17 773 "mus" "yes"
"550" "01/07/2010" 17 806 "mus" "yes"
"551" "01/07/2010" 17 536 "mus" "yes"
"552" "28/05/2010" 17 782 "mus" "yes"
"553" "28/05/2010" 17 805 "mus" "yes"
"554" "28/05/2010" 17 929 "mus" "yes"
"555" "28/05/2010" 17 892 "mus" "yes"
"556" "28/05/2010" 17 875 "mus" "yes"
"557" "28/05/2010" 17 888 "mus" "yes"
"558" "28/05/2010" 17 834 "mus" "yes"
"559" "28/05/2010" 17 712 "mus" "yes"
"560" "09/02/2012" 17 973 "mus" "yes"
"561" "09/02/2012" 17 970 "mus" "yes"
"562" "09/02/2012" 17 879 "mus" "yes"
"563" "09/02/2012" 17 957 "mus" "yes"
"564" "09/02/2012" 17 888 "mus" "yes"
"565" "09/02/2012" 17 729 "mus" "yes"
"566" "09/02/2012" 17 995 "mus" "yes"
"567" "09/02/2012" 17 900 "mus" "yes"
"568" "09/02/2012" 17 937 "mus" "yes"
"569" "09/02/2012" 17 815 "mus" "yes"
"570" "09/02/2012" 17 802 "mus" "yes"
"571" "09/02/2012" 17 867 "mus" "yes"
"572" "?" 17.5 1012 "mus" "yes"
"573" "?" 17.5 1132 "mus" "yes"
"574" "?" 17.5 1135 "mus" "yes"
"575" "?" 17.5 1036 "mus" "yes"
"576" "?" 17.5 1089 "mus" "yes"
"577" "?" 17.5 1088 "mus" "yes"
"578" "?" 17.5 959 "mus" "yes"
"579" "?" 17.5 954 "mus" "yes"
"580" "?" 17.5 938 "mus" "yes"
"581" "?" 17.5 1211 "mus" "yes"
"582" "?" 17.5 984 "mus" "yes"
"583" "?" 17.5 988 "mus" "yes"
"584" "05/07/2010" 17.5 1132 "mus" "yes"
"585" "05/07/2010" 17.5 1130 "mus" "yes"
"586" "05/07/2010" 17.5 1133 "mus" "yes"
"587" "05/07/2010" 17.5 1125 "mus" "yes"
"588" "05/07/2010" 17.5 1036 "mus" "yes"
"589" "05/07/2010" 17.5 1084 "mus" "yes"
"590" "05/07/2010" 17.5 1081 "mus" "yes"
"591" "05/07/2010" 17.5 1087 "mus" "yes"
"592" "05/07/2010" 17.5 1070 "mus" "yes"
"593" "05/07/2010" 17.5 1070 "mus" "yes"
"594" "05/07/2010" 17.5 1181 "mus" "yes"
"595" "05/07/2010" 17.5 1157 "mus" "yes"
"596" "05/07/2010" 17.5 1096 "mus" "yes"
"597" "05/07/2010" 17.5 1108 "mus" "yes"
"598" "05/03/2012" 18 1105 "mus" "yes"
"599" "05/03/2012" 18 1108 "mus" "yes"
"600" "05/03/2012" 18 1106 "mus" "yes"
"601" "05/03/2012" 18 1103 "mus" "yes"
"602" "05/03/2012" 18 1124 "mus" "yes"
"603" "05/03/2012" 18 1123 "mus" "yes"
"604" "05/03/2012" 18 1130 "mus" "yes"
"605" "05/03/2012" 18 1167 "mus" "yes"
"606" "05/03/2012" 18 1086 "mus" "yes"
"607" "05/03/2012" 18 1098 "mus" "yes"
"608" "05/03/2012" 18 1112 "mus" "yes"
"609" "05/03/2012" 18 1077 "mus" "yes"
"610" "05/03/2012" 18 1013 "mus" "yes"
"611" "05/03/2012" 18 1205 "mus" "yes"
"612" "04/06/2010" 18 1232 "mus" "yes"
"613" "04/06/2010" 18 1236 "mus" "yes"
"614" "04/06/2010" 18 1232 "mus" "yes"
"615" "04/06/2010" 18 1232 "mus" "yes"
"616" "04/06/2010" 18 1244 "mus" "yes"
"617" "04/06/2010" 18 1282 "mus" "yes"
"618" "04/06/2010" 18 1261 "mus" "yes"
"619" "04/06/2010" 18 1200 "mus" "yes"
"620" "04/06/2010" 18 1218 "mus" "yes"
"621" "04/06/2010" 18 1165 "mus" "yes"
"622" "04/06/2010" 18 1182 "mus" "yes"
"623" "04/06/2010" 18 1189 "mus" "yes"
"624" "04/06/2010" 18 1301 "mus" "yes"
"625" "04/06/2010" 18 1249 "mus" "yes"
"626" "12/10/2012" 18 913 "mus" "yes"
"627" "12/10/2012" 18 1204 "mus" "yes"
"628" "12/10/2012" 18 1209 "mus" "yes"
"629" "12/10/2012" 18 1209 "mus" "yes"
"630" "12/10/2012" 18 1185 "mus" "yes"
"631" "12/10/2012" 18 1189 "mus" "yes"
"632" "12/10/2012" 18 1256 "mus" "yes"
"633" "12/10/2012" 18 1233 "mus" "yes"
"634" "12/10/2012" 18 1244 "mus" "yes"
"635" "12/10/2012" 18 1247 "mus" "yes"
"636" "12/10/2012" 18 1134 "mus" "yes"
"637" "12/10/2012" 18 1044 "mus" "yes"
"638" "04/05/2012" 18 1021 "mus" "yes"
"639" "04/05/2012" 18 1090 "mus" "yes"
"640" "04/05/2012" 18 1080 "mus" "yes"
"641" "04/05/2012" 18 1195 "mus" "yes"
"642" "04/05/2012" 18 1111 "mus" "yes"
"643" "04/05/2012" 18 1143 "mus" "yes"
"644" "04/05/2012" 18 1167 "mus" "yes"
"645" "04/05/2012" 18 1146 "mus" "yes"
"646" "04/05/2012" 18 1166 "mus" "yes"
"647" "04/05/2012" 18 1219 "mus" "yes"
"648" "04/05/2012" 18 1193 "mus" "yes"
"649" "04/05/2012" 18 1058 "mus" "yes"
"650" "04/05/2012" 18 1113 "mus" "yes"
"651" "19/06/2012" 18.5 1448 "mus" "yes"
"652" "19/06/2012" 18.5 1295 "mus" "yes"
"653" "19/06/2012" 18.5 1563 "mus" "yes"
"654" "19/06/2012" 18.5 1472 "mus" "yes"
"655" "19/06/2012" 18.5 1417 "mus" "yes"
"656" "19/06/2012" 18.5 1693 "mus" "yes"
"657" "19/06/2012" 18.5 1582 "mus" "yes"
"658" "19/06/2012" 18.5 1531 "mus" "yes"
"659" "19/06/2012" 18.5 1538 "mus" "yes"
"660" "19/06/2012" 18.5 1789 "mus" "yes"
"661" "19/06/2012" 18.5 1338 "mus" "yes"
"662" "19/06/2012" 18.5 1463 "mus" "yes"
"663" "19/06/2012" 18.5 1466 "mus" "yes"
"664" "19/06/2012" 18.5 1500 "mus" "yes"
"665" "27/07/2010" 18.5 1372 "mus" "yes"
"666" "27/07/2010" 18.5 1364 "mus" "yes"
"667" "27/07/2010" 18.5 1398 "mus" "yes"
"668" "27/07/2010" 18.5 1386 "mus" "yes"
"669" "27/07/2010" 18.5 1335 "mus" "yes"
"670" "27/07/2010" 18.5 1345 "mus" "yes"
"671" "27/07/2010" 18.5 1316 "mus" "yes"
"672" "27/07/2010" 18.5 1422 "mus" "yes"
"673" "27/07/2010" 18.5 1428 "mus" "yes"
"674" "27/07/2010" 18.5 1429 "mus" "yes"
"675" "27/07/2010" 18.5 1435 "mus" "yes"
"676" "27/07/2010" 18.5 1265 "mus" "yes"
"677" "27/07/2010" 18.5 1266 "mus" "yes"
"678" "27/07/2010" 18.5 1287 "mus" "yes"
"679" "27/07/2010" 18.5 1466 "mus" "yes"
"680" "27/07/2010" 18.5 1485 "mus" "yes"
"681" "AE" 10.5 35 "ham" "yes"
"682" "AE" 10.5 36 "ham" "yes"
"683" "AE" 10.5 51 "ham" "yes"
"684" "AE" 10.5 46 "ham" "yes"
"685" "AE" 10.5 65 "ham" "yes"
"686" "AE" 10.5 27 "ham" "yes"
"687" "AE" 10.5 21 "ham" "yes"
"688" "AD" 11 80 "ham" "yes"
"689" "AD" 11 82 "ham" "yes"
"690" "AD" 11 83 "ham" "yes"
"691" "AD" 11 101 "ham" "yes"
"692" "AD" 11 95 "ham" "yes"
"693" "AD" 11 71 "ham" "yes"
"694" "AC" 11.5 160 "ham" "yes"
"695" "AC" 11.5 160 "ham" "yes"
"696" "AC" 11.5 155 "ham" "yes"
"697" "AC" 11.5 152 "ham" "yes"
"698" "AC" 11.5 150 "ham" "yes"
"699" "AC" 11.5 169 "ham" "yes"
"700" "AC" 11.5 168 "ham" "yes"
"701" "AC" 11.5 165 "ham" "yes"
"702" "AC" 11.5 136 "ham" "yes"
"703" "AC" 11.5 138 "ham" "yes"
"704" "AC" 11.5 147 "ham" "yes"
"705" "AC" 11.5 146 "ham" "yes"
"706" "AC" 11.5 114 "ham" "yes"
"707" "AC" 11.5 124 "ham" "yes"
"708" "AC" 11.5 120 "ham" "yes"
"709" "A" 12 277 "ham" "yes"
"710" "A" 12 276 "ham" "yes"
"711" "A" 12 284 "ham" "yes"
"712" "A" 12 228 "ham" "yes"
"713" "A" 12 241 "ham" "yes"
"714" "A" 12 242 "ham" "yes"
"715" "A" 12 235 "ham" "yes"
"716" "A" 12 202 "ham" "yes"
"717" "A" 12 200 "ham" "yes"
"718" "A" 12 187 "ham" "yes"
"719" "A" 12 185 "ham" "yes"
"720" "B" 12 259 "ham" "yes"
"721" "B" 12 248 "ham" "yes"
"722" "B" 12 214 "ham" "yes"
"723" "B" 12 212 "ham" "yes"
"724" "B" 12 176 "ham" "yes"
"725" "B" 12 175 "ham" "yes"
"726" "B" 12 267 "ham" "yes"
"727" "B" 12 267 "ham" "yes"
"728" "B" 12 222 "ham" "yes"
"729" "B" 12 297 "ham" "yes"
"730" "B" 12 205 "ham" "yes"
"731" "C" 12 221 "ham" "yes"
"732" "C" 12 224 "ham" "yes"
"733" "C" 12 224 "ham" "yes"
"734" "C" 12 226 "ham" "yes"
"735" "C" 12 257 "ham" "yes"
"736" "C" 12 242 "ham" "yes"
"737" "C" 12 247 "ham" "yes"
"738" "C" 12 219 "ham" "yes"
"739" "C" 12 215 "ham" "yes"
"740" "C" 12 187 "ham" "yes"
"741" "D" 12 265 "ham" "yes"
"742" "D" 12 268 "ham" "yes"
"743" "D" 12 189 "ham" "yes"
"744" "D" 12 234 "ham" "yes"
"745" "D" 12 231 "ham" "yes"
"746" "D" 12 248 "ham" "yes"
"747" "D" 12 206 "ham" "yes"
"748" "D" 12 201 "ham" "yes"
"749" "D" 12 117 "ham" "yes"
"750" "E" 12 308 "ham" "yes"
"751" "E" 12 247 "ham" "yes"
"752" "E" 12 248 "ham" "yes"
"753" "E" 12 244 "ham" "yes"
"754" "E" 12 274 "ham" "yes"
"755" "E" 12 277 "ham" "yes"
"756" "E" 12 237 "ham" "yes"
"757" "E" 12 255 "ham" "yes"
"758" "E" 12 252 "ham" "yes"
"759" "E" 12 224 "ham" "yes"
"760" "E" 12 229 "ham" "yes"
"761" "E" 12 219 "ham" "yes"
"762" "F" 12.25 284 "ham" "yes"
"763" "F" 12.25 283 "ham" "yes"
"764" "F" 12.25 300 "ham" "yes"
"765" "F" 12.25 301 "ham" "yes"
"766" "F" 12.25 273 "ham" "yes"
"767" "F" 12.25 272 "ham" "yes"
"768" "F" 12.25 239 "ham" "yes"
"769" "F" 12.25 239 "ham" "yes"
"770" "F" 12.25 244 "ham" "yes"
"771" "F" 12.25 264 "ham" "yes"
"772" "F" 12.25 260 "ham" "yes"
"773" "F" 12.25 253 "ham" "yes"
"774" "F" 12.25 218 "ham" "yes"
"775" "F" 12.25 594 "ham" "yes"
"776" "F" 12.25 566 "ham" "yes"
"777" "F" 12.25 607 "ham" "yes"
"778" "F" 12.25 724 "ham" "yes"
"779" "G" 12.5 398 "ham" "yes"
"780" "G" 12.5 396 "ham" "yes"
"781" "G" 12.5 411 "ham" "yes"
"782" "G" 12.5 410 "ham" "yes"
"783" "G" 12.5 408 "ham" "yes"
"784" "G" 12.5 388 "ham" "yes"
"785" "G" 12.5 386 "ham" "yes"
"786" "G" 12.5 423 "ham" "yes"
"787" "G" 12.5 421 "ham" "yes"
"788" "G" 12.5 442 "ham" "yes"
"789" "G" 12.5 440 "ham" "yes"
"790" "G" 12.5 440 "ham" "yes"
"791" "G" 12.5 435 "ham" "yes"
"792" "G" 12.5 450 "ham" "yes"
"793" "G" 12.5 473 "ham" "yes"
"794" "G" 12.5 461 "ham" "yes"
"795" "H" 12.5 417 "ham" "yes"
"796" "H" 12.5 417 "ham" "yes"
"797" "H" 12.5 381 "ham" "yes"
"798" "H" 12.5 383 "ham" "yes"
"799" "H" 12.5 325 "ham" "yes"
"800" "H" 12.5 322 "ham" "yes"
"801" "H" 12.5 335 "ham" "yes"
"802" "H" 12.5 312 "ham" "yes"
"803" "H" 12.5 282 "ham" "yes"
"804" "H" 12.5 241 "ham" "yes"
"805" "H" 12.5 241 "ham" "yes"
"806" "H" 12.5 238 "ham" "yes"
"807" "J" 12.5 449 "ham" "yes"
"808" "J" 12.5 450 "ham" "yes"
"809" "J" 12.5 541 "ham" "yes"
"810" "J" 12.5 423 "ham" "yes"
"811" "J" 12.5 431 "ham" "yes"
"812" "J" 12.5 432 "ham" "yes"
"813" "J" 12.5 440 "ham" "yes"
"814" "J" 12.5 511 "ham" "yes"
"815" "J" 12.5 517 "ham" "yes"
"816" "J" 12.5 375 "ham" "yes"
"817" "J" 12.5 376 "ham" "yes"
"818" "J" 12.5 398 "ham" "yes"
"819" "J" 12.5 361 "ham" "yes"
"820" "K" 13 498 "ham" "yes"
"821" "K" 13 498 "ham" "yes"
"822" "K" 13 470 "ham" "yes"
"823" "K" 13 410 "ham" "yes"
"824" "K" 13 574 "ham" "yes"
"825" "K" 13 581 "ham" "yes"
"826" "K" 13 555 "ham" "yes"
"827" "K" 13 631 "ham" "yes"
"828" "K" 13 397 "ham" "yes"
"829" "K" 13 440 "ham" "yes"
"830" "K" 13 630 "ham" "yes"
"831" "L" 13 532 "ham" "yes"
"832" "L" 13 563 "ham" "yes"
"833" "L" 13 519 "ham" "yes"
"834" "L" 13 467 "ham" "yes"
"835" "L" 13 544 "ham" "yes"
"836" "L" 13 578 "ham" "yes"
"837" "L" 13 404 "ham" "yes"
"838" "L" 13 469 "ham" "yes"
"839" "L" 13 507 "ham" "yes"
"840" "L" 13 459 "ham" "yes"
"841" "L" 13 431 "ham" "yes"
"842" "L" 13 638 "ham" "yes"
"843" "L" 13 585 "ham" "yes"
"844" "M" 13 642 "ham" "yes"
"845" "M" 13 595 "ham" "yes"
"846" "M" 13 453 "ham" "yes"
"847" "M" 13 548 "ham" "yes"
"848" "M" 13 548 "ham" "yes"
"849" "M" 13 551 "ham" "yes"
"850" "M" 13 558 "ham" "yes"
"851" "M" 13 471 "ham" "yes"
"852" "M" 13 567 "ham" "yes"
"853" "M" 13 560 "ham" "yes"
"854" "N" 13.5 810 "ham" "yes"
"855" "N" 13.5 1010 "ham" "yes"
"856" "N" 13.5 1012 "ham" "yes"
"857" "N" 13.5 992 "ham" "yes"
"858" "N" 13.5 754 "ham" "yes"
"859" "N" 13.5 764 "ham" "yes"
"860" "N" 13.5 929 "ham" "yes"
"861" "N" 13.5 891 "ham" "yes"
"862" "N" 13.5 860 "ham" "yes"
"863" "N" 13.5 454 "ham" "yes"
"864" "N" 13.5 593 "ham" "yes"
"865" "O" 13.5 670 "ham" "yes"
"866" "O" 13.5 705 "ham" "yes"
"867" "O" 13.5 542 "ham" "yes"
"868" "O" 13.5 328 "ham" "yes"
"869" "P" 13.5 914 "ham" "yes"
"870" "P" 13.5 820 "ham" "yes"
"871" "P" 13.5 836 "ham" "yes"
"872" "P" 13.5 873 "ham" "yes"
"873" "P" 13.5 829 "ham" "yes"
"874" "P" 13.5 700 "ham" "yes"
"875" "P" 13.5 950 "ham" "yes"
"876" "P" 13.5 958 "ham" "yes"
"877" "P" 13.5 1163 "ham" "yes"
"878" "P" 13.5 1033 "ham" "yes"
"879" "P" 13.5 1082 "ham" "yes"
"880" "P" 13.5 1067 "ham" "yes"
"881" "Q" 13.5 1024 "ham" "yes"
"882" "Q" 13.5 381 "ham" "yes"
"883" "Q" 13.5 998 "ham" "yes"
"884" "Q" 13.5 970 "ham" "yes"
"885" "Q" 13.5 966 "ham" "yes"
"886" "Q" 13.5 1145 "ham" "yes"
"887" "Q" 13.5 1124 "ham" "yes"
"888" "Q" 13.5 1046 "ham" "yes"
"889" "Q" 13.5 1019 "ham" "yes"
"890" "Q" 13.5 1131 "ham" "yes"
"891" "R" 13.5 946 "ham" "yes"
"892" "R" 13.5 1182 "ham" "yes"
"893" "R" 13.5 1196 "ham" "yes"
"894" "R" 13.5 782 "ham" "yes"
"895" "R" 13.5 1043 "ham" "yes"
"896" "R" 13.5 505 "ham" "yes"
"897" "R" 13.5 795 "ham" "yes"
"898" "R" 13.5 723 "ham" "yes"
"899" "R" 13.5 725 "ham" "yes"
"900" "R" 13.5 512 "ham" "yes"
"901" "R" 13.5 779 "ham" "yes"
"902" "R" 13.5 568 "ham" "yes"
"903" "R" 13.5 600 "ham" "yes"
"904" "R" 13.5 380 "ham" "yes"
"905" "S" 13.5 948 "ham" "yes"
"906" "S" 13.5 803 "ham" "yes"
"907" "S" 13.5 813 "ham" "yes"
"908" "S" 13.5 846 "ham" "yes"
"909" "S" 13.5 918 "ham" "yes"
"910" "S" 13.5 823 "ham" "yes"
"911" "S" 13.5 889 "ham" "yes"
"912" "S" 13.5 883 "ham" "yes"
"913" "S" 13.5 695 "ham" "yes"
"914" "S" 13.5 466 "ham" "yes"
"915" "T" 13.75 891 "ham" "yes"
"916" "T" 13.75 892 "ham" "yes"
"917" "T" 13.75 1051 "ham" "yes"
"918" "T" 13.75 1073 "ham" "yes"
"919" "T" 13.75 905 "ham" "yes"
"920" "T" 13.75 1169 "ham" "yes"
"921" "T" 13.75 1061 "ham" "yes"
"922" "T" 13.75 1116 "ham" "yes"
"923" "T" 13.75 1029 "ham" "yes"
"924" "T" 13.75 1059 "ham" "yes"
"925" "T" 13.75 1138 "ham" "yes"
"926" "U" 14 1352 "ham" "yes"
"927" "U" 14 1208 "ham" "yes"
"928" "U" 14 1247 "ham" "yes"
"929" "U" 14 928 "ham" "yes"
"930" "U" 14 948 "ham" "yes"
"931" "U" 14 1151 "ham" "yes"
"932" "U" 14 1177 "ham" "yes"
"933" "U" 14 1045 "ham" "yes"
"934" "U" 14 695 "ham" "yes"
"935" "U" 14 1105 "ham" "yes"
"936" "U" 14 1110 "ham" "yes"
"937" "U" 14 1117 "ham" "yes"
"938" "U" 14 1125 "ham" "yes"
"939" "V" 14 1093 "ham" "yes"
"940" "V" 14 1035 "ham" "yes"
"941" "V" 14 1074 "ham" "yes"
"942" "V" 14 1048 "ham" "yes"
"943" "V" 14 1064 "ham" "yes"
"944" "V" 14 1105 "ham" "yes"
"945" "V" 14 1117 "ham" "yes"
"946" "V" 14 1087 "ham" "yes"
"947" "V" 14 895 "ham" "yes"
"948" "V" 14 915 "ham" "yes"
"949" "V" 14 702 "ham" "yes"
"950" "W" 14 1093 "ham" "yes"
"951" "W" 14 1035 "ham" "yes"
"952" "W" 14 1074 "ham" "yes"
"953" "W" 14 1048 "ham" "yes"
"954" "W" 14 1064 "ham" "yes"
"955" "W" 14 1105 "ham" "yes"
"956" "W" 14 1117 "ham" "yes"
"957" "W" 14 1087 "ham" "yes"
"958" "W" 14 895 "ham" "yes"
"959" "W" 14 915 "ham" "yes"
"960" "W" 14 702 "ham" "yes"
"961" "X" 14.5 1852 "ham" "yes"
"962" "X" 14.5 1538 "ham" "yes"
"963" "X" 14.5 1387 "ham" "yes"
"964" "X" 14.5 1485 "ham" "yes"
"965" "X" 14.5 1498 "ham" "yes"
"966" "X" 14.5 1614 "ham" "yes"
"967" "X" 14.5 1610 "ham" "yes"
"968" "X" 14.5 1788 "ham" "yes"
"969" "X" 14.5 1571 "ham" "yes"
"970" "X" 14.5 1556 "ham" "yes"
"971" "X" 14.5 1043 "ham" "yes"
"972" "Y" 14.5 1692 "ham" "yes"
"973" "Y" 14.5 1539 "ham" "yes"
"974" "Y" 14.5 1510 "ham" "yes"
"975" "Y" 14.5 1512 "ham" "yes"
"976" "Y" 14.5 1539 "ham" "yes"
"977" "Y" 14.5 1654 "ham" "yes"
"978" "Y" 14.5 1609 "ham" "yes"
"979" "Y" 14.5 1842 "ham" "yes"
"980" "Y" 14.5 1895 "ham" "yes"
"981" "Y" 14.5 1917 "ham" "yes"
"982" "Z" 14.5 975 "ham" "yes"
"983" "Z" 14.5 968 "ham" "yes"
"984" "Z" 14.5 1176 "ham" "yes"
"985" "Z" 14.5 1218 "ham" "yes"
"986" "Z" 14.5 1423 "ham" "yes"
"987" "AA" 14.5 1670 "ham" "yes"
"988" "AA" 14.5 1667 "ham" "yes"
"989" "AA" 14.5 1651 "ham" "yes"
"990" "AA" 14.5 1945 "ham" "yes"
"991" "AA" 14.5 1625 "ham" "yes"
"992" "AA" 14.5 1734 "ham" "yes"
"993" "AA" 14.5 2039 "ham" "yes"
"994" "AA" 14.5 1306 "ham" "yes"
"995" "AA" 14.5 1598 "ham" "yes"
"996" "AA" 14.5 1710 "ham" "yes"
"997" "AA" 14.5 1589 "ham" "yes"
"998" "AA" 14.5 1535 "ham" "yes"
"999" "AA" 14.5 1436 "ham" "yes"
"1000" "AA" 14.5 1528 "ham" "yes"
"1001" "AB" 15 1942 "ham" "yes"
"1002" "AB" 15 2055 "ham" "yes"
"1003" "AB" 15 2033 "ham" "yes"
"1004" "AB" 15 2093 "ham" "yes"
"1005" "AB" 15 1732 "ham" "yes"
"1006" "AB" 15 1745 "ham" "yes"
"1007" "AB" 15 1770 "ham" "yes"
"1008" "AB" 15 1810 "ham" "yes"
"1009" "AB" 15 1827 "ham" "yes"
"1010" "AB" 15 1850 "ham" "yes"
"1011" "AB" 15 2238 "ham" "yes"
"1012" "AB" 15 1659 "ham" "yes"
"1013" "AB" 15 1256 "ham" "yes"
"1014" "06/11/2013" 13.5 133 "mus" "medium"
"1015" "13/11/2013" 13.5 145 "mus" "medium"
"1016" "13/11/2013" 13.5 149 "mus" "medium"
"1017" "06/11/2013" 13.5 147 "mus" "medium"
"1018" "06/11/2013" 13.5 150 "mus" "medium"
"1019" "13/11/2013" 13.5 155 "mus" "medium"
"1020" "13/11/2013" 13.5 158 "mus" "medium"
"1021" "06/11/2013" 13.5 160 "mus" "medium"
"1022" "06/11/2013" 13.5 164 "mus" "medium"
"1023" "13/11/2013" 13.5 168 "mus" "medium"
"1024" "13/11/2013" 13.5 172 "mus" "medium"
"1025" "07/11/2013" 14.5 241 "mus" "medium"
"1026" "07/11/2013" 14.5 246 "mus" "medium"
"1027" "17/02/2015" 15 250 "mus" "medium"
"1028" "17/02/2015" 15 300 "mus" "medium"
"1029" "17/02/2015" 15 307 "mus" "medium"
"1030" "17/02/2015" 15 308 "mus" "medium"
"1031" "17/02/2015" 15 312 "mus" "medium"
"1032" "17/02/2015" 15 320 "mus" "medium"
"1033" "17/02/2015" 15 327 "mus" "medium"
"1034" "17/02/2015" 15 329 "mus" "medium"
"1035" "17/02/2015" 15 330 "mus" "medium"
"1036" "17/02/2015" 15 331 "mus" "medium_low"
"1037" "17/02/2015" 15 334 "mus" "medium"
"1038" "17/02/2015" 15 335 "mus" "medium"
"1039" "04/11/2015" 15 337 "mus" "medium"
"1040" "17/02/2015" 15 331 "mus" "medium_low"
"1041" "17/02/2015" 15 339 "mus" "medium"
"1042" "17/02/2015" 15 342 "mus" "medium"
"1043" "17/02/2015" 15 345 "mus" "medium"
"1044" "16/07/2014" 16 328 "mus" "medium"
"1045" "16/07/2014" 16 351 "mus" "medium"
"1046" "16/07/2014" 16 370 "mus" "medium"
"1047" "17/02/2015" 15 364 "mus" "medium"
"1048" "16/07/2014" 16 389 "mus" "medium"
"1049" "16/07/2014" 16 390 "mus" "medium"
"1050" "04/11/2015" 15 409 "mus" "medium"
"1051" "04/11/2015" 15 410 "mus" "medium"
"1052" "16/07/2014" 16 410 "mus" "medium"
"1053" "16/07/2014" 16 421 "mus" "medium"
"1054" "22/11/2013" 15.5 413 "mus" "medium"
"1055" "22/11/2013" 15.5 424 "mus" "medium"
"1056" "04/11/2015" 15 423 "mus" "medium"
"1057" "04/11/2015" 15 429 "mus" "medium"
"1058" "14/11/2013" 15.5 439 "mus" "medium"
"1059" "04/11/2015" 15 445 "mus" "medium"
"1060" "04/11/2015" 15 446 "mus" "medium"
"1061" "04/11/2015" 15 448 "mus" "medium"
"1062" "22/11/2013" 15.5 448 "mus" "medium"
"1063" "22/11/2013" 15.5 454 "mus" "medium"
"1064" "16/07/2014" 16 449 "mus" "medium"
"1065" "16/07/2014" 16 450 "mus" "medium"
"1066" "04/11/2015" 15 450 "mus" "medium"
"1067" "14/11/2013" 15.5 452 "mus" "medium"
"1068" "14/11/2013" 15.5 464 "mus" "medium"
"1069" "16/07/2014" 16 482 "mus" "medium"
"1070" "16/07/2014" 16 486 "mus" "medium"
"1071" "14/11/2013" 15.5 505 "mus" "medium"
"1072" "22/11/2013" 15.5 506 "mus" "medium"
"1073" "22/11/2013" 15.5 513 "mus" "medium"
"1074" "22/11/2013" 15.5 530 "mus" "medium"
"1075" "14/11/2013" 15.5 535 "mus" "medium"
"1076" "10/16/2014" 22.5 121 "aco" "medium"
"1077" "10/16/2014" 22.5 122 "aco" "medium"
"1078" "10/16/2014" 22.5 138 "aco" "medium"
"1079" "10/8/2014" 19.5 155 "aco" "medium"
"1080" "4/14/2014" 19 157 "aco" "medium"
"1081" "4/14/2014" 19 160 "aco" "medium"
"1082" "4/14/2014" 19 163 "aco" "medium"
"1083" "11/5/2014" 19.5 166 "aco" "medium"
"1084" "11/5/2014" 19.5 173 "aco" "medium"
"1085" "10/8/2014" 19.5 176 "aco" "medium"
"1086" "4/13/2015" 19.5 203 "aco" "medium"
"1087" "2/21/2014" 19 209 "aco" "medium"
"1088" "10/9/2014" 20.5 212 "aco" "medium"
"1089" "19/02/2014-1" 20 215 "aco" "medium"
"1090" "4/13/2015" 19.5 216 "aco" "medium"
"1091" "10/22/2014" 20.5 220 "aco" "medium"
"1092" "2/21/2014" 19 222 "aco" "medium"
"1093" "2/21/2014" 19 225 "aco" "medium"
"1094" "10/22/2014" 20.5 230 "aco" "medium"
"1095" "10/9/2014" 20.5 250 "aco" "medium"
"1096" "19/02/2014-1" 20 253 "aco" "medium"
"1097" "10/22/2014" 20.5 253 "aco" "medium"
"1098" "19/02/2014-1" 20 264 "aco" "medium"
"1099" "5/5/2015" 21 270 "aco" "medium"
"1100" "10/22/2014" 20.5 275 "aco" "medium"
"1101" "10/22/2014" 20.5 276 "aco" "medium"
"1102" "4/1/2015" 21.5 286 "aco" "medium"
"1103" "4/17/2014" 20.5 293 "aco" "medium"
"1104" "10/22/2014" 20.5 298 "aco" "medium"
"1105" "4/1/2015" 21.5 298 "aco" "medium"
"1106" "2/13/2015" 21.5 301 "aco" "medium"
"1107" "2/13/2015" 21.5 303 "aco" "medium"
"1108" "3/4/2015" 21.5 306 "aco" "medium"
"1109" "3/4/2015" 21.5 312 "aco" "medium"
"1110" "19/02/2014-2" 20 313 "aco" "medium"
"1111" "12/11/2014" 20.5 315 "aco" "medium"
"1112" "11/6/2014" 22.5 316 "aco" "medium"
"1113" "5/5/2015" 21 318 "aco" "medium"
"1114" "12/11/2014" 20.5 320 "aco" "medium"
"1115" "2/19/2015" 22.5 320 "aco" "medium"
"1116" "3/4/2015" 21.5 321 "aco" "medium"
"1117" "19/02/2014-2" 20 322 "aco" "medium"
"1118" "3/20/2014" 20.5 322 "aco" "medium"
"1119" "12/11/2014" 20.5 327 "aco" "medium"
"1120" "4/17/2014" 20.5 330 "aco" "medium"
"1121" "10/9/2014" 20.5 331 "aco" "medium"
"1122" "10/9/2014" 20.5 335 "aco" "medium"
"1123" "2/19/2015" 22.5 340 "aco" "medium"
"1124" "10/29/2015" 23 347 "aco" "medium"
"1125" "19/02/2014-2" 20 350 "aco" "medium"
"1126" "3/13/2015" 21.5 353 "aco" "medium"
"1127" "3/20/2014" 20.5 355 "aco" "medium"
"1128" "3/13/2015" 21.5 361 "aco" "medium"
"1129" "4/8/2015" 22 362 "aco" "medium"
"1130" "19/02/2014-2" 20 386 "aco" "medium"
"1131" "10/29/2015" 23 386 "aco" "medium"
"1132" "2/19/2015" 22.5 387 "aco" "medium"
"1133" "5/7/2015" 23 391 "aco" "medium"
"1134" "4/8/2015" 22 396 "aco" "medium"
"1135" "3/28/2014" 21.5 398 "aco" "medium"
"1136" "4/18/2014" 21.5 398 "aco" "medium"
"1137" "11/6/2014" 22.5 401 "aco" "medium"
"1138" "5/22/2015" 23.5 403 "aco" "medium"
"1139" "3/28/2014" 21.5 408 "aco" "medium"
"1140" "4/18/2014" 21.5 410 "aco" "medium"
"1141" "4/9/2015" 22.5 416 "aco" "medium"
"1142" "4/9/2015" 22.5 422 "aco" "medium"
"1143" "10/29/2015" 23 424 "aco" "medium"
"1144" "7/30/2015" 22.5 430 "aco" "medium"
"1145" "4/18/2014" 21.5 437 "aco" "medium"
"1146" "7/30/2015" 22.5 438 "aco" "medium"
"1147" "5/7/2015" 23 438 "aco" "medium"
"1148" "7/10/2015" 22 445 "aco" "medium"
"1149" "5/22/2015" 23.5 445 "aco" "medium"
"1150" "7/30/2015" 22.5 450 "aco" "medium"
"1151" "2/19/2015" 22.5 453 "aco" "medium"
"1152" "5/6/2015" 22 458 "aco" "medium"
"1153" "2/19/2015" 22.5 458 "aco" "medium"
"1154" "10/15/2015" 22.5 461 "aco" "medium"
"1155" "10/15/2015" 22.5 461 "aco" "medium"
"1156" "5/22/2015" 23.5 467 "aco" "medium"
"1157" "5/6/2015" 22 468 "aco" "medium"
"1158" "7/30/2015" 22.5 470 "aco" "medium"
"1159" "5/7/2015" 23 470 "aco" "medium"
"1160" "7/10/2015" 22 486 "aco" "medium"
"1161" "7/30/2015" 22.5 490 "aco" "medium"
"1162" "9/23/2015" 22 508 "aco" "medium"
"1163" "10/15/2015" 22.5 528 "aco" "medium"
"1164" "10/15/2015" 22.5 528 "aco" "medium"
"1165" "11/12/2015" 23 530 "aco" "medium"
"1166" "4/7/2014" 23 561 "aco" "medium"
"1167" "7/30/2015" 23 591 "aco" "medium"
"1168" "11/19/2015" 22.5 598 "aco" "medium"
"1169" "11/19/2015" 22.5 603 "aco" "medium"
"1170" "11/12/2015" 23 616 "aco" "medium"
"1171" "4/17/2015" 23.5 620 "aco" "medium"
"1172" "7/16/2015" 23 627 "aco" "medium"
"1173" "7/16/2015" 23 631 "aco" "medium"
"1174" "7/17/2015" 23.5 643 "aco" "medium"
"1175" "2/3/2014" 23 647 "aco" "medium"
"1176" "7/3/2015" 23.5 655 "aco" "medium"
"1177" "4/17/2015" 23.5 663 "aco" "medium"
"1178" "7/3/2015" 23.5 670 "aco" "medium"
"1179" "7/30/2015" 23 673 "aco" "medium"
"1180" "7/17/2015" 23.5 697 "aco" "medium"
"1181" "2/3/2014" 23 698 "aco" "medium"
"1182" "2/3/2014" 23 700 "aco" "medium"
"1183" "7/17/2015" 23.5 704 "aco" "medium"
"1184" "7/17/2015" 23.5 710 "aco" "medium"
"1185" "7/3/2015" 23.5 711 "aco" "medium"
"1186" "2/3/2014" 23 714 "aco" "medium"
"1187" "4/25/2014" 22.5 727 "aco" "medium"
"1188" "7/3/2015" 23.5 730 "aco" "medium"
"1189" "7/3/2015" 23.5 758 "aco" "medium"
"1190" "4/25/2014" 22.5 761 "aco" "medium"
"1191" "2/3/2014" 24 764 "aco" "medium"
"1192" "2/3/2014" 24 765 "aco" "medium"
"1193" "5/21/2014" 24.5 792 "aco" "medium"
"1194" "2/3/2014" 24 796 "aco" "medium"
"1195" "2/3/2014" 24 812 "aco" "medium"
"1196" "2/3/2014" 24 825 "aco" "medium"
"1197" "11/3/2014" 24.5 858 "aco" "medium"
"1198" "11/25/2014" 25.5 875 "aco" "medium"
"1199" "11/25/2014" 25.5 881 "aco" "medium"
"1200" "11/25/2014" 25.5 940 "aco" "medium"
"1201" "8/18/2015" 25.5 945 "aco" "medium"
"1202" "5/21/2014" 24.5 965 "aco" "medium"
"1203" "2/17/2014" 24 968 "aco" "medium"
"1204" "8/18/2015" 25.5 998 "aco" "medium"
"1205" "2/17/2014" 24 1012 "aco" "medium"
"1206" "3/21/2016" 26 1013 "aco" "medium"
"1207" "11/25/2014" 25.5 1030 "aco" "medium"
"1208" "3/21/2016" 26 1056 "aco" "medium"
"1209" "8/13/2014" 26.5 1084 "aco" "medium"
"1210" "10/27/2015" 25.5 1101 "aco" "medium"
"1211" "2/17/2014" 24 1112 "aco" "medium"
"1212" "8/13/2014" 26.5 1148 "aco" "medium"
"1213" "10/27/2015" 25.5 1207 "aco" "medium"
"1214" "4/23/2014" 26.5 1215 "aco" "medium"
"1215" "10/27/2015" 25.5 1226 "aco" "medium"
"1216" "10/27/2015" 26 1242 "aco" "medium"
"1217" "4/22/2014" 25.5 1245 "aco" "medium"
"1218" "7/6/2015" 27 1270 "aco" "medium"
"1219" "10/27/2015" 26 1282 "aco" "medium"
"1220" "7/6/2015" 27 1303 "aco" "medium"
"1221" "4/23/2014" 26.5 1326 "aco" "medium"
"1222" "7/6/2015" 27 1342 "aco" "medium"
"1223" "11/3/2014" 26.5 1372 "aco" "medium"
"1224" "2/17/2014" 27 1386 "aco" "Medium-low"
"1225" "2/17/2014" 27 1386 "aco" "Medium-low"
"1226" "4/22/2014" 25.5 1400 "aco" "medium"
"1227" "2/17/2014" 27 1400 "aco" "medium"
"1228" "2/17/2014" 27 1401 "aco" "medium"
"1229" "4/4/2016" 26.5 1439 "aco" "medium"
"1230" "4/20/2015" 26.5 1454 "aco" "medium"
"1231" "4/20/2015" 26.5 1471 "aco" "medium"
"1232" "4/20/2015" 26.5 1479 "aco" "medium"
"1233" "4/4/2016" 26.5 1501 "aco" "medium"
"1234" "4/27/2016" 27.5 1526 "aco" "medium"
"1235" "4/27/2016" 27.5 1560 "aco" "medium"
"1236" "5/9/2016" 27 1564 "aco" "medium"
"1237" "5/9/2016" 27 1578 "aco" "medium"
"1238" "4/12/2016" 27 1581 "aco" "medium"
"1239" "4/27/2016" 27.5 1637 "aco" "medium"
"1240" "5/3/2016" 27.5 1640 "aco" "medium"
"1241" "5/3/2016" 27.5 1782 "aco" "medium"
"1242" "4/12/2016" 27 1813 "aco" "medium"
"1243" "04/06/19" 11 143 "ham" "medium"
"1244" "04/06/19" 11 163 "ham" "medium"
"1245" "04/06/19" 11 185 "ham" "medium"
"1246" "04/06/19" 11 214 "ham" "medium"
"1247" "04/06/19" 11 152 "ham" "medium"
"1248" "04/06/19" 11 153 "ham" "medium"
"1249" "04/06/19" 11 155 "ham" "medium"
"1250" "04/06/19" 11 202 "ham" "medium"
"1251" "04/06/19" 11 207 "ham" "medium"
"1252" "05/28/2019" 11 78 "ham" "medium"
"1253" "05/28/2019" 11 85 "ham" "medium"
"1254" "05/28/2019" 11 86 "ham" "medium"
"1255" "05/28/2019" 11 95 "ham" "medium"
"1256" "05/28/2019" 11 100 "ham" "medium"
"1257" "14/08/20" 11.25 137 "ham" "medium"
"1258" "14/08/20" 11.25 124 "ham" "medium"
"1259" "14/08/20" 11.25 142 "ham" "medium"
"1260" "14/08/20" 11.25 152 "ham" "medium"
"1261" "19/06/20" 11.25 94 "ham" "medium"
"1262" "19/06/20" 11.25 120 "ham" "medium"
"1263" "19/06/20" 11.25 123 "ham" "medium"
"1264" "19/06/20" 11.25 125 "ham" "medium"
"1265" "19/06/20" 11.25 140 "ham" "medium"
"1266" "19/06/20" 11.25 155 "ham" "medium"
"1267" "19/06/20" 11.25 159 "ham" "medium"
"1268" "19/06/20" 11.25 164 "ham" "medium"
"1269" "19/06/20" 11.25 167 "ham" "medium"
"1270" "26/06/20" 11.25 123 "ham" "medium"
"1271" "26/06/20" 11.25 131 "ham" "medium"
"1272" "26/06/20" 11.25 137 "ham" "medium"
"1273" "26/06/20" 11.25 143 "ham" "medium"
"1274" "26/06/20" 11.25 149 "ham" "medium"
"1275" "26/06/20" 11.25 150 "ham" "medium"
"1276" "26/06/20" 11.25 154 "ham" "medium"
"1277" "26/06/20" 11.25 155 "ham" "medium"
"1278" "26/06/20" 11.25 156 "ham" "medium"
"1279" "26/06/20" 11.25 162 "ham" "medium"
"1280" "26/06/20" 11.25 166 "ham" "medium"
"1281" "03/20/2019" 11.5 189 "ham" "medium"
"1282" "03/20/2019" 11.5 172 "ham" "medium"
"1283" "03/20/2019" 11.5 175 "ham" "medium"
"1284" "03/20/2019" 11.5 181 "ham" "medium"
"1285" "03/20/2019" 11.5 182 "ham" "medium"
"1286" "03/20/2019" 11.5 184 "ham" "medium"
"1287" "03/20/2019" 11.5 188 "ham" "medium"
"1288" "03/20/2019" 11.5 190 "ham" "medium"
"1289" "03/20/2019" 11.5 204 "ham" "medium"
"1290" "03/20/2019" 11.5 209 "ham" "medium"
"1291" "07/01/19" 12 126 "ham" "medium"
"1292" "07/01/19" 12 152 "ham" "medium"
"1293" "07/01/19" 12 143 "ham" "medium"
"1294" "07/01/19" 12 145 "ham" "medium"
"1295" "07/01/19" 12 161 "ham" "medium"
"1296" "07/01/19" 12 165 "ham" "medium"
"1297" "07/01/19" 12 166 "ham" "medium"
"1298" "07/01/19" 12 175 "ham" "medium"
"1299" "07/01/19" 12 178 "ham" "medium"
"1300" "07/01/19" 12 196 "ham" "medium"
"1301" "07/01/19" 12 202 "ham" "medium"
"1302" "10/12/19" 12 145 "ham" "medium"
"1303" "10/12/19" 12 152 "ham" "medium"
"1304" "10/12/19" 12 162 "ham" "medium"
"1305" "10/12/19" 12 167 "ham" "medium"
"1306" "10/12/19" 12 174 "ham" "medium"
"1307" "10/12/19" 12 184 "ham" "medium"
"1308" "11/03/19" 12 195 "ham" "medium"
"1309" "11/03/19" 12 204 "ham" "medium"
"1310" "11/03/19" 12 207 "ham" "medium"
"1311" "11/03/19" 12 214 "ham" "medium"
"1312" "11/03/19" 12 220 "ham" "medium"
"1313" "11/03/19" 12 230 "ham" "medium"
"1314" "11/03/19" 12 231 "ham" "medium"
"1315" "11/03/19" 12 256 "ham" "medium"
"1316" "16/10/19" 12 160 "ham" "medium"
"1317" "16/10/19" 12 215 "ham" "medium"
"1318" "16/10/19" 12 227 "ham" "medium"
"1319" "16/10/19" 12 174 "ham" "medium"
"1320" "16/10/19" 12 176 "ham" "medium"
"1321" "16/10/19" 12 182 "ham" "medium"
"1322" "16/10/19" 12 185 "ham" "medium"
"1323" "16/10/19" 12 187 "ham" "medium"
"1324" "16/10/19" 12 198 "ham" "medium"
"1325" "16/10/19" 12 205 "ham" "medium"
"1326" "31/07/19" 12 81 "ham" "medium"
"1327" "31/07/19" 12 96 "ham" "medium"
"1328" "31/07/19" 12 107 "ham" "medium"
"1329" "31/07/19" 12 50 "ham" "medium"
"1330" "31/07/19" 12 54 "ham" "medium"
"1331" "31/07/19" 12 75 "ham" "medium"
"1332" "31/07/19" 12 76 "ham" "medium"
"1333" "31/07/19" 12 83 "ham" "medium"
"1334" "31/07/19" 12 86 "ham" "medium"
"1335" "31/07/19" 12 87 "ham" "medium"
"1336" "05/06/20" 12.25 240 "ham" "medium"
"1337" "05/06/20" 12.25 273 "ham" "medium"
"1338" "05/06/20" 12.25 288 "ham" "medium"
"1339" "05/06/20" 12.25 288 "ham" "medium"
"1340" "05/06/20" 12.25 293 "ham" "medium"
"1341" "05/06/20" 12.25 301 "ham" "medium"
"1342" "05/06/20" 12.25 308 "ham" "medium"
"1343" "05/06/20" 12.25 318 "ham" "medium"
"1344" "05/06/20" 12.25 318 "ham" "medium"
"1345" "05/06/20" 12.25 326 "ham" "medium"
"1346" "05/06/20" 12.25 337 "ham" "medium"
"1347" "05/06/20" 12.25 342 "ham" "medium"
"1348" "05/06/20" 12.25 348 "ham" "medium"
"1349" "05/06/20" 12.25 362 "ham" "medium"
"1350" "05/06/20" 12.25 367 "ham" "medium"
"1351" "05/06/20" 12.25 389 "ham" "medium"
"1352" "12/06/20" 12.25 181 "ham" "medium"
"1353" "12/06/20" 12.25 185 "ham" "medium"
"1354" "12/06/20" 12.25 225 "ham" "medium"
"1355" "12/06/20" 12.25 237 "ham" "medium"
"1356" "12/06/20" 12.25 226 "ham" "medium"
"1357" "12/06/20" 12.25 264 "ham" "medium"
"1358" "12/06/20" 12.25 274 "ham" "medium"
"1359" "12/06/20" 12.25 307 "ham" "medium"
"1360" "12/06/20" 12.25 307 "ham" "medium"
"1361" "12/06/20" 12.25 308 "ham" "medium"
"1362" "12/06/20" 12.25 313 "ham" "medium"
"1363" "12/06/20" 12.25 334 "ham" "medium"
"1364" "12/06/20" 12.25 335 "ham" "medium"
"1365" "12/06/20" 12.25 392 "ham" "medium"
"1366" "18/06/20" 12.25 170 "ham" "medium"
"1367" "18/06/20" 12.25 223 "ham" "medium"
"1368" "18/06/20" 12.25 245 "ham" "medium"
"1369" "18/06/20" 12.25 245 "ham" "medium"
"1370" "18/06/20" 12.25 246 "ham" "medium"
"1371" "18/06/20" 12.25 263 "ham" "medium"
"1372" "18/06/20" 12.25 281 "ham" "medium"
"1373" "18/06/20" 12.25 287 "ham" "medium"
"1374" "18/06/20" 12.25 298 "ham" "medium"
"1375" "18/06/20" 12.25 303 "ham" "medium"
"1376" "18/06/20" 12.25 310 "ham" "medium"
"1377" "18/06/20" 12.25 337 "ham" "medium"
"1378" "19/08/20" 12.25 266 "ham" "medium"
"1379" "19/08/20" 12.25 278 "ham" "medium"
"1380" "19/08/20" 12.25 300 "ham" "medium"
"1381" "19/08/20" 12.25 306 "ham" "medium"
"1382" "19/08/20" 12.25 309 "ham" "medium"
"1383" "19/08/20" 12.25 350 "ham" "medium"
"1384" "19/08/20" 12.25 363 "ham" "medium"
"1385" "19/08/20" 12.25 366 "ham" "medium"
"1386" "19/08/20" 12.25 375 "ham" "medium"
"1387" "19/08/20" 12.25 382 "ham" "medium"
"1388" "19/08/20" 12.25 385 "ham" "medium"
"1389" "19/08/20" 12.25 211 "ham" "medium"
"1390" "19/08/20" 12.25 289 "ham" "medium"
"1391" "19/08/20" 12.25 313 "ham" "medium"
"1392" "19/08/20" 12.25 325 "ham" "medium"
"1393" "19/08/20" 12.25 373 "ham" "medium"
"1394" "19/08/20" 12.25 411 "ham" "medium"
"1395" "26/06/20" 12.25 348 "ham" "medium"
"1396" "26/06/20" 12.25 349 "ham" "medium"
"1397" "26/06/20" 12.25 390 "ham" "medium"
"1398" "26/06/20" 12.25 406 "ham" "medium"
"1399" "26/06/20" 12.25 412 "ham" "medium"
"1400" "26/06/20" 12.25 416 "ham" "medium"
"1401" "26/06/20" 12.25 430 "ham" "medium"
"1402" "26/06/20" 12.25 433 "ham" "medium"
"1403" "26/06/20" 12.25 442 "ham" "medium"
"1404" "26/06/20" 12.25 452 "ham" "medium"
"1405" "26/06/20" 12.25 454 "ham" "medium"
"1406" "26/06/20" 12.25 357 "ham" "medium"
"1407" "26/06/20" 12.25 376 "ham" "medium"
"1408" "02/12/18" 12.5 345 "ham" "medium"
"1409" "02/12/18" 12.5 345 "ham" "medium"
"1410" "02/12/18" 12.5 347 "ham" "medium"
"1411" "02/12/18" 12.5 367 "ham" "medium"
"1412" "02/12/18" 12.5 363 "ham" "medium"
"1413" "02/12/18" 12.5 368 "ham" "medium"
"1414" "02/12/18" 12.5 388 "ham" "medium"
"1415" "02/12/18" 12.5 406 "ham" "medium"
"1416" "02/12/18" 12.5 417 "ham" "medium"
"1417" "02/12/18" 12.5 421 "ham" "medium"
"1418" "2/13/2018" 12.5 411 "ham" "medium"
"1419" "2/13/2018" 12.5 424 "ham" "medium"
"1420" "2/13/2018" 12.5 426 "ham" "medium"
"1421" "2/13/2018" 12.5 479 "ham" "medium"
"1422" "2/13/2018" 12.5 481 "ham" "medium"
"1423" "2/13/2018" 12.5 554 "ham" "medium"
"1424" "03/05/18" 12.5 349 "ham" "medium"
"1425" "03/05/18" 12.5 357 "ham" "medium"
"1426" "03/05/18" 12.5 355 "ham" "medium"
"1427" "03/05/18" 12.5 359 "ham" "medium"
"1428" "03/05/18" 12.5 373 "ham" "medium"
"1429" "03/05/18" 12.5 384 "ham" "medium"
"1430" "03/05/18" 12.5 392 "ham" "medium"
"1431" "03/05/18" 12.5 391 "ham" "medium"
"1432" "03/05/18" 12.5 396 "ham" "medium"
"1433" "03/05/18" 12.5 406 "ham" "medium"
"1434" "03/05/18" 12.5 430 "ham" "medium"
"1435" "03/05/18" 12.5 433 "ham" "medium"
"1436" "04/12/19" 13 157 "ham" "medium"
"1437" "04/12/19" 13 187 "ham" "medium"
"1438" "04/12/19" 13 188 "ham" "medium"
"1439" "04/12/19" 13 210 "ham" "medium"
"1440" "04/12/19" 13 215 "ham" "medium"
"1441" "04/12/19" 13 222 "ham" "medium"
"1442" "04/12/19" 13 225 "ham" "medium"
"1443" "04/12/19" 13 234 "ham" "medium"
"1444" "04/12/19" 13 237 "ham" "medium"
"1445" "04/12/19" 13 265 "ham" "medium"
"1446" "05/29/2019" 13 440 "ham" "medium"
"1447" "05/29/2019" 13 461 "ham" "medium"
"1448" "05/29/2019" 13 502 "ham" "medium"
"1449" "05/29/2019" 13 574 "ham" "medium"
"1450" "05/29/2019" 13 532 "ham" "medium"
"1451" "05/29/2019" 13 536 "ham" "medium"
"1452" "05/29/2019" 13 561 "ham" "medium"
"1453" "05/29/2019" 13 564 "ham" "medium"
"1454" "09/10/19" 13 388 "ham" "medium"
"1455" "09/10/19" 13 417 "ham" "medium"
"1456" "09/10/19" 13 535 "ham" "medium"
"1457" "09/10/19" 13 587 "ham" "medium"
"1458" "09/10/19" 13 645 "ham" "medium"
"1459" "03/07/20" 13.25 705 "ham" "medium"
"1460" "03/07/20" 13.25 715 "ham" "medium"
"1461" "03/07/20" 13.25 742 "ham" "medium"
"1462" "03/07/20" 13.25 759 "ham" "medium"
"1463" "03/07/20" 13.25 790 "ham" "medium"
"1464" "03/07/20" 13.25 814 "ham" "medium"
"1465" "03/07/20" 13.25 820 "ham" "medium"
"1466" "03/07/20" 13.25 830 "ham" "medium"
"1467" "03/07/20" 13.25 854 "ham" "medium"
"1468" "03/07/20" 13.25 856 "ham" "medium"
"1469" "03/07/20" 13.25 858 "ham" "medium"
"1470" "03/07/20" 13.25 881 "ham" "medium"
"1471" "03/07/20" 13.25 915 "ham" "medium"
"1472" "03/07/20" 13.25 941 "ham" "medium"
"1473" "03/07/20" 13.25 995 "ham" "medium"
"1474" "11/08/20" 13.25 549 "ham" "medium"
"1475" "11/08/20" 13.25 603 "ham" "medium"
"1476" "11/08/20" 13.25 638 "ham" "medium"
"1477" "11/08/20" 13.25 657 "ham" "medium"
"1478" "11/08/20" 13.25 659 "ham" "medium"
"1479" "11/08/20" 13.25 688 "ham" "medium"
"1480" "11/08/20" 13.25 714 "ham" "medium"
"1481" "11/08/20" 13.25 722 "ham" "medium"
"1482" "11/08/20" 13.25 780 "ham" "medium"
"1483" "11/08/20" 13.25 800 "ham" "medium"
"1484" "11/08/20" 13.25 792 "ham" "medium"
"1485" "11/08/20" 13.25 793 "ham" "medium"
"1486" "11/08/20" 13.25 798 "ham" "medium"
"1487" "11/08/20" 13.25 920 "ham" "medium"
"1488" "20/08/20" 13.25 744 "ham" "medium"
"1489" "20/08/20" 13.25 744 "ham" "medium"
"1490" "20/08/20" 13.25 779 "ham" "medium"
"1491" "20/08/20" 13.25 790 "ham" "medium"
"1492" "20/08/20" 13.25 854 "ham" "medium"
"1493" "20/08/20" 13.25 877 "ham" "medium"
"1494" "20/08/20" 13.25 570 "ham" "medium"
"1495" "20/08/20" 13.25 648 "ham" "medium"
"1496" "20/08/20" 13.25 823 "ham" "medium"
"1497" "20/08/20" 13.25 1017 "ham" "medium"
"1498" "2/14/2018" 13.5 795 "ham" "medium"
"1499" "2/14/2018" 13.5 807 "ham" "medium"
"1500" "2/14/2018" 13.5 857 "ham" "medium"
"1501" "2/14/2018" 13.5 896 "ham" "medium"
"1502" "2/14/2018" 13.5 924 "ham" "medium"
"1503" "2/14/2018" 13.5 973 "ham" "medium"
"1504" "2/14/2018" 13.5 984 "ham" "medium"
"1505" "2/14/2018" 13.5 989 "ham" "medium"
"1506" "2/14/2018" 13.5 1033 "ham" "medium"
"1507" "2/14/2018" 13.5 1060 "ham" "medium"
"1508" "2/14/2018" 13.5 1062 "ham" "medium"
"1509" "2/14/2018" 13.5 1100 "ham" "medium"
"1510" "2/14/2018" 13.5 1129 "ham" "medium"
"1511" "2/21/2018" 13.5 902 "ham" "medium"
"1512" "2/21/2018" 13.5 922 "ham" "medium"
"1513" "2/21/2018" 13.5 955 "ham" "medium"
"1514" "2/21/2018" 13.5 990 "ham" "medium"
"1515" "2/21/2018" 13.5 1041 "ham" "medium"
"1516" "2/21/2018" 13.5 1056 "ham" "medium"
"1517" "2/21/2018" 13.5 1123 "ham" "medium"
"1518" "5/17/2018" 13.5 920 "ham" "medium"
"1519" "5/17/2018" 13.5 936 "ham" "medium"
"1520" "5/17/2018" 13.5 968 "ham" "medium"
"1521" "5/17/2018" 13.5 1006 "ham" "medium"
"1522" "5/17/2018" 13.5 1056 "ham" "medium"
"1523" "5/28/2018" 13.5 417 "ham" "medium"
"1524" "5/28/2018" 13.5 749 "ham" "medium"
"1525" "5/28/2018" 13.5 847 "ham" "medium"
"1526" "5/28/2018" 13.5 861 "ham" "medium"
"1527" "5/28/2018" 13.5 961 "ham" "medium"
"1528" "5/28/2018" 13.5 988 "ham" "medium"
"1529" "5/28/2018" 13.5 1098 "ham" "medium"
"1530" "5/30/2018" 14.5 1111 "ham" "medium"
"1531" "5/30/2018" 14.5 1130 "ham" "medium"
"1532" "5/30/2018" 14.5 1168 "ham" "medium"
"1533" "5/30/2018" 14.5 1168 "ham" "medium"
"1534" "5/30/2018" 14.5 1248 "ham" "medium"
"1535" "5/30/2018" 14.5 1272 "ham" "medium"
"1536" "5/30/2018" 14.5 1468 "ham" "medium"
"1537" "5/30/2018" 14.5 1498 "ham" "medium"
"1538" "5/30/2018" 14.5 1679 "ham" "medium"
"1539" "5/30/2018" 14.5 1697 "ham" "medium"
"1540" "10/21/2018" 15 665 "ham" "medium"
"1541" "10/21/2018" 15 805 "ham" "medium"
"1542" "10/21/2018" 15 807 "ham" "medium"
"1543" "10/21/2018" 15 832 "ham" "medium"
"1544" "10/21/2018" 15 1017 "ham" "medium"
"1545" "10/21/2018" 15 1115 "ham" "medium"
"1546" "08/11/17" 23.5 450 "aco" "medium"
"1547" "08/11/17" 23.5 465 "aco" "medium"
"1548" "09/04/17" 24.5 861 "aco" "medium"
"1549" "09/04/17" 24.5 878 "aco" "medium"
"1550" "09/04/17" 24.5 935 "aco" "medium"
"1551" "9/14/2017" 23 470 "aco" "medium"
"1552" "9/14/2017" 23 500 "aco" "medium"
"1553" "10/09/17" 26 1635 "aco" "medium"
"1554" "10/09/17" 26 1680 "aco" "medium"
"1555" "10/11/17" 21.5 320 "aco" "medium"
"1556" "10/11/17" 21.5 322 "aco" "medium"
"1557" "10/11/17" 21.5 454 "aco" "medium"
"1558" "10/11/17" 21.5 478 "aco" "medium"
"1559" "10/11/17" 21.5 483 "aco" "medium"
"1560" "10/16/2017" 23.5 774 "aco" "medium"
"1561" "11/13/2017" 25.5 1244 "aco" "medium"
"1562" "11/13/2017" 25.5 1272 "aco" "medium"
"1563" "12/04/17" 24.5 852 "aco" "medium"
"1564" "12/04/17" 24.5 883 "aco" "medium"
"1565" "12/04/17" 24.5 970 "aco" "medium"
"1566" "12/06/17" 21 456 "aco" "medium"
"1567" "12/08/17" 20.5 336 "aco" "medium"
"1568" "12/08/17" 20.5 338 "aco" "medium"
"1569" "12/08/17" 20.5 367 "aco" "medium"
"1570" "12/15/2017" 21.5 430 "aco" "medium"
"1571" "12/15/2017" 22 506 "aco" "medium"
"1572" "12/15/2017" 22 572 "aco" "medium"
"1573" "5/25/2018" 22 348 "aco" "medium"
"1574" "5/25/2018" 22 369 "aco" "medium"
"1575" "5/25/2018" 22 381 "aco" "medium"
"1576" "5/30/2018" 22 503 "aco" "medium"
"1577" "5/30/2018" 22 512 "aco" "medium"
"1578" "5/31/2018" 22.5 430 "aco" "medium"
"1579" "5/31/2018" 22.5 482 "aco" "medium"
"1580" "5/31/2018" 22.5 493 "aco" "medium"
"1581" "06/04/18" 24.5 734 "aco" "medium"
"1582" "06/04/18" 24.5 776 "aco" "medium"
"1583" "06/04/18" 25 954 "aco" "medium"
"1584" "06/04/18" 25 982 "aco" "medium"
"1585" "06/04/18" 25 1016 "aco" "medium"
"1586" "6/22/2018" 21.5 467 "aco" "medium"
"1587" "6/22/2018" 21.5 488 "aco" "medium"
"1588" "6/22/2018" 21.5 510 "aco" "medium"
"1589" "02/08/19" 22.5 680 "aco" "medium"
"1590" "07/10/19" 23.5 601 "aco" "medium"
"1591" "12/07/19" 21.5 414 "aco" "medium"
"1592" "12/07/19" 21.5 437 "aco" "medium"
"1593" "12/07/19" 23.5 858 "aco" "medium"
"1594" "12/07/19" 23.5 865 "aco" "medium"
"1595" "12/12/19" 22.5 481 "aco" "medium"
"1596" "12/12/19" 22.5 554 "aco" "medium"
"1597" "12/12/19" 22.5 616 "aco" "medium"
"1598" "02/07/20" 22.5 568 "aco" "medium"
"1599" "02/07/20" 22.5 592 "aco" "medium"
"1600" "04/08/20" 25.5 1234 "aco" "medium"
"1601" "04/08/20" 25.5 1253 "aco" "medium"
"1602" "04/08/20" 25.5 1257 "aco" "medium"
"1603" "07/08/20" 23.5 712 "aco" "medium"
"1604" "07/08/20" 23.5 826 "aco" "medium"
"1605" "07/08/20" 23.5 828 "aco" "medium"
"1606" "15/07/20" 21.5 480 "aco" "medium"
"1607" "15/07/20" 21.5 519 "aco" "medium"
"1608" "15/07/20" 21.5 520 "aco" "medium"
"1609" "17/07/20" 21.5 358 "aco" "medium"
"1610" "17/07/20" 21.5 376 "aco" "medium"
"1611" "18/10/19" 23 686 "aco" "medium"
"1612" "18/10/19" 23 728 "aco" "medium"
"1613" "20-08-2020 1 femelle " 22.5 543 "aco" "medium"
"1614" "20-08-2020 1 femelle " 22.5 573 "aco" "medium"
"1615" "20-08-2020 1 femelle " 22.5 613 "aco" "medium"
"1616" "27/07/20-femelle1 (faite en dernier)" 26.5 1450 "aco" "medium"
"1617" "27/07/20-femelle1 (faite en dernier)" 26.5 1464 "aco" "medium"
"1618" "27/07/20-femelle1 (faite en quatrième)" 26.5 1132 "aco" "medium"
"1619" "27/07/20-femelle1 (faite en quatrième)" 26.5 1256 "aco" "medium"
"1620" "27/07/20-femelle1 (faite en quatrième)" 26.5 1431 "aco" "medium"
"1621" "27/07/20-femelle3 (faite en troisième)" 24.5 972 "aco" "medium"
"1622" "27/07/20-femelle3 (faite en troisième)" 24.5 1048 "aco" "medium"
"1623" "27/07/20-femelle4 (faite en second)" 24.5 849 "aco" "medium"
"1624" "27/07/20-femelle5 (faite en premier)" 24.5 743 "aco" "medium"
"1625" "27/07/20-femelle5 (faite en premier)" 24.5 821 "aco" "medium"
"1626" "29/07/19" 24.5 1014 "aco" "medium"
"1627" "29/07/19" 24.5 1023 "aco" "medium"
"1628" "28/08/20" 21.5 416 "aco" "medium"
"1629" "28/08/20" 21.5 416 "aco" "medium"
"1630" "28/08/20" 21.5 422 "aco" "medium"
"1631" "14/09/20" 24.5 772 "aco" "medium"
"1632" "14/09/20" 24.5 1044 "aco" "medium"
"1633" "24/06/20" 20.5 658 "ger" "medium"
"1634" "24/06/20" 20.5 661 "ger" "medium"
"1635" "24/06/20" 20.5 695 "ger" "medium"
"1636" "24/06/20" 20.5 600 "ger" "medium"
"1637" "24/06/20" 20.5 602 "ger" "medium"
"1638" "24/06/20" 20.5 724 "ger" "medium"
"1639" "24/06/20" 21.5 967 "ger" "medium"
"1640" "24/06/20" 21.5 988 "ger" "medium"
"1641" "24/06/20" 21.5 1067 "ger" "medium"
"1642" "24/06/20" 21.5 1094 "ger" "medium"
"1643" "24/06/20" 21.5 1007 "ger" "medium"
"1644" "24/06/20" 21.5 967 "ger" "medium"
"1645" "18/08/20" 20.5 577 "ger" "medium"
"1646" "18/08/20" 20.5 615 "ger" "medium"
"1647" "18/08/20" 20.5 618 "ger" "medium"
"1648" "18/08/20" 20.5 646 "ger" "medium"
"1649" "18/08/20" 20.5 657 "ger" "medium"
"1650" "18/08/20" 21.5 781 "ger" "medium"
"1651" "18/08/20" 21.5 824 "ger" "medium"
"1652" "18/08/20" 21.5 856 "ger" "medium"
"1653" "18/08/20" 21.5 1099 "ger" "medium"
"1654" "01/09/20" 20.5 530 "ger" "medium"
"1655" "01/09/20" 20.5 667 "ger" "medium"
"1656" "01/09/20" 20.5 676 "ger" "medium"
"1657" "01/09/20" 20.5 615 "ger" "medium"
"1658" "01/09/20" 20.5 626 "ger" "medium"
"1659" "01/09/20" 20.5 700 "ger" "medium"
"1660" "01/09/20" 20.5 703 "ger" "medium"
"1661" "01/09/20" 20.5 434 "ger" "medium"
"1662" "07/09/20" 20.5 610 "ger" "medium"
"1663" "07/09/20" 20.5 629 "ger" "medium"
"1664" "07/09/20" 20.5 631 "ger" "medium"
"1665" "07/09/20" 20.5 639 "ger" "medium"
"1666" "07/09/20" 20.5 733 "ger" "medium"
"1667" "07/09/20" 20.5 671 "ger" "medium"
"1668" "07/09/20" 20.5 529 "ger" "medium"
"1669" "07/09/20" 20.5 550 "ger" "medium"
"1670" "2/27/2018" 15 314 "mus" "medium"
"1671" "2/27/2018" 15 421 "mus" "medium"
"1672" "2/27/2018" 15 330 "mus" "medium"
"1673" "2/27/2018" 15 381 "mus" "medium"
"1674" "2/27/2018" 15 351 "mus" "medium"
"1675" "2/27/2018" 15 355 "mus" "medium"
"1676" "2/27/2018" 15 406 "mus" "medium"
"1677" "2/27/2018" 15 405 "mus" "medium"
"1678" "2/27/2018" 15 387 "mus" "medium"
"1679" "2/27/2018" 15 390 "mus" "medium"
"1680" "2/27/2018" 15 389 "mus" "medium"
"1681" "2/27/2018" 15 362 "mus" "medium"
"1682" "2/27/2018" 15 362 "mus" "medium"
"1683" "2/27/2018" 15 364 "mus" "medium"
"1684" "2/27/2018" 15 364 "mus" "medium"
"1685" "2/27/2018" 15 367 "mus" "medium"
"1686" "03/07/18" 15 355 "mus" "medium"
"1687" "03/07/18" 15 360 "mus" "medium"
"1688" "03/07/18" 15 364 "mus" "medium"
"1689" "03/07/18" 15 369 "mus" "medium"
"1690" "03/07/18" 15 376 "mus" "medium"
"1691" "03/07/18" 15 387 "mus" "medium"
"1692" "03/07/18" 15 383 "mus" "medium"
"1693" "03/07/18" 15 396 "mus" "medium"
"1694" "03/07/18" 15 408 "mus" "medium"
"1695" "03/07/18" 15 341 "mus" "medium"
"1696" "03/07/18" 15 341 "mus" "medium"
"1697" "03/07/18" 15 347 "mus" "medium"
"1698" "03/07/18" 15 345 "mus" "medium"
"1699" "03/07/18" 15 341 "mus" "medium"
"1700" "03/09/18" 16 567 "mus" "medium"
"1701" "03/09/18" 16 596 "mus" "medium"
"1702" "03/09/18" 16 612 "mus" "medium"
"1703" "03/09/18" 16 615 "mus" "medium"
"1704" "03/09/18" 16 623 "mus" "medium"
"1705" "03/09/18" 16 624 "mus" "medium"
"1706" "03/09/18" 16 632 "mus" "medium"
"1707" "03/09/18" 16 635 "mus" "medium"
"1708" "03/09/18" 16 519 "mus" "medium"
"1709" "03/09/18" 16 539 "mus" "medium"
"1710" "03/09/18" 16 453 "mus" "medium"
"1711" "3/15/2018" 16 300 "mus" "medium"
"1712" "3/15/2018" 16 297 "mus" "medium"
"1713" "3/15/2018" 16 355 "mus" "medium"
"1714" "3/15/2018" 16 331 "mus" "medium"
"1715" "3/15/2018" 16 332 "mus" "medium"
"1716" "3/15/2018" 16 326 "mus" "medium"
"1717" "3/15/2018" 16 329 "mus" "medium"
"1718" "3/15/2018" 16 310 "mus" "medium"
"1719" "3/15/2018" 16 310 "mus" "medium"
"1720" "3/15/2018" 16 315 "mus" "medium"
"1721" "3/15/2018" 16 316 "mus" "medium"
"1722" "3/15/2018" 16 317 "mus" "medium"
"1723" "3/15/2018" 16 340 "mus" "medium"
"1724" "3/15/2018" 16 340 "mus" "medium"
"1725" "3/15/2018" 16 293 "mus" "medium"
"1726" "3/23/2018" 17 878 "mus" "medium"
"1727" "3/23/2018" 17 879 "mus" "medium"
"1728" "3/23/2018" 17 870 "mus" "medium"
"1729" "3/23/2018" 17 777 "mus" "medium"
"1730" "3/23/2018" 17 773 "mus" "medium"
"1731" "3/23/2018" 17 779 "mus" "medium"
"1732" "3/23/2018" 17 808 "mus" "medium"
"1733" "3/23/2018" 17 806 "mus" "medium"
"1734" "3/23/2018" 17 854 "mus" "medium"
"1735" "3/23/2018" 17 854 "mus" "medium"
"1736" "3/23/2018" 17 750 "mus" "medium"
"1737" "3/23/2018" 17 744 "mus" "medium"
"1738" "3/23/2018" 17 733 "mus" "medium"
"1739" "3/23/2018" 17 711 "mus" "medium"
"1740" "3/23/2018" 17 825 "mus" "medium"
"1741" "3/23/2018" 17 842 "mus" "medium"
"1742" "3/23/2018" 17 761 "mus" "medium"
"1743" "06/08/18" 16 539 "mus" "medium"
"1744" "06/08/18" 16 506 "mus" "medium"
"1745" "06/08/18" 16 498 "mus" "medium"
"1746" "06/08/18" 16 499 "mus" "medium"
"1747" "06/08/18" 16 570 "mus" "medium"
"1748" "06/08/18" 16 573 "mus" "medium"
"1749" "06/08/18" 16 575 "mus" "medium"
"1750" "06/08/18" 16 577 "mus" "medium"
"1751" "06/08/18" 16 549 "mus" "medium"
"1752" "06/08/18" 16 553 "mus" "medium"
"1753" "06/08/18" 16 557 "mus" "medium"
"1754" "06/08/18" 16 528 "mus" "medium"
"1755" "06/08/18" 16 532 "mus" "medium"
"1756" "06/08/18" 16 516 "mus" "medium"
"1757" "6/14/2018" 15 341 "mus" "medium"
"1758" "6/14/2018" 15 345 "mus" "medium"
"1759" "6/14/2018" 15 395 "mus" "medium"
"1760" "6/14/2018" 15 396 "mus" "medium"
"1761" "6/14/2018" 15 373 "mus" "medium"
"1762" "6/14/2018" 15 373 "mus" "medium"
"1763" "6/14/2018" 15 375 "mus" "medium"
"1764" "6/14/2018" 15 379 "mus" "medium"
"1765" "6/14/2018" 15 382 "mus" "medium"
"1766" "6/14/2018" 15 384 "mus" "medium"
"1767" "6/14/2018" 15 377 "mus" "medium"
"1768" "6/14/2018" 15 404 "mus" "medium"
"1769" "6/15/2018" 15.5 470 "mus" "medium"
"1770" "6/15/2018" 15.5 490 "mus" "medium"
"1771" "6/15/2018" 15.5 494 "mus" "medium"
"1772" "6/15/2018" 15.5 450 "mus" "medium"
"1773" "6/15/2018" 15.5 459 "mus" "medium"
"1774" "6/15/2018" 15.5 428 "mus" "medium"
"1775" "6/15/2018" 15.5 417 "mus" "medium"
"1776" "6/15/2018" 15.5 393 "mus" "medium"
"1777" "6/15/2018" 15.5 403 "mus" "medium"
"1778" "6/15/2018" 15.5 344 "mus" "medium"
"1779" "6/15/2018" 15.5 323 "mus" "medium"
"1780" "7/13/2018" 17 782 "mus" "medium"
"1781" "7/13/2018" 17 825 "mus" "medium"
"1782" "7/13/2018" 17 825 "mus" "medium"
"1783" "7/13/2018" 17 853 "mus" "medium"
"1784" "7/13/2018" 17 871 "mus" "medium"
"1785" "7/13/2018" 17 890 "mus" "medium"
"1786" "7/13/2018" 17 894 "mus" "medium"
"1787" "7/13/2018" 17 923 "mus" "medium"
"1788" "7/13/2018" 17 935 "mus" "medium"
"1789" "7/13/2018" 17 974 "mus" "medium"
"1790" "7/13/2018" 17 1018 "mus" "medium"
"1791" "7/13/2018" 17 1030 "mus" "medium"
"1792" "7/27/2018" 14.5 330 "mus" "medium"
"1793" "7/27/2018" 14.5 343 "mus" "medium"
"1794" "7/27/2018" 14.5 360 "mus" "medium"
"1795" "7/27/2018" 14.5 383 "mus" "medium"
"1796" "7/27/2018" 14.5 390 "mus" "medium"
"1797" "7/27/2018" 14.5 392 "mus" "medium"
"1798" "7/27/2018" 14.5 391 "mus" "medium"
"1799" "7/27/2018" 14.5 393 "mus" "medium"
"1800" "7/27/2018" 14.5 403 "mus" "medium"
"1801" "7/27/2018" 14.5 403 "mus" "medium"
"1802" "7/27/2018" 14.5 405 "mus" "medium"
"1803" "7/27/2018" 14.5 406 "mus" "medium"
"1804" "7/27/2018" 14.5 407 "mus" "medium"
"1805" "7/27/2018" 14.5 411 "mus" "medium"
"1806" "7/27/2018" 14.5 412 "mus" "medium"
"1807" "7/27/2018" 14.5 412 "mus" "medium"
"1808" "7/27/2018" 14.5 435 "mus" "medium"
"1809" "10/08/18" 18.5 1075 "mus" "medium"
"1810" "10/08/18" 18.5 1272 "mus" "medium"
"1811" "10/08/18" 18.5 1280 "mus" "medium"
"1812" "10/08/18" 18.5 1298 "mus" "medium"
"1813" "10/08/18" 18.5 1330 "mus" "medium"
"1814" "10/08/18" 18.5 1357 "mus" "medium"
"1815" "10/08/18" 18.5 1360 "mus" "medium"
"1816" "10/08/18" 18.5 1417 "mus" "medium"
"1817" "10/08/18" 18.5 1427 "mus" "medium"
"1818" "10/08/18" 18.5 1430 "mus" "medium"
"1819" "10/08/18" 18.5 1480 "mus" "medium"
"1820" "10/08/18" 18.5 1485 "mus" "medium"
"1821" "10/08/18" 18.5 1493 "mus" "medium"
"1822" "10/08/18" 18.5 1676 "mus" "medium"
"1823" "10/16/2018" 14.5 167 "mus" "medium"
"1824" "10/16/2018" 14.5 200 "mus" "medium"
"1825" "10/16/2018" 14.5 201 "mus" "medium"
"1826" "10/16/2018" 14.5 218 "mus" "medium"
"1827" "10/16/2018" 14.5 229 "mus" "medium"
"1828" "10/16/2018" 14.5 230 "mus" "medium"
"1829" "10/16/2018" 14.5 245 "mus" "medium"
"1830" "10/16/2018" 14.5 250 "mus" "medium"
"1831" "10/16/2018" 14.5 254 "mus" "medium"
"1832" "10/16/2018" 14.5 263 "mus" "medium"
"1833" "10/16/2018" 14.5 264 "mus" "medium"
"1834" "10/16/2018" 14.5 267 "mus" "medium"
"1835" "10/12/18" 17.5 1087 "mus" "medium"
"1836" "10/12/18" 17.5 1251 "mus" "medium"
"1837" "10/12/18" 17.5 1256 "mus" "medium"
"1838" "10/12/18" 17.5 1292 "mus" "medium"
"1839" "10/12/18" 17.5 1333 "mus" "medium"
"1840" "10/12/18" 17.5 1340 "mus" "medium"
"1841" "10/12/18" 17.5 1400 "mus" "medium"
"1842" "02/05/19" 11.5 50 "mus" "medium"
"1843" "02/05/19" 11.5 55 "mus" "medium"
"1844" "02/05/19" 11.5 53 "mus" "medium"
"1845" "02/05/19" 11.5 56 "mus" "medium"
"1846" "02/05/19" 11.5 64 "mus" "medium"
"1847" "02/05/19" 11.5 67 "mus" "medium"
"1848" "02/05/19" 11.5 59 "mus" "medium"
"1849" "04/04/19" 19.5 1923 "mus" "medium"
"1850" "03/19/2019" 12.5 98 "mus" "medium"
"1851" "03/19/2019" 12.5 94 "mus" "medium"
"1852" "03/19/2019" 12.5 110 "mus" "medium"
"1853" "03/19/2019" 12.5 115 "mus" "medium"
"1854" "03/19/2019" 12.5 102 "mus" "medium"
"1855" "03/19/2019" 12.5 102 "mus" "medium"
"1856" "03/19/2019" 12.5 80 "mus" "medium"
"1857" "03/19/2019" 12.5 85 "mus" "medium"
"1858" "03/19/2019" 12.5 98 "mus" "medium"
"1859" "03/19/2019" 12.5 94 "mus" "medium"
"1860" "01/04/19" 19.5 1800 "mus" "medium"
"1861" "01/04/19" 19.5 1807 "mus" "medium"
"1862" "01/04/19" 19.5 1705 "mus" "medium"
"1863" "01/04/19" 19.5 1835 "mus" "medium"
"1864" "01/04/19" 19.5 2039 "mus" "medium"
"1865" "01/04/19" 19.5 1858 "mus" "medium"
"1866" "01/04/19" 19.5 1938 "mus" "medium"
"1867" "01/04/19" 19.5 1916 "mus" "medium"
"1868" "01/04/19" 19.5 1840 "mus" "medium"
"1869" "01/04/19" 19.5 2000 "mus" "medium"
"1870" "01/04/19" 19.5 1866 "mus" "medium"
"1871" "01/04/19" 19.5 1876 "mus" "medium"
"1872" "01/04/19" 19.5 1923 "mus" "medium"
"1873" "02/04/19" 13.5 153 "mus" "medium"
"1874" "02/04/19" 13.5 154 "mus" "medium"
"1875" "02/04/19" 13.5 156 "mus" "medium"
"1876" "02/04/19" 13.5 170 "mus" "medium"
"1877" "02/04/19" 13.5 174 "mus" "medium"
"1878" "02/04/19" 13.5 160 "mus" "medium"
"1879" "02/04/19" 13.5 163 "mus" "medium"
"1880" "02/04/19" 13.5 131 "mus" "medium"
"1881" "02/04/19" 13.5 134 "mus" "medium"
"1882" "02/04/19" 13.5 137 "mus" "medium"
"1883" "24/01/20" 14.5 293 "mus" "medium"
"1884" "24/01/20" 14.5 293.5 "mus" "medium"
"1885" "24/01/20" 14.5 302 "mus" "medium"
"1886" "24/01/20" 14.5 303 "mus" "medium"
"1887" "24/01/20" 14.5 307 "mus" "medium"
"1888" "24/01/20" 14.5 276 "mus" "medium"
"1889" "24/01/20" 14.5 313 "mus" "medium"
"1890" "24/01/20" 14.5 321 "mus" "medium"
"1891" "24/01/20" 14.5 326 "mus" "medium"
"1892" "24/01/20" 14.5 338 "mus" "medium"
"1893" "24/01/20" 14.5 332 "mus" "medium"
"1894" "24/01/20" 14.5 345 "mus" "medium"
"1895" "06/02/20" 14.5 268 "mus" "medium"
"1896" "06/02/20" 14.5 268 "mus" "medium"
"1897" "06/02/20" 14.5 305 "mus" "medium"
"1898" "06/02/20" 14.5 305 "mus" "medium"
"1899" "06/02/20" 14.5 301 "mus" "medium"
"1900" "06/02/20" 14.5 301 "mus" "medium"
"1901" "06/02/20" 14.5 286 "mus" "medium"
"1902" "06/02/20" 14.5 287 "mus" "medium"
"1903" "06/02/20" 14.5 291 "mus" "medium"
"1904" "06/02/20" 14.5 291 "mus" "medium"
"1905" "06/02/20" 14.5 291 "mus" "medium"
"1906" "06/02/20" 14.5 314 "mus" "medium"
"1907" "06/02/20" 14.5 321 "mus" "medium"
"1908" "06/02/20" 14.5 332 "mus" "medium"
"1909" "12/02/20" 15.5 442 "mus" "medium"
"1910" "12/02/20" 15.5 450 "mus" "medium"
"1911" "12/02/20" 15.5 458 "mus" "medium"
"1912" "12/02/20" 15.5 462 "mus" "medium"
"1913" "12/02/20" 15.5 462 "mus" "medium"
"1914" "12/02/20" 15.5 428 "mus" "medium"
"1915" "12/02/20" 15.5 428 "mus" "medium"
"1916" "12/02/20" 15.5 431 "mus" "medium"
"1917" "12/02/20" 15.5 434 "mus" "medium"
"1918" "12/02/20" 15.5 475 "mus" "medium"
"1919" "12/02/20" 15.5 507 "mus" "medium"
"1920" "12/02/20" 15.5 573 "mus" "medium"
"1921" "13/02/20" 14.5 270 "mus" "medium"
"1922" "13/02/20" 14.5 274 "mus" "medium"
"1923" "13/02/20" 14.5 287 "mus" "medium"
"1924" "13/02/20" 14.5 288 "mus" "medium"
"1925" "13/02/20" 14.5 296 "mus" "medium"
"1926" "13/02/20" 14.5 297 "mus" "medium"
"1927" "13/02/20" 14.5 317 "mus" "medium"
"1928" "13/02/20" 14.5 326 "mus" "medium"
"1929" "13/02/20" 14.5 263 "mus" "medium"
"1930" "13/02/20" 14.5 308 "mus" "medium"
"1931" "05/03/20" 15.5 664 "mus" "medium"
"1932" "05/03/20" 15.5 666 "mus" "medium"
"1933" "05/03/20" 15.5 558 "mus" "medium"
"1934" "05/03/20" 15.5 565 "mus" "medium"
"1935" "05/03/20" 15.5 683 "mus" "medium"
"1936" "05/03/20" 15.5 584 "mus" "medium"
"1937" "05/03/20" 15.5 648 "mus" "medium"
"1938" "04/09/20" 14.5 325 "mus" "ask_sophie(14.5( limite 15.0) )"
"1939" "04/09/20" 14.5 343 "mus" "ask_sophie(14.5( limite 15.0) )"
"1940" "04/09/20" 14.5 372 "mus" "ask_sophie(14.5( limite 15.0) )"
"1941" "04/09/20" 14.5 284 "mus" "ask_sophie(14.5( limite 15.0) )"
"1942" "04/09/20" 14.5 292 "mus" "ask_sophie(14.5( limite 15.0) )"
"1943" "04/09/20" 14.5 298 "mus" "ask_sophie(14.5( limite 15.0) )"
"1944" "04/09/20" 14.5 302 "mus" "ask_sophie(14.5( limite 15.0) )"
"1945" "04/09/20" 14.5 303 "mus" "ask_sophie(14.5( limite 15.0) )"
"1946" "04/09/20" 14.5 307 "mus" "ask_sophie(14.5( limite 15.0) )"
"1947" "04/09/20" 14.5 312 "mus" "ask_sophie(14.5( limite 15.0) )"
"1948" "04/09/20" 14.5 328 "mus" "ask_sophie(14.5( limite 15.0) )"
"1949" "04/09/20" 14.5 332 "mus" "ask_sophie(14.5( limite 15.0) )"
"1950" "04/09/20" 14.5 339 "mus" "ask_sophie(14.5( limite 15.0) )"
"1951" "11/09/20" 14.5 261 "mus" "medium"
"1952" "11/09/20" 14.5 261 "mus" "medium"
"1953" "11/09/20" 14.5 279 "mus" "medium"
"1954" "11/09/20" 14.5 279 "mus" "medium"
"1955" "11/09/20" 14.5 301 "mus" "medium"
"1956" "11/09/20" 14.5 303 "mus" "medium"
"1957" "11/09/20" 14.5 233 "mus" "medium"
"1958" "11/09/20" 14.5 274 "mus" "medium"
"1959" "11/09/20" 14.5 307 "mus" "medium"
"1960" "11/09/20" 14.5 324 "mus" "medium"
"1961" "11/09/20" 14.5 330 "mus" "medium"
"1962" "11/09/20" 14.5 337 "mus" "medium"
"1963" "18/09/20" 15.5 488 "mus" "medium"
"1964" "18/09/20" 15.5 490 "mus" "medium"
"1965" "18/09/20" 15.5 500 "mus" "medium"
"1966" "18/09/20" 15.5 500 "mus" "medium"
"1967" "18/09/20" 15.5 519 "mus" "medium"
"1968" "18/09/20" 15.5 520 "mus" "medium"
"1969" "18/09/20" 15.5 424 "mus" "medium"
"1970" "18/09/20" 15.5 432 "mus" "medium"
"1971" "18/09/20" 15.5 467 "mus" "medium"
"1972" "18/09/20" 15.5 493 "mus" "medium"
"1973" "18/09/20" 15.5 493 "mus" "medium"
"1974" "18/09/20" 15.5 502 "mus" "medium"
"1975" "29/08/2013" 23.5 2281 "ger" "high"
"1976" "29/08/2013" 23.5 2517 "ger" "high"
"1977" "29/08/2013" 23.5 2852 "ger" "high"
"1978" "29/08/2013" 23.5 2847 "ger" "high"
"1979" "29/08/2013" 23.5 2860 "ger" "high"
"1980" "12/09/2013" 22.5 1161 "ger" "high"
"1981" "12/09/2013" 22.5 1242 "ger" "high"
"1982" "12/09/2013" 22.5 1398 "ger" "high"
"1983" "12/09/2013" 22.5 1453 "ger" "high"
"1984" "12/09/2013" 22.5 1480 "ger" "high"
"1985" "12/09/2013" 22.5 1606 "ger" "high"
"1986" "12/09/2013" 22.5 1447 "ger" "high"
"1987" "29/10/2013" 19.5 700 "ger" "high"
"1988" "29/10/2013" 19.5 722 "ger" "high"
"1989" "29/10/2013" 19.5 771 "ger" "high"
"1990" "29/10/2013" 19.5 775 "ger" "high"
"1991" "29/10/2013" 19.5 734 "ger" "high"
"1992" "29/10/2013" 19.5 737 "ger" "high"
"1993" "29/10/2013" 19.5 825 "ger" "high"
"1994" "29/11/2013" 21.5 1427 "ger" "high"
"1995" "29/11/2013" 21.5 972 "ger" "high"
"1996" "29/11/2013" 21.5 1468 "ger" "high"
"1997" "29/11/2013" 21.5 1544 "ger" "high"
"1998" "29/11/2013" 21.5 1601 "ger" "high"
"1999" "29/11/2013" 21.5 1668 "ger" "high"
"2000" "24/03/2014" 19.5 809 "ger" "high"
"2001" "24/03/2014" 19.5 805 "ger" "high"
"2002" "24/03/2014" 19.5 797 "ger" "high"
"2003" "24/03/2014" 19.5 668 "ger" "high"
"2004" "24/03/2014" 19.5 722 "ger" "high"
"2005" "24/03/2014" 19.5 757 "ger" "high"
"2006" "24/03/2014" 19.5 781 "ger" "high"
"2007" "27/03/2014" 20.5 752 "ger" "high"
"2008" "27/03/2014" 20.5 972 "ger" "high"
"2009" "28/03/2014" 21.5 1444 "ger" "high"
"2010" "28/03/2014" 21.5 1481 "ger" "high"
"2011" "10/07/2014" 20.5 628 "ger" "high"
"2012" "10/07/2014" 20.5 899 "ger" "high"
"2013" "10/07/2014" 20.5 903 "ger" "high"
"2014" "10/07/2014" 20.5 966 "ger" "high"
"2015" "10/07/2014" 20.5 1028 "ger" "high"
"2016" "10/07/2014" 22 1303 "ger" "high"
"2017" "10/07/2014" 22 1561 "ger" "high"
"2018" "20/01/2015" 22 646 "ger" "high"
"2019" "20/01/2015" 22 832 "ger" "high"
"2020" "20/01/2015" 22 836 "ger" "high"
"2021" "20/01/2015" 22 934 "ger" "high"
"2022" "20/01/2015" 22 938 "ger" "high"
"2023" "20/01/2015" 22 984 "ger" "high"
"2024" "20/01/2015" 22 999 "ger" "high"
"2025" "20/01/2015" 21.5 1313 "ger" "high"
"2026" "20/01/2015" 21.5 1313 "ger" "high"
"2027" "20/01/2015" 21.5 1378 "ger" "high"
"2028" "20/01/2015" 21.5 1378 "ger" "high"
"2029" "20/01/2015" 21.5 1556 "ger" "high"
"2030" "20/01/2015" 21.5 1700 "ger" "high"
"2031" "02/02/2015" 21 710 "ger" "high"
"2032" "02/02/2015" 21 770 "ger" "high"
"2033" "02/02/2015" 21 799 "ger" "high"
"2034" "02/02/2015" 21 916 "ger" "high"
"2035" "02/09/2015" 21 681 "ger" "high"
"2036" "02/09/2015" 21 694 "ger" "high"
"2037" "02/09/2015" 21 715 "ger" "high"
"2038" "24/03/2015" 19 326 "ger" "high"
"2039" "24/03/2015" 19 328 "ger" "high"
"2040" "24/03/2015" 19 370 "ger" "high"
"2041" "24/03/2015" 19 413 "ger" "high"
"2042" "24/03/2015" 19 414 "ger" "high"
"2043" "24/03/2015" 19 452 "ger" "high"
"2044" "21/04/2015" 21 660 "ger" "high"
"2045" "13/05/2015" 21 580 "ger" "high"
"2046" "13/05/2015" 21 590 "ger" "high"
"2047" "13/05/2015" 21 788 "ger" "high"
"2048" "13/05/2015" 21 951 "ger" "high"
"2049" "13/05/2015" 21 1105 "ger" "high"
"2050" "13/05/2015" 21 1111 "ger" "high"
"2051" "13/05/2015" 21 1180 "ger" "high"
"2052" "30/06/2015" 22 1092 "ger" "high"
"2053" "30/06/2015" 22 1158 "ger" "high"
"2054" "30/06/2015" 22 1210 "ger" "high"
"2055" "27/07/2015" 21 1035 "ger" "high"
"2056" "27/07/2015" 21 1040 "ger" "high"
"2057" "27/07/2015" 21 1041 "ger" "high"
"2058" "27/07/2015" 21 1072 "ger" "high"
"2059" "27/07/2015" 21 1076 "ger" "high"
"2060" "13/08/2015" 22 700 "ger" "high"
"2061" "13/08/2015" 22 721 "ger" "high"
"2062" "13/08/2015" 22 856 "ger" "high"
"2063" "13/08/2015" 22 924 "ger" "high"
"2064" "21/08/2015" 23 2118 "ger" "high"
"2065" "21/08/2015" 23 2180 "ger" "high"
"2066" "21/08/2015" 23 2202 "ger" "high"
"2067" "21/08/2015" 23 2233 "ger" "high"
"2068" "21/08/2015" 23 2270 "ger" "high"
"2069" "23/09/2015" 23 988 "ger" "high"
"2070" "23/09/2015" 23 1131 "ger" "high"
"2071" "17/11/2015" 21.5 1240 "ger" "high"
"2072" "17/11/2015" 21.5 1433 "ger" "high"
"2073" "17/11/2015" 21.5 1453 "ger" "high"
"2074" "17/11/2015" 21.5 1471 "ger" "high"
"2075" "17/11/2015" 21.5 1490 "ger" "high"
"2076" "17/11/2015" 21.5 1576 "ger" "high"
"2077" "17/11/2015" 21.5 1698 "ger" "high"
"2078" "10/05/2016" 20 520 "ger" "high"
"2079" "10/05/2016" 20 565 "ger" "high"
"2080" "10/05/2016" 20 612 "ger" "high"
"2081" "03/03/2020" 20.5 634 "ger" "medium"
"2082" "03/03/2020" 20.5 638 "ger" "medium"
"2083" "03/03/2020" 20.5 693 "ger" "medium"
"2084" "03/03/2020" 20.5 742 "ger" "medium"
"2085" "03/03/2020" 20.5 755 "ger" "medium"
"2086" "03/03/2020" 20.5 666 "ger" "medium"
"2087" "03/03/2020" 20.5 715 "ger" "medium"
"2088" "03/03/2020" 20.5 723 "ger" "medium"
"2089" "11/06/2020" 22.5 1290 "ger" "medium"
"2090" "11/06/2020" 22.5 1332 "ger" "medium"
"2091" "11/06/2020" 22.5 1870 "ger" "medium"
"2092" "11/06/2020" 22.5 1787 "ger" "medium"
"2093" "11/06/2020" 22.5 1881 "ger" "medium"
"2094" "11/06/2020" 22.5 1883 "ger" "medium"
"2095" "11/06/2020" 22.5 1559 "ger" "medium"
"2096" "11/06/2020" 22.5 2280 "ger" "medium"
"2097" "11/06/2020" 22.5 1999 "ger" "medium"
"2098" "11/06/2020" 22.5 2005 "ger" "medium"
"2099" "22/06/2020" 20.5 658 "ger" "medium"
"2100" "22/06/2020" 20.5 661 "ger" "medium"
"2101" "22/06/2020" 20.5 695 "ger" "medium"
"2102" "22/06/2020" 20.5 600 "ger" "medium"
"2103" "22/06/2020" 20.5 602 "ger" "medium"
"2104" "22/06/2020" 20.5 724 "ger" "medium"
"2105" "22/06/2020" 21.5 967 "ger" "medium"
"2106" "22/06/2020" 21.5 988 "ger" "medium"
"2107" "22/06/2020" 21.5 1067 "ger" "medium"
"2108" "22/06/2020" 21.5 1094 "ger" "medium"
"2109" "22/06/2020" 21.5 1007 "ger" "medium"
"2110" "22/06/2020" 21.5 967 "ger" "low"
"2111" "08/07/2020" 21.5 1009 "ger" "low"
"2112" "08/07/2020" 21.5 1010 "ger" "low"
"2113" "08/07/2020" 21.5 1132 "ger" "low"
"2114" "08/07/2020" 21.5 1178 "ger" "low"
"2115" "08/07/2020" 21.5 1068 "ger" "low"
"2116" "18/08/2020" 19.5 577 "ger" "medium"
"2117" "18/08/2020" 19.5 615 "ger" "medium"
"2118" "18/08/2020" 19.5 618 "ger" "medium"
"2119" "18/08/2020" 19.5 646 "ger" "medium"
"2120" "18/08/2020" 19.5 657 "ger" "medium"
"2121" "18/08/2020" 20.5 781 "ger" "medium"
"2122" "18/08/2020" 20.5 824 "ger" "medium"
"2123" "18/08/2020" 20.5 856 "ger" "medium"
"2124" "18/08/2020" 20.5 1099 "ger" "medium"
"2125" "01/09/2020" 19.5 530 "ger" "medium"
"2126" "01/09/2020" 19.5 667 "ger" "medium"
"2127" "01/09/2020" 19.5 676 "ger" "medium"
"2128" "01/09/2020" 19.5 615 "ger" "medium"
"2129" "01/09/2020" 19.5 626 "ger" "medium"
"2130" "01/09/2020" 19.5 700 "ger" "medium"
"2131" "01/09/2020" 19.5 703 "ger" "medium"
"2132" "01/09/2020" 19.5 434 "ger" "medium"
"2133" "07/09/2020" 20.5 610 "ger" "medium"
"2134" "07/09/2020" 20.5 629 "ger" "medium"
"2135" "07/09/2020" 20.5 631 "ger" "medium"
"2136" "07/09/2020" 20.5 639 "ger" "medium"
"2137" "07/09/2020" 20.5 733 "ger" "medium"
"2138" "07/09/2020" 20.5 671 "ger" "medium"
"2139" "07/09/2020" 20.5 529 "ger" "medium"
"2140" "07/09/2020" 20.5 550 "ger" "medium"
"2141" "13/05/2015" 21 1105 "ger" "high"
"2142" "13/05/2015" 21 1111 "ger" "high"
"2143" "13/05/2015" 21 596 "ger" "high"
"2144" "13/05/2015" 21 788 "ger" "high"
"2145" "13/05/2015" 21 951 "ger" "high"
"2146" "13/05/2015" 21 1180 "ger" "high"
"2147" "14/05/2015" 21 1121 "ger" "high"
"2148" "14/05/2015" 21 1182 "ger" "high"
"2149" "14/05/2015" 21 856 "ger" "high"
"2150" "30/06/2015" 22 1158 "ger" "high"
"2151" "30/06/2015" 22 1144 "ger" "high"
"2152" "30/06/2015" 22 982 "ger" "high"
"2153" "30/06/2015" 22 1092 "ger" "high"
"2154" "30/06/2015" 22 1210 "ger" "high"
"2155" "27/07/2015" 21 1076 "ger" "high"
"2156" "27/07/2015" 21 1072 "ger" "high"
"2157" "27/07/2015" 21 1035 "ger" "high"
"2158" "27/07/2015" 21 1041 "ger" "high"
"2159" "27/07/2015" 21 1060 "ger" "high"
"2160" "02/09/2015" 21 694 "ger" "high"
"2161" "02/09/2015" 21 681 "ger" "high"
"2162" "02/09/2015" 21 715 "ger" "high"
"2163" "17/11/2015" 21.5 1471 "ger" "high"
"2164" "17/11/2015" 21.5 1490 "ger" "high"
"2165" "17/11/2015" 21.5 1240 "ger" "high"
"2166" "17/11/2015" 21.5 1576 "ger" "high"
"2167" "17/11/2015" 21.5 1453 "ger" "high"
"2168" "17/11/2015" 21.5 1698 "ger" "high"
"2169" "17/11/2015" 21.5 1433 "ger" "high"
"2170" "11/05/2016" 20 612 "ger" "low"
"2171" "11/05/2016" 20 565 "ger" "low"
"2172" "11/05/2016" 20 520 "ger" "low"
"2173" "13/07/2016" 23 1135 "ger" "high"
"2174" "13/07/2016" 23 1140 "ger" "high"
"2175" "13/07/2016" 23 1105 "ger" "high"
"2176" "13/07/2016" 23 1105 "ger" "high"
"2177" "13/07/2016" 23 1232 "ger" "high"
"2178" "13/07/2016" 23 1154 "ger" "high"
"2179" "13/07/2016" 23 1060 "ger" "high"
"2180" "17/10/2016" 19.5 955 "ger" "medium"
"2181" "17/10/2016" 19.5 963 "ger" "medium"
"2182" "17/10/2016" 19.5 880 "ger" "medium"
"2183" "17/10/2016" 19.5 1105 "ger" "medium"
"2184" "17/10/2016" 19.5 1014 "ger" "medium"
"2185" "17/10/2016" 19.5 1048 "ger" "medium"
"2186" "18/10/2016" 20.5 583 "ger" "medium"
"2187" "18/10/2016" 20.5 584 "ger" "medium"
"2188" "18/10/2016" 20.5 578 "ger" "medium"
"2189" "18/10/2016" 20.5 483 "ger" "medium"
"2190" "18/10/2016" 20.5 690 "ger" "medium"
"2191" "18/10/2016" 20.5 601 "ger" "medium"
"2192" "18/10/2016" 20.5 602 "ger" "medium"
"2193" "18/10/2016" 20.5 647 "ger" "medium"
"2194" "18/10/2016" 20.5 633 "ger" "medium"
"2195" "18/10/2016" 20.5 582 "ger" "medium"
"2196" "18/10/2016" 20.5 702 "ger" "medium"
"2197" "18/10/2016" 20.5 685 "ger" "medium"
"2198" "18/10/2016" 20.5 581 "ger" "medium"
"2199" "18/10/2016" 20.5 628 "ger" "medium"
"2200" "18/10/2016" 20.5 701 "ger" "medium"
"2201" "19/10/2016" 21.5 1949 "ger" "medium"
"2202" "19/10/2016" 21.5 1820 "ger" "medium"
"2203" "19/10/2016" 21.5 1778 "ger" "medium"
"2204" "19/10/2016" 21.5 1727 "ger" "medium"
"2205" "19/10/2016" 21.5 2005 "ger" "medium"
"2206" "19/10/2016" 21.5 1648 "ger" "medium"
"2207" "19/10/2016" 21.5 1774 "ger" "medium"
"2208" "19/10/2016" 21.5 1863 "ger" "medium"
"2209" "21/10/2016" 23.5 2654 "ger" "medium"
"2210" "21/10/2016" 23.5 2667 "ger" "medium"
"2211" "21/10/2016" 23.5 2440 "ger" "medium"
"2212" "21/10/2016" 23.5 2750 "ger" "medium"
"2213" "21/10/2016" 23.5 2895 "ger" "medium"
"2214" "21/10/2016" 23.5 2336 "ger" "medium"
"2215" "21/10/2016" 23.5 2460 "ger" "medium"
"2216" "09/12/2016" 22.5 1500 "ger" "medium"
"2217" "09/12/2016" 22.5 1541 "ger" "medium"
"2218" "09/12/2016" 22.5 1594 "ger" "medium"
"2219" "09/12/2016" 22.5 1330 "ger" "medium"
"2220" "09/12/2016" 22.5 1450 "ger" "medium"
"2221" "09/12/2016" 22.5 1423 "ger" "medium"
"2222" "07/02/2017" 20.5 887 "ger" "medium"
"2223" "07/02/2017" 20.5 930 "ger" "medium"
"2224" "07/02/2017" 20.5 1050 "ger" "medium"
"2225" "07/02/2017" 20.5 1026 "ger" "medium"
"2226" "07/02/2017" 20.5 738 "ger" "medium"
"2227" "07/02/2017" 20.5 980 "ger" "medium"
"2228" "07/02/2017" 20.5 706 "ger" "medium"
"2229" "08/02/2017" 21.5 902 "ger" "medium"
"2230" "08/02/2017" 21.5 899 "ger" "medium"
"2231" "08/02/2017" 21.5 963 "ger" "medium"
"2232" "08/02/2017" 21.5 743 "ger" "medium"
"2233" "08/02/2017" 21.5 968 "ger" "medium"
"2234" "08/02/2017" 21.5 936 "ger" "medium"
"2235" "23/02/2017" 23.5 2777 "ger" "medium"
"2236" "23/02/2017" 23.5 2545 "ger" "medium"
"2237" "23/02/2017" 23.5 2132 "ger" "medium"
"2238" "23/02/2017" 23.5 3467 "ger" "medium"
"2239" "15-09-2020" 19.5 640 "ger" "medium"
"2240" "15-09-2020" 19.5 705 "ger" "medium"
"2241" "15-09-2020" 19.5 763 "ger" "medium"
"2242" "16-09-2020" 19.5 2229 "ger" "medium"
"2243" "16-09-2020" 22.5 2211 "ger" "medium"
"2244" "16-09-2020" 22.5 2217 "ger" "medium"
"2245" "16-09-2020" 22.5 2042 "ger" "medium"
"2246" "16-09-2020" 22.5 2053 "ger" "medium"
