# Supplementary material for: Comparative transcriptomics in serial organs uncovers early and pan-organ developmental changes associated with organ-specific morphological adaptation
Source: Nat Commun. 2025 Jan 17;16:768. doi: 10.1038/s41467-025-55826-w (PMC11742040; doi:10.1038/s41467-025-55826-w)
Supplement: Supplementary file 6 — Source Data [file 41467_2025_55826_MOESM6_ESM.zip › source data/Code_et_data_for_Fig/Code_and_data_for_Sfig1/data_cusp_mus_all.txt]

".smooth" ".type" ".by" "weight_lambda" ".estimate" ".se" ".crit" ".lower_ci" ".upper_ci" "fit" "lower1" "upper1" "weight" "stage"
"1" "s(weight_lambda)" "CRS" NA 3.0296691566866 -1.46372879534344 0.0211462572255668 1.95996398454005 -1.50517469791337 -1.42228289277351 13.7860324271972 13.7445865246272 13.8274783297671 182 14
"2" "s(weight_lambda)" "CRS" NA 3.0296691566866 -1.46372879534344 0.0211462572255668 1.95996398454005 -1.50517469791337 -1.42228289277351 13.7860324271972 13.7445865246272 13.8274783297671 182 14
"3" "s(weight_lambda)" "CRS" NA 3.05067274394681 -1.3944646730353 0.0215383053565241 1.95996398454005 -1.43667897582211 -1.35225037024849 13.8552965495053 13.8130822467185 13.8975108522921 188 14
"4" "s(weight_lambda)" "CRS" NA 3.05067274394681 -1.3944646730353 0.0215383053565241 1.95996398454005 -1.43667897582211 -1.35225037024849 13.8552965495053 13.8130822467185 13.8975108522921 188 14
"5" "s(weight_lambda)" "CRS" NA 3.07452035191285 -1.31658452399967 0.0221977823202518 1.95996398454005 -1.36009137788402 -1.27307767011531 13.9331766985409 13.8896698446566 13.9766835524253 195 14
"6" "s(weight_lambda)" "CRS" NA 3.06777643295908 -1.33851365379751 0.0219936148792832 1.95996398454005 -1.38162034685075 -1.29540696074427 13.9112475687431 13.8681408756899 13.9543542617963 193 14
"7" "s(weight_lambda)" "CRS" NA 3.13288790115402 -1.13080355548733 0.0240363742954221 1.95996398454005 -1.17791398342529 -1.08369312754938 14.1189576670533 14.0718472391153 14.1660680949912 213 14
"8" "s(weight_lambda)" "CRS" NA 2.98597123891099 -1.60913615437335 0.0210557701073455 1.95996398454005 -1.6504047054505 -1.5678676032962 13.6406250681673 13.5993565170901 13.6818936192444 170 14
"9" "s(weight_lambda)" "CRS" NA 3.07452035191285 -1.31658452399967 0.0221977823202518 1.95996398454005 -1.36009137788402 -1.27307767011531 13.9331766985409 13.8896698446566 13.9766835524253 195 14
"10" "s(weight_lambda)" "CRS" NA 3.09114508234817 -1.26289003859894 0.0227363733767396 1.95996398454005 -1.3074525115564 -1.21832756564147 13.9868711839417 13.9423087109842 14.0314336568991 200 14.5
"11" "s(weight_lambda)" "CRS" NA 3.10096351204261 -1.23144628879477 0.0230634644185905 1.95996398454005 -1.27664984841392 -1.18624272917561 14.0183149337458 13.9731113741267 14.063518493365 203 14
"12" "s(weight_lambda)" "CRS" NA 3.1042109437332 -1.22109366128808 0.0231709134677549 1.95996398454005 -1.26650781717377 -1.17567950540238 14.0286675612525 13.9832534053668 14.0740817171382 204 14
"13" "s(weight_lambda)" "CRS" NA 3.12659884400026 -1.15042067931673 0.0238656800126374 1.95996398454005 -1.19719655260806 -1.1036448060254 14.0993405432239 14.0525646699325 14.1461164165152 211 13.5
"14" "s(weight_lambda)" "CRS" NA 3.12659884400026 -1.15042067931673 0.0238656800126374 1.95996398454005 -1.19719655260806 -1.1036448060254 14.0993405432239 14.0525646699325 14.1461164165152 211 13.5
"15" "s(weight_lambda)" "CRS" NA 3.18749382217389 -0.965611171663248 0.0246379800838266 1.95996398454005 -1.01390072527936 -0.917321618047132 14.2841500508774 14.2358604972612 14.3324396044935 231 14
"16" "s(weight_lambda)" "CRS" NA 3.19042794604689 -0.957026436155737 0.0246122143445805 1.95996398454005 -1.0052654898509 -0.908787382460579 14.2927347863849 14.2444957326897 14.34097384008 232 NA
"17" "s(weight_lambda)" "CRS" NA 3.1991710024618 -0.931641316642536 0.024494519622707 1.95996398454005 -0.979649692921652 -0.883632940363421 14.3181199058981 14.270111529619 14.3661282821772 235 14
"18" "s(weight_lambda)" "CRS" NA 3.21923494199211 -0.874535524415144 0.0239963019520917 1.95996398454005 -0.921567412003392 -0.827503636826896 14.3752256981255 14.3281938105372 14.4222575857137 242 14.5
"19" "s(weight_lambda)" "CRS" NA 3.21923494199211 -0.874535524415144 0.0239963019520917 1.95996398454005 -0.921567412003392 -0.827503636826896 14.3752256981255 14.3281938105372 14.4222575857137 242 14.5
"20" "s(weight_lambda)" "CRS" NA 3.21923494199211 -0.874535524415144 0.0239963019520917 1.95996398454005 -0.921567412003392 -0.827503636826896 14.3752256981255 14.3281938105372 14.4222575857137 242 14.5
"21" "s(weight_lambda)" "CRS" NA 3.21923494199211 -0.874535524415144 0.0239963019520917 1.95996398454005 -0.921567412003392 -0.827503636826896 14.3752256981255 14.3281938105372 14.4222575857137 242 14.5
"22" "s(weight_lambda)" "CRS" NA 3.23328845129389 -0.835494655822595 0.0234980216179449 1.95996398454005 -0.881549931901711 -0.78943937974348 14.414266566718 14.3682112906389 14.4603218427971 247 14.5
"23" "s(weight_lambda)" "CRS" NA 3.24161342165356 -0.812735170148638 0.0231666987417669 1.95996398454005 -0.85814106532319 -0.767329274974085 14.437026052392 14.3916201572174 14.4824319475665 250 14
"24" "s(weight_lambda)" "CRS" NA 3.26880732972046 -0.740264599802367 0.02203642472469 1.95996398454005 -0.783455198610787 -0.697074000993946 14.5094966227382 14.4663060239298 14.5526872215467 260 14
"25" "s(weight_lambda)" "CRS" NA 3.2714811936141 -0.733291901109426 0.0219300646688214 1.95996398454005 -0.776274038038951 -0.690309764179902 14.5164693214312 14.4734871845017 14.5594514583607 261 14
"26" "s(weight_lambda)" "CRS" NA 3.2714811936141 -0.733291901109426 0.0219300646688214 1.95996398454005 -0.776274038038951 -0.690309764179902 14.5164693214312 14.4734871845017 14.5594514583607 261 14
"27" "s(weight_lambda)" "CRS" NA 3.27680482486502 -0.719489968392619 0.0217249091733915 1.95996398454005 -0.76207000793987 -0.676909928845368 14.530271254148 14.4876912146007 14.5728512936952 263 14.5
"28" "s(weight_lambda)" "CRS" NA 3.27945470129596 -0.712659824462509 0.0216266275034239 1.95996398454005 -0.755047235476283 -0.670272413448735 14.5371013980781 14.4947139870643 14.5794888090919 264 NA
"29" "s(weight_lambda)" "CRS" NA 3.27945470129596 -0.712659824462509 0.0216266275034239 1.95996398454005 -0.755047235476283 -0.670272413448735 14.5371013980781 14.4947139870643 14.5794888090919 264 NA
"30" "s(weight_lambda)" "CRS" NA 3.28473084415167 -0.699138949086536 0.0214398288410607 1.95996398454005 -0.741160241449718 -0.657117656723353 14.5506222734541 14.5086009810909 14.5926435658173 266 13.5
"31" "s(weight_lambda)" "CRS" NA 3.28473084415167 -0.699138949086536 0.0214398288410607 1.95996398454005 -0.741160241449718 -0.657117656723353 14.5506222734541 14.5086009810909 14.5926435658173 266 13.5
"32" "s(weight_lambda)" "CRS" NA 3.29908096980291 -0.662889747794939 0.021004492665669 1.95996398454005 -0.704057796933186 -0.621721698656692 14.5868714747457 14.5457034256074 14.6280395238839 271.5 14.5
"33" "s(weight_lambda)" "CRS" NA 3.29908096980291 -0.662889747794939 0.021004492665669 1.95996398454005 -0.704057796933186 -0.621721698656692 14.5868714747457 14.5457034256074 14.6280395238839 271.5 14.5
"34" "s(weight_lambda)" "CRS" NA 3.29908096980291 -0.662889747794939 0.021004492665669 1.95996398454005 -0.704057796933186 -0.621721698656692 14.5868714747457 14.5457034256074 14.6280395238839 271.5 14.5
"35" "s(weight_lambda)" "CRS" NA 3.32081483643227 -0.609430198283461 0.0205950916895836 1.95996398454005 -0.649795836253345 -0.569064560313577 14.6403310242571 14.5999653862873 14.680696662227 280 14.5
"36" "s(weight_lambda)" "CRS" NA 3.32081483643227 -0.609430198283461 0.0205950916895836 1.95996398454005 -0.649795836253345 -0.569064560313577 14.6403310242571 14.5999653862873 14.680696662227 280 14.5
"37" "s(weight_lambda)" "CRS" NA 3.32081483643227 -0.609430198283461 0.0205950916895836 1.95996398454005 -0.649795836253345 -0.569064560313577 14.6403310242571 14.5999653862873 14.680696662227 280 14.5
"38" "s(weight_lambda)" "CRS" NA 3.33584578431495 -0.573455696693245 0.0205041942041556 1.95996398454005 -0.613643178865405 -0.533268214521085 14.6763055258474 14.6361180436752 14.7164930080195 286 14.5
"39" "s(weight_lambda)" "CRS" NA 3.33584578431495 -0.573455696693245 0.0205041942041556 1.95996398454005 -0.613643178865405 -0.533268214521085 14.6763055258474 14.6361180436752 14.7164930080195 286 14.5
"40" "s(weight_lambda)" "CRS" NA 3.33584578431495 -0.573455696693245 0.0205041942041556 1.95996398454005 -0.613643178865405 -0.533268214521085 14.6763055258474 14.6361180436752 14.7164930080195 286 14.5
"41" "s(weight_lambda)" "CRS" NA 3.35428937468398 -0.530406366187699 0.0205868353181986 1.95996398454005 -0.570755821967026 -0.490056910408373 14.7193548563529 14.6790054005736 14.7597043121322 293.5 14.5
"42" "s(weight_lambda)" "CRS" NA 3.35428937468398 -0.530406366187699 0.0205868353181986 1.95996398454005 -0.570755821967026 -0.490056910408373 14.7193548563529 14.6790054005736 14.7597043121322 293.5 14.5
"43" "s(weight_lambda)" "CRS" NA 3.36517817988218 -0.505547053693718 0.0207132389015446 1.95996398454005 -0.546144255943919 -0.464949851443517 14.7442141688469 14.7036169665967 14.7848113710971 298 14.5
"44" "s(weight_lambda)" "CRS" NA 3.37236570059048 -0.489361112472552 0.0208178057614874 1.95996398454005 -0.530163262002218 -0.448558962942886 14.7604001100681 14.7195979605384 14.8012022595977 301 14
"45" "s(weight_lambda)" "CRS" NA 3.38774732152 -0.455311651034999 0.0210684435398981 1.95996398454005 -0.496605041583515 -0.414018260486484 14.7944495715056 14.7531561809571 14.8357429620541 307.5 15
"46" "s(weight_lambda)" "CRS" NA 3.38774732152 -0.455311651034999 0.0210684435398981 1.95996398454005 -0.496605041583515 -0.414018260486484 14.7944495715056 14.7531561809571 14.8357429620541 307.5 15
"47" "s(weight_lambda)" "CRS" NA 3.39359523041661 -0.442574908568754 0.0211640147175175 1.95996398454005 -0.484055615183364 -0.401094201954144 14.8071863139719 14.7657056073572 14.8486670205865 310 15
"48" "s(weight_lambda)" "CRS" NA 3.39359523041661 -0.442574908568754 0.0211640147175175 1.95996398454005 -0.484055615183364 -0.401094201954144 14.8071863139719 14.7657056073572 14.8486670205865 310 15
"49" "s(weight_lambda)" "CRS" NA 3.39824689322 -0.432524791169123 0.0212368374816126 1.95996398454005 -0.474148227778614 -0.390901354559632 14.8172364313715 14.775612994762 14.858859867981 312 15
"50" "s(weight_lambda)" "CRS" NA 3.41206249102042 -0.403095829622856 0.021421148730114 1.95996398454005 -0.445080509641355 -0.361111149604356 14.8466653929177 14.8046807128993 14.8886500729362 318 14.5
"51" "s(weight_lambda)" "CRS" NA 3.41206249102042 -0.403095829622856 0.021421148730114 1.95996398454005 -0.445080509641355 -0.361111149604356 14.8466653929177 14.8046807128993 14.8886500729362 318 14.5
"52" "s(weight_lambda)" "CRS" NA 3.4143451063399 -0.398293609446048 0.0214452556464124 1.95996398454005 -0.44032553815227 -0.356261680739825 14.8514676130946 14.8094356843883 14.8934995418008 319 15
"53" "s(weight_lambda)" "CRS" NA 3.41662209718224 -0.393520063494096 0.0214671131004559 1.95996398454005 -0.435594832023038 -0.351445294965155 14.8562411590465 14.8141663905176 14.8983159275754 320 15
"54" "s(weight_lambda)" "CRS" NA 3.43908942874667 -0.347311161958193 0.0215414832040604 1.95996398454005 -0.389531693211726 -0.30509063070466 14.9024500605824 14.8602295293289 14.9446705918359 330 15
"55" "s(weight_lambda)" "CRS" NA 3.44130656250383 -0.34283798253635 0.0215332393860226 1.95996398454005 -0.385042356203434 -0.300633608869266 14.9069232400043 14.8647188663372 14.9491276136713 331 15
"56" "s(weight_lambda)" "CRS" NA 3.44792648495025 -0.329570097731854 0.02149272723568 1.95996398454005 -0.37169506904333 -0.287445126420378 14.9201911248088 14.8780661534973 14.9623160961202 334 15
"57" "s(weight_lambda)" "CRS" NA 3.47608332324062 -0.27438940387111 0.0211639370261652 1.95996398454005 -0.315869958213468 -0.232908849528752 14.9753718186695 14.9338912643271 15.0168523730119 347 15
"58" "s(weight_lambda)" "CRS" NA 3.47608332324062 -0.27438940387111 0.0211639370261652 1.95996398454005 -0.315869958213468 -0.232908849528752 14.9753718186695 14.9338912643271 15.0168523730119 347 15
"59" "s(weight_lambda)" "CRS" NA 3.47821464186278 -0.270280405705599 0.0211365173552384 1.95996398454005 -0.311707218480472 -0.228853592930726 14.979480816835 14.9380540040601 15.0209076296099 348 15
"60" "s(weight_lambda)" "CRS" NA 3.47821464186278 -0.270280405705599 0.0211365173552384 1.95996398454005 -0.311707218480472 -0.228853592930726 14.979480816835 14.9380540040601 15.0209076296099 348 15
"61" "s(weight_lambda)" "CRS" NA 3.4919519494144 -0.243966168680017 0.0209830406362724 1.95996398454005 -0.285092172613251 -0.202840164746782 15.0057950538606 14.9646690499274 15.0469210577938 354.5 15
"62" "s(weight_lambda)" "CRS" NA 3.4919519494144 -0.243966168680017 0.0209830406362724 1.95996398454005 -0.285092172613251 -0.202840164746782 15.0057950538606 14.9646690499274 15.0469210577938 354.5 15
"63" "s(weight_lambda)" "CRS" NA 3.51372994734763 -0.202673932823186 0.0209064098888525 1.95996398454005 -0.243649743251369 -0.161698122395003 15.0470872897174 15.0061114792892 15.0880631001456 365 15.5
"64" "s(weight_lambda)" "CRS" NA 3.51372994734763 -0.202673932823186 0.0209064098888525 1.95996398454005 -0.243649743251369 -0.161698122395003 15.0470872897174 15.0061114792892 15.0880631001456 365 15.5
"65" "s(weight_lambda)" "CRS" NA 3.51372994734763 -0.202673932823186 0.0209064098888525 1.95996398454005 -0.243649743251369 -0.161698122395003 15.0470872897174 15.0061114792892 15.0880631001456 365 15.5
"66" "s(weight_lambda)" "CRS" NA 3.53602242809401 -0.160595201670801 0.0211529016370384 1.95996398454005 -0.202054127047915 -0.119136276293688 15.0891660208698 15.0477070954927 15.1306249462469 376 15
"67" "s(weight_lambda)" "CRS" NA 3.53602242809401 -0.160595201670801 0.0211529016370384 1.95996398454005 -0.202054127047915 -0.119136276293688 15.0891660208698 15.0477070954927 15.1306249462469 376 15
"68" "s(weight_lambda)" "CRS" NA 3.53602242809401 -0.160595201670801 0.0211529016370384 1.95996398454005 -0.202054127047915 -0.119136276293688 15.0891660208698 15.0477070954927 15.1306249462469 376 15
"69" "s(weight_lambda)" "CRS" NA 3.53602242809401 -0.160595201670801 0.0211529016370384 1.95996398454005 -0.202054127047915 -0.119136276293688 15.0891660208698 15.0477070954927 15.1306249462469 376 15
"70" "s(weight_lambda)" "CRS" NA 3.59053554769678 -0.0559606030542976 0.0230235872885877 1.95996398454005 -0.101086004934844 -0.0108352011737516 15.1938006194863 15.1486752176058 15.2389260213669 404 15
"71" "s(weight_lambda)" "CRS" NA 3.59053554769678 -0.0559606030542976 0.0230235872885877 1.95996398454005 -0.101086004934844 -0.0108352011737516 15.1938006194863 15.1486752176058 15.2389260213669 404 15
"72" "s(weight_lambda)" "CRS" NA 3.63674962927057 0.0382030145208817 0.0245679086605308 1.95996398454005 -0.00994920162922823 0.0863552306709917 15.2879642370615 15.2398120209114 15.3361164532116 429 15
"73" "s(weight_lambda)" "CRS" NA 3.65375585503928 0.0748944589200743 0.0247348445260316 1.95996398454005 0.0264150544858546 0.123373863354294 15.3246556814607 15.2761762770265 15.3731350858949 438.5 15.5
"74" "s(weight_lambda)" "CRS" NA 3.65375585503928 0.0748944589200743 0.0247348445260316 1.95996398454005 0.0264150544858546 0.123373863354294 15.3246556814607 15.2761762770265 15.3731350858949 438.5 15.5
"75" "s(weight_lambda)" "CRS" NA 3.65375585503928 0.0748944589200743 0.0247348445260316 1.95996398454005 0.0264150544858546 0.123373863354294 15.3246556814607 15.2761762770265 15.3731350858949 438.5 15.5
"76" "s(weight_lambda)" "CRS" NA 3.65375585503928 0.0748944589200743 0.0247348445260316 1.95996398454005 0.0264150544858546 0.123373863354294 15.3246556814607 15.2761762770265 15.3731350858949 438.5 15.5
"77" "s(weight_lambda)" "CRS" NA 3.66697817294817 0.104342384813256 0.0246611993149539 1.95996398454005 0.0560073223403823 0.152677447286129 15.3541036073539 15.305768544881 15.4024386698267 446 15
"78" "s(weight_lambda)" "CRS" NA 3.67395866161857 0.120210930168814 0.0245619842257464 1.95996398454005 0.0720703256975105 0.168351534640118 15.3699721527094 15.3218315482381 15.4181127571807 450 15
"79" "s(weight_lambda)" "CRS" NA 3.67569615006311 0.124194591863959 0.0245319392071709 1.95996398454005 0.0761128745469785 0.17227630918094 15.3739558144046 15.3258740970876 15.4220375317215 451 15.5
"80" "s(weight_lambda)" "CRS" NA 3.68002664415911 0.13418145898264 0.0244490108738862 1.95996398454005 0.0862622782121949 0.182100639753085 15.3839426815232 15.3360235007528 15.4318618622937 453.5 15.5
"81" "s(weight_lambda)" "CRS" NA 3.68002664415911 0.13418145898264 0.0244490108738862 1.95996398454005 0.0862622782121949 0.182100639753085 15.3839426815232 15.3360235007528 15.4318618622937 453.5 15.5
"82" "s(weight_lambda)" "CRS" NA 3.68002664415911 0.13418145898264 0.0244490108738862 1.95996398454005 0.0862622782121949 0.182100639753085 15.3839426815232 15.3360235007528 15.4318618622937 453.5 15.5
"83" "s(weight_lambda)" "CRS" NA 3.68089048741006 0.13618347492683 0.0244312092198764 1.95996398454005 0.0882991847571095 0.184067765096551 15.3859446974674 15.3380604072977 15.4338289876372 454 15.5
"84" "s(weight_lambda)" "CRS" NA 3.68089048741006 0.13618347492683 0.0244312092198764 1.95996398454005 0.0882991847571095 0.184067765096551 15.3859446974674 15.3380604072977 15.4338289876372 454 15.5
"85" "s(weight_lambda)" "CRS" NA 3.70982525349237 0.205070491101424 0.0237033462846212 1.95996398454005 0.158612786070485 0.251528196132363 15.454831713642 15.4083740086111 15.501289418673 471 15.5
"86" "s(weight_lambda)" "CRS" NA 3.70982525349237 0.205070491101424 0.0237033462846212 1.95996398454005 0.158612786070485 0.251528196132363 15.454831713642 15.4083740086111 15.501289418673 471 15.5
"87" "s(weight_lambda)" "CRS" NA 3.72811258532205 0.250351224815454 0.0232614331823569 1.95996398454005 0.20475965354925 0.295942796081659 15.5001124473561 15.4545208760899 15.5457040186223 482 15.5
"88" "s(weight_lambda)" "CRS" NA 3.72811258532205 0.250351224815454 0.0232614331823569 1.95996398454005 0.20475965354925 0.295942796081659 15.5001124473561 15.4545208760899 15.5457040186223 482 15.5
"89" "s(weight_lambda)" "CRS" NA 3.74120723072538 0.283550842326399 0.0230301278081684 1.95996398454005 0.238412621263034 0.328689063389763 15.533312064867 15.4881738438036 15.5784502859304 490 15.5
"90" "s(weight_lambda)" "CRS" NA 3.75493721439594 0.319021551853601 0.0228965695528954 1.95996398454005 0.27414510016041 0.363898003546792 15.5687827743942 15.523906322701 15.6136592260874 498.5 15.5
"91" "s(weight_lambda)" "CRS" NA 3.75493721439594 0.319021551853601 0.0228965695528954 1.95996398454005 0.27414510016041 0.363898003546792 15.5687827743942 15.523906322701 15.6136592260874 498.5 15.5
"92" "s(weight_lambda)" "CRS" NA 3.75493721439594 0.319021551853601 0.0228965695528954 1.95996398454005 0.27414510016041 0.363898003546792 15.5687827743942 15.523906322701 15.6136592260874 498.5 15.5
"93" "s(weight_lambda)" "CRS" NA 3.75493721439594 0.319021551853601 0.0228965695528954 1.95996398454005 0.27414510016041 0.363898003546792 15.5687827743942 15.523906322701 15.6136592260874 498.5 15.5
"94" "s(weight_lambda)" "CRS" NA 3.75493721439594 0.319021551853601 0.0228965695528954 1.95996398454005 0.27414510016041 0.363898003546792 15.5687827743942 15.523906322701 15.6136592260874 498.5 15.5
"95" "s(weight_lambda)" "CRS" NA 3.75493721439594 0.319021551853601 0.0228965695528954 1.95996398454005 0.27414510016041 0.363898003546792 15.5687827743942 15.523906322701 15.6136592260874 498.5 15.5
"96" "s(weight_lambda)" "CRS" NA 3.77164568535021 0.363051470770195 0.0228989155259969 1.95996398454005 0.318170421054216 0.407932520486174 15.6128126933108 15.5679316435948 15.6576937430268 509 15.5
"97" "s(weight_lambda)" "CRS" NA 3.77479743898158 0.37145882401583 0.0229187579022096 1.95996398454005 0.326538883957106 0.416378764074553 15.6212200465564 15.5763001064977 15.6661399866152 511 15.5
"98" "s(weight_lambda)" "CRS" NA 3.77793949937352 0.379871540716976 0.0229441021441358 1.95996398454005 0.334901926856862 0.424841154577091 15.6296327632576 15.5846631493975 15.6746023771177 513 15.5
"99" "s(weight_lambda)" "CRS" NA 3.77793949937352 0.379871540716976 0.0229441021441358 1.95996398454005 0.334901926856862 0.424841154577091 15.6296327632576 15.5846631493975 15.6746023771177 513 15.5
"100" "s(weight_lambda)" "CRS" NA 3.78107193395435 0.388289117862542 0.0229745679559106 1.95996398454005 0.343259792108589 0.433318443616495 15.6380503404031 15.5930210146492 15.6830796661571 515 15.5
"101" "s(weight_lambda)" "CRS" NA 3.78107193395435 0.388289117862542 0.0229745679559106 1.95996398454005 0.343259792108589 0.433318443616495 15.6380503404031 15.5930210146492 15.6830796661571 515 15.5
"102" "s(weight_lambda)" "CRS" NA 3.7888613434346 0.409351103359685 0.0230703326805246 1.95996398454005 0.364134082194499 0.454568124524871 15.6591123259003 15.6138953047351 15.7043293470655 520 15.5
"103" "s(weight_lambda)" "CRS" NA 3.79041214624666 0.413566113264357 0.0230923812221327 1.95996398454005 0.368305877751708 0.458826348777006 15.663327335805 15.6180671002923 15.7085875713176 521 16
"104" "s(weight_lambda)" "CRS" NA 3.79041214624666 0.413566113264357 0.0230923812221327 1.95996398454005 0.368305877751708 0.458826348777006 15.663327335805 15.6180671002923 15.7085875713176 521 16
"105" "s(weight_lambda)" "CRS" NA 3.79659202926578 0.430432913556952 0.0231881457985414 1.95996398454005 0.384984982923547 0.475880844190357 15.6801941360976 15.6347462054642 15.725642066731 525 15.5
"106" "s(weight_lambda)" "CRS" NA 3.79659202926578 0.430432913556952 0.0231881457985414 1.95996398454005 0.384984982923547 0.475880844190357 15.6801941360976 15.6347462054642 15.725642066731 525 15.5
"107" "s(weight_lambda)" "CRS" NA 3.79659202926578 0.430432913556952 0.0231881457985414 1.95996398454005 0.384984982923547 0.475880844190357 15.6801941360976 15.6347462054642 15.725642066731 525 15.5
"108" "s(weight_lambda)" "CRS" NA 3.79659202926578 0.430432913556952 0.0231881457985414 1.95996398454005 0.384984982923547 0.475880844190357 15.6801941360976 15.6347462054642 15.725642066731 525 15.5
"109" "s(weight_lambda)" "CRS" NA 3.85352595170604 0.590603793037629 0.0239550749732349 1.95996398454005 0.543652708843132 0.637554877232126 15.8403650155782 15.7934139313837 15.8873160997727 563 16
"110" "s(weight_lambda)" "CRS" NA 3.85352595170604 0.590603793037629 0.0239550749732349 1.95996398454005 0.543652708843132 0.637554877232126 15.8403650155782 15.7934139313837 15.8873160997727 563 16
"111" "s(weight_lambda)" "CRS" NA 3.85352595170604 0.590603793037629 0.0239550749732349 1.95996398454005 0.543652708843132 0.637554877232126 15.8403650155782 15.7934139313837 15.8873160997727 563 16
"112" "s(weight_lambda)" "CRS" NA 3.86368172965642 0.6199754687181 0.0239326878799409 1.95996398454005 0.573068262420178 0.666882675016022 15.8697366912587 15.8228294849608 15.9166438975566 570 15.5
"113" "s(weight_lambda)" "CRS" NA 3.86368172965642 0.6199754687181 0.0239326878799409 1.95996398454005 0.573068262420178 0.666882675016022 15.8697366912587 15.8228294849608 15.9166438975566 570 15.5
"114" "s(weight_lambda)" "CRS" NA 3.87087592519062 0.640911786859735 0.0238818645388904 1.95996398454005 0.594104192479846 0.687719381239625 15.8906730094003 15.8438654150204 15.9374806037802 575 16
"115" "s(weight_lambda)" "CRS" NA 3.87087592519062 0.640911786859735 0.0238818645388904 1.95996398454005 0.594104192479846 0.687719381239625 15.8906730094003 15.8438654150204 15.9374806037802 575 16
"116" "s(weight_lambda)" "CRS" NA 3.88157545567702 0.672242215120503 0.0237699864749077 1.95996398454005 0.62565389771668 0.718830532524326 15.9220034376611 15.8754151202573 15.9685917550649 582.5 16
"117" "s(weight_lambda)" "CRS" NA 3.88228489469524 0.674327583416221 0.0237615672511391 1.95996398454005 0.627755767387762 0.72089939944468 15.9240888059568 15.8775169899284 15.9706606219853 583 16
"118" "s(weight_lambda)" "CRS" NA 3.88228489469524 0.674327583416221 0.0237615672511391 1.95996398454005 0.627755767387762 0.72089939944468 15.9240888059568 15.8775169899284 15.9706606219853 583 16
"119" "s(weight_lambda)" "CRS" NA 3.92536334802633 0.802696859243181 0.02339028779349 1.95996398454005 0.756852737579914 0.848540980906448 16.0524580817838 16.0066139601205 16.0983022034471 614 15.5
"120" "s(weight_lambda)" "CRS" NA 3.92808332452814 0.810910424950986 0.0233948820787015 1.95996398454005 0.76505729865417 0.856763551247802 16.0606716474916 16.0148185211948 16.1065247737884 616 16
"121" "s(weight_lambda)" "CRS" NA 3.92808332452814 0.810910424950986 0.0233948820787015 1.95996398454005 0.76505729865417 0.856763551247802 16.0606716474916 16.0148185211948 16.1065247737884 616 16
"122" "s(weight_lambda)" "CRS" NA 3.93754884243096 0.839586547018345 0.0234522176326073 1.95996398454005 0.793621045100839 0.88555204893585 16.0893477695589 16.0433822676414 16.1353132714765 623 16
"123" "s(weight_lambda)" "CRS" NA 3.95092686169089 0.880352862521458 0.0236500843601339 1.95996398454005 0.833999548944262 0.926706176098654 16.1301140850621 16.0837607714849 16.1764673986393 633 16
"124" "s(weight_lambda)" "CRS" NA 3.95092686169089 0.880352862521458 0.0236500843601339 1.95996398454005 0.833999548944262 0.926706176098654 16.1301140850621 16.0837607714849 16.1764673986393 633 16
"125" "s(weight_lambda)" "CRS" NA 3.95092686169089 0.880352862521458 0.0236500843601339 1.95996398454005 0.833999548944262 0.926706176098654 16.1301140850621 16.0837607714849 16.1764673986393 633 16
"126" "s(weight_lambda)" "CRS" NA 3.9654519309722 0.924911488740174 0.0240182741692122 1.95996398454005 0.877836536397709 0.971986441082638 16.1746727112808 16.1275977589383 16.2217476636232 644 16
"127" "s(weight_lambda)" "CRS" NA 3.9654519309722 0.924911488740174 0.0240182741692122 1.95996398454005 0.877836536397709 0.971986441082638 16.1746727112808 16.1275977589383 16.2217476636232 644 16
"128" "s(weight_lambda)" "CRS" NA 3.97848807257407 0.965148735492015 0.02446463113362 1.95996398454005 0.917198939575062 1.01309853140897 16.2149099580326 16.1669601621157 16.2628597539496 654 16.5
"129" "s(weight_lambda)" "CRS" NA 3.97978303977172 0.969157867791548 0.0245137269516658 1.95996398454005 0.921111845839434 1.01720388974366 16.2189190903322 16.17087306838 16.2669651122843 655 16
"130" "s(weight_lambda)" "CRS" NA 4.01792746031409 1.08813967691785 0.0260861095689709 1.95996398454005 1.0370118416659 1.1392675121698 16.3379008994585 16.2867730642065 16.3890287347104 685 16
"131" "s(weight_lambda)" "CRS" NA 4.01792746031409 1.08813967691785 0.0260861095689709 1.95996398454005 1.0370118416659 1.1392675121698 16.3379008994585 16.2867730642065 16.3890287347104 685 16
"132" "s(weight_lambda)" "CRS" NA 4.02166912821263 1.09989565710314 0.0262284948949848 1.95996398454005 1.04848875174028 1.15130256246601 16.3496568796437 16.2982499742809 16.4010637850066 688 16.5
"133" "s(weight_lambda)" "CRS" NA 4.02415644605889 1.10771817053808 0.0263193961453715 1.95996398454005 1.05613310199831 1.15930323907786 16.3574793930787 16.3058943245389 16.4090644616185 690 16.5
"134" "s(weight_lambda)" "CRS" NA 4.05114920476487 1.19296837993032 0.0270293193589551 1.95996398454005 1.13999188746014 1.24594487240051 16.4427296024709 16.3897531100007 16.4957060949411 712 17
"135" "s(weight_lambda)" "CRS" NA 4.05899860946316 1.21787053131587 0.0271276869263201 1.95996398454005 1.16470124195641 1.27103982067534 16.4676317538565 16.414462464497 16.5208010432159 718.5 16.5
"136" "s(weight_lambda)" "CRS" NA 4.05899860946316 1.21787053131587 0.0271276869263201 1.95996398454005 1.16470124195641 1.27103982067534 16.4676317538565 16.414462464497 16.5208010432159 718.5 16.5
"137" "s(weight_lambda)" "CRS" NA 4.05899860946316 1.21787053131587 0.0271276869263201 1.95996398454005 1.16470124195641 1.27103982067534 16.4676317538565 16.414462464497 16.5208010432159 718.5 16.5
"138" "s(weight_lambda)" "CRS" NA 4.05899860946316 1.21787053131587 0.0271276869263201 1.95996398454005 1.16470124195641 1.27103982067534 16.4676317538565 16.414462464497 16.5208010432159 718.5 16.5
"139" "s(weight_lambda)" "CRS" NA 4.05960009175531 1.2197805972142 0.0271333662348792 1.95996398454005 1.1666001766145 1.2729610178139 16.4695418197548 16.4163613991551 16.5227222403545 719 16.5
"140" "s(weight_lambda)" "CRS" NA 4.0620027340661 1.22741298893803 0.027153556786707 1.95996398454005 1.17419299558392 1.28063298229214 16.4771742114786 16.4239542181245 16.5303942048327 721 16.5
"141" "s(weight_lambda)" "CRS" NA 4.0620027340661 1.22741298893803 0.027153556786707 1.95996398454005 1.17419299558392 1.28063298229214 16.4771742114786 16.4239542181245 16.5303942048327 721 16.5
"142" "s(weight_lambda)" "CRS" NA 4.06320208880744 1.23122445321004 0.0271621776275005 1.95996398454005 1.17798756331846 1.28446134310162 16.4809856757506 16.4277487858591 16.5342225656422 722 16.5
"143" "s(weight_lambda)" "CRS" NA 4.08574519188012 1.3030365946174 0.0271746738787121 1.95996398454005 1.2497752125235 1.3562979767113 16.552797817158 16.4995364350641 16.6060591992519 741 16.5
"144" "s(weight_lambda)" "CRS" NA 4.08574519188012 1.3030365946174 0.0271746738787121 1.95996398454005 1.2497752125235 1.3562979767113 16.552797817158 16.4995364350641 16.6060591992519 741 16.5
"145" "s(weight_lambda)" "CRS" NA 4.09916958224696 1.34593513618742 0.0270917974287935 1.95996398454005 1.29283618895053 1.39903408342431 16.595696358728 16.5425974114911 16.6487953059649 752.5 16.5
"146" "s(weight_lambda)" "CRS" NA 4.09916958224696 1.34593513618742 0.0270917974287935 1.95996398454005 1.29283618895053 1.39903408342431 16.595696358728 16.5425974114911 16.6487953059649 752.5 16.5
"147" "s(weight_lambda)" "CRS" NA 4.11586775800558 1.39940520552968 0.0269649185800506 1.95996398454005 1.34655493626673 1.45225547479264 16.6491664280703 16.5963161588073 16.7020166973332 767 16.5
"148" "s(weight_lambda)" "CRS" NA 4.11586775800558 1.39940520552968 0.0269649185800506 1.95996398454005 1.34655493626673 1.45225547479264 16.6491664280703 16.5963161588073 16.7020166973332 767 16.5
"149" "s(weight_lambda)" "CRS" NA 4.12270473625622 1.42132662713447 0.0269209495660789 1.95996398454005 1.36856253555534 1.4740907187136 16.6710878496751 16.6183237580959 16.7238519412542 773 16.5
"150" "s(weight_lambda)" "CRS" NA 4.12497444762482 1.42860704771682 0.0269086874407894 1.95996398454005 1.37586698946163 1.48134710597202 16.6783682702574 16.6256282120022 16.7311083285126 775 17
"151" "s(weight_lambda)" "CRS" NA 4.17811283931767 1.59928002033745 0.0272679260584398 1.95996398454005 1.54583586732981 1.65272417334509 16.8490412428781 16.7955970898704 16.9024853958857 823 17
"152" "s(weight_lambda)" "CRS" NA 4.17811283931767 1.59928002033745 0.0272679260584398 1.95996398454005 1.54583586732981 1.65272417334509 16.8490412428781 16.7955970898704 16.9024853958857 823 17
"153" "s(weight_lambda)" "CRS" NA 4.18027344260946 1.60622082600854 0.0273148009629188 1.95996398454005 1.55268479987634 1.65975685214074 16.8559820485491 16.8024460224169 16.9095180746813 825 17.5
"154" "s(weight_lambda)" "CRS" NA 4.18027344260946 1.60622082600854 0.0273148009629188 1.95996398454005 1.55268479987634 1.65975685214074 16.8559820485491 16.8024460224169 16.9095180746813 825 17.5
"155" "s(weight_lambda)" "CRS" NA 4.20324343183094 1.67996508708038 0.0279553641522492 1.95996398454005 1.62517358016727 1.73475659399349 16.929726309621 16.8749348027079 16.9845178165341 846.5 16.5
"156" "s(weight_lambda)" "CRS" NA 4.2319637126965 1.77196252623582 0.0289833097872303 1.95996398454005 1.71515628290009 1.82876876957156 17.0217237487764 16.9649175054407 17.0785299921122 874 16.5
"157" "s(weight_lambda)" "CRS" NA 4.2319637126965 1.77196252623582 0.0289833097872303 1.95996398454005 1.71515628290009 1.82876876957156 17.0217237487764 16.9649175054407 17.0785299921122 874 16.5
"158" "s(weight_lambda)" "CRS" NA 4.23710894129092 1.78840814868999 0.0291714674087128 1.95996398454005 1.73123312319273 1.84558317418725 17.0381693712306 16.9809943457333 17.0953443967279 879 17
"159" "s(weight_lambda)" "CRS" NA 4.23710894129092 1.78840814868999 0.0291714674087128 1.95996398454005 1.73123312319273 1.84558317418725 17.0381693712306 16.9809943457333 17.0953443967279 879 17
"160" "s(weight_lambda)" "CRS" NA 4.26349882245607 1.87253017241972 0.0300192359002115 1.95996398454005 1.81369355121189 1.93136679362754 17.1222913949603 17.0634547737525 17.1811280161681 905 17
"161" "s(weight_lambda)" "CRS" NA 4.26349882245607 1.87253017241972 0.0300192359002115 1.95996398454005 1.81369355121189 1.93136679362754 17.1222913949603 17.0634547737525 17.1811280161681 905 17
"162" "s(weight_lambda)" "CRS" NA 4.27498126674252 1.90899208451069 0.030274810433224 1.95996398454005 1.84965454642279 1.96832962259858 17.1587533070513 17.0994157689634 17.2180908451392 916.5 17.5
"163" "s(weight_lambda)" "CRS" NA 4.27498126674252 1.90899208451069 0.030274810433224 1.95996398454005 1.84965454642279 1.96832962259858 17.1587533070513 17.0994157689634 17.2180908451392 916.5 17.5
"164" "s(weight_lambda)" "CRS" NA 4.27498126674252 1.90899208451069 0.030274810433224 1.95996398454005 1.84965454642279 1.96832962259858 17.1587533070513 17.0994157689634 17.2180908451392 916.5 17.5
"165" "s(weight_lambda)" "CRS" NA 4.27498126674252 1.90899208451069 0.030274810433224 1.95996398454005 1.84965454642279 1.96832962259858 17.1587533070513 17.0994157689634 17.2180908451392 916.5 17.5
"166" "s(weight_lambda)" "CRS" NA 4.28733428650533 1.94810665929057 0.0304341316049473 1.95996398454005 1.88845685744413 2.00775646113702 17.1978678818312 17.1382180799847 17.2575176836776 929 17
"167" "s(weight_lambda)" "CRS" NA 4.29809720127566 1.98208447352807 0.0304592230106897 1.95996398454005 1.92238549343004 2.04178345362609 17.2318456960687 17.1721467159706 17.2915446761667 940 17.5
"168" "s(weight_lambda)" "CRS" NA 4.36343808985363 2.18655265661411 0.0288556832878951 1.95996398454005 2.12999655662054 2.24310875660767 17.4363138791547 17.3797577791611 17.4928699791483 1009 17.5
"169" "s(weight_lambda)" "CRS" NA 4.36343808985363 2.18655265661411 0.0288556832878951 1.95996398454005 2.12999655662054 2.24310875660767 17.4363138791547 17.3797577791611 17.4928699791483 1009 17.5
"170" "s(weight_lambda)" "CRS" NA 4.38805060993733 2.26290859476648 0.0279357350980563 1.95996398454005 2.20815556009264 2.31766162944032 17.5126698173071 17.4579167826332 17.5674228519809 1036 17.5
"171" "s(weight_lambda)" "CRS" NA 4.38805060993733 2.26290859476648 0.0279357350980563 1.95996398454005 2.20815556009264 2.31766162944032 17.5126698173071 17.4579167826332 17.5674228519809 1036 17.5
"172" "s(weight_lambda)" "CRS" NA 4.38805060993733 2.26290859476648 0.0279357350980563 1.95996398454005 2.20815556009264 2.31766162944032 17.5126698173071 17.4579167826332 17.5674228519809 1036 17.5
"173" "s(weight_lambda)" "CRS" NA 4.38805060993733 2.26290859476648 0.0279357350980563 1.95996398454005 2.20815556009264 2.31766162944032 17.5126698173071 17.4579167826332 17.5674228519809 1036 17.5
"174" "s(weight_lambda)" "CRS" NA 4.39165384550233 2.2740626236707 0.0278095632958336 1.95996398454005 2.21955688118508 2.32856836615632 17.5238238462113 17.4693181037257 17.5783295886969 1040 17.5
"175" "s(weight_lambda)" "CRS" NA 4.41833605270894 2.35649365358075 0.0270455996523328 1.95996398454005 2.30348525232189 2.40950205483961 17.6062548761214 17.5532464748625 17.6592632773802 1070 17.5
"176" "s(weight_lambda)" "CRS" NA 4.42447703030789 2.37542881605036 0.026926685120366 1.95996398454005 2.32265348299139 2.42820414910932 17.625190038591 17.572414705532 17.6779653716499 1077 18
"177" "s(weight_lambda)" "CRS" NA 4.43449792797735 2.40630243555924 0.0267891420325451 1.95996398454005 2.35379668199873 2.45880818911976 17.6560636580998 17.6035579045393 17.7085694116604 1088.5 17.5
"178" "s(weight_lambda)" "CRS" NA 4.43449792797735 2.40630243555924 0.0267891420325451 1.95996398454005 2.35379668199873 2.45880818911976 17.6560636580998 17.6035579045393 17.7085694116604 1088.5 17.5
"179" "s(weight_lambda)" "CRS" NA 4.43579885074455 2.4103083758288 0.0267767015452668 1.95996398454005 2.3578270051753 2.4627897464823 17.6600695983694 17.6075882277159 17.7125509690229 1090 17.5
"180" "s(weight_lambda)" "CRS" NA 4.43579885074455 2.4103083758288 0.0267767015452668 1.95996398454005 2.3578270051753 2.4627897464823 17.6600695983694 17.6075882277159 17.7125509690229 1090 17.5
"181" "s(weight_lambda)" "CRS" NA 4.45557204045272 2.47114486228974 0.0267486516769457 1.95996398454005 2.41871846836792 2.52357125621156 17.7209060848303 17.6684796909085 17.7733324787522 1113 17.5
"182" "s(weight_lambda)" "CRS" NA 4.50240430364639 2.61498622518544 0.0277999399210094 1.95996398454005 2.56049934416789 2.669473106203 17.864747447726 17.8102605667085 17.9192343287436 1169 17.5
"183" "s(weight_lambda)" "CRS" NA 4.5089496591334 2.6350782577638 0.0280394899937458 1.95996398454005 2.58012186723118 2.69003464829641 17.8848394803044 17.8298830897718 17.939795870837 1177 18
"184" "s(weight_lambda)" "CRS" NA 4.5089496591334 2.6350782577638 0.0280394899937458 1.95996398454005 2.58012186723118 2.69003464829641 17.8848394803044 17.8298830897718 17.939795870837 1177 18
"185" "s(weight_lambda)" "CRS" NA 4.5089496591334 2.6350782577638 0.0280394899937458 1.95996398454005 2.58012186723118 2.69003464829641 17.8848394803044 17.8298830897718 17.939795870837 1177 18
"186" "s(weight_lambda)" "CRS" NA 4.5089496591334 2.6350782577638 0.0280394899937458 1.95996398454005 2.58012186723118 2.69003464829641 17.8848394803044 17.8298830897718 17.939795870837 1177 18
"187" "s(weight_lambda)" "CRS" NA 4.5138357368679 2.65007711122934 0.0282267389121957 1.95996398454005 2.59475371956042 2.70540050289826 17.8998383337699 17.844514942101 17.9551617254389 1183 18
"188" "s(weight_lambda)" "CRS" NA 4.5138357368679 2.65007711122934 0.0282267389121957 1.95996398454005 2.59475371956042 2.70540050289826 17.8998383337699 17.844514942101 17.9551617254389 1183 18
"189" "s(weight_lambda)" "CRS" NA 4.51708229768642 2.66004348196777 0.0283542539807315 1.95996398454005 2.60447016535704 2.71561679857851 17.9098047045084 17.8542313878976 17.9653780211191 1187 18
"190" "s(weight_lambda)" "CRS" NA 4.51708229768642 2.66004348196777 0.0283542539807315 1.95996398454005 2.60447016535704 2.71561679857851 17.9098047045084 17.8542313878976 17.9653780211191 1187 18
"191" "s(weight_lambda)" "CRS" NA 4.51708229768642 2.66004348196777 0.0283542539807315 1.95996398454005 2.60447016535704 2.71561679857851 17.9098047045084 17.8542313878976 17.9653780211191 1187 18
"192" "s(weight_lambda)" "CRS" NA 4.53158615219826 2.70457502322515 0.0289404830794219 1.95996398454005 2.64785271869429 2.76129732775601 17.9543362457658 17.8976139412349 18.0110585502966 1205 18
"193" "s(weight_lambda)" "CRS" NA 4.55695506381706 2.7825177539045 0.0299367783295024 1.95996398454005 2.72384274656552 2.84119276124349 18.0322789764451 17.9736039691061 18.0909539837841 1237 18
"194" "s(weight_lambda)" "CRS" NA 4.55695506381706 2.7825177539045 0.0299367783295024 1.95996398454005 2.72384274656552 2.84119276124349 18.0322789764451 17.9736039691061 18.0909539837841 1237 18
"195" "s(weight_lambda)" "CRS" NA 4.56905785687833 2.81972909937911 0.0303675845860749 1.95996398454005 2.76020972729293 2.87924847146529 18.0694903219197 18.0099709498335 18.1290096940059 1252.5 18
"196" "s(weight_lambda)" "CRS" NA 4.61744258978025 2.96865874533557 0.0317176629396075 1.95996398454005 2.90649326830016 3.03082422237098 18.2184199678762 18.1562544908408 18.2805854449116 1316 18
"197" "s(weight_lambda)" "CRS" NA 4.61744258978025 2.96865874533557 0.0317176629396075 1.95996398454005 2.90649326830016 3.03082422237098 18.2184199678762 18.1562544908408 18.2805854449116 1316 18
