# Supplementary material for: Comparative transcriptomics in serial organs uncovers early and pan-organ developmental changes associated with organ-specific morphological adaptation
Source: Nat Commun. 2025 Jan 17;16:768. doi: 10.1038/s41467-025-55826-w (PMC11742040; doi:10.1038/s41467-025-55826-w)
Supplement: Supplementary file 6 — Source Data [file 41467_2025_55826_MOESM6_ESM.zip › source data/Code_et_data_for_Fig/Code_and_data_for_fig6/Grem1_1_species_data_for_Fig6D.txt]

times	value	tissue	species
2	3202.18615041017	fore-limb	bat
2	2819.76589174607	fore-limb	bat
3	759.281795484507	fore-limb	bat
3	1120.54429178156	fore-limb	bat
1	2104.85804447509	fore-limb	bat
2	2712.66768825482	fore-limb	bat
1	862.883518097133	hind-limb	bat
2	2139.41538021124	hind-limb	bat
3	971.476060470868	hind-limb	bat
1	856.822364580637	hind-limb	bat
1	1181.06173547966	hind-limb	bat
3	1093.35732870823	hind-limb	bat
1	2594.5928753856	fore-limb	bat
1	2153.17744679752	fore-limb	bat
2	3139.47877850787	hind-limb	bat
2	1661.72480093043	hind-limb	bat
2	881.539191971717	fore-limb	mus
2	1256.72626837079	fore-limb	mus
3	2026.23580664439	fore-limb	mus
3	1842.11791907388	fore-limb	mus
3	789.452094733127	fore-limb	mus
1	1080.23247317878	fore-limb	mus
2	2221.65617226139	hind-limb	mus
2	2109.52347831613	hind-limb	mus
3	2229.23705474305	hind-limb	mus
3	1682.80134160997	hind-limb	mus
3	1607.81344959333	hind-limb	mus
1	2941.33378479097	hind-limb	mus
1	1876.90368078552	hind-limb	mus
2	1481.61321031048	hind-limb	mus
3	1859.72316042208	hind-limb	mus
1	2027.65853468174	fore-limb	mus
1	1417.84524264387	fore-limb	mus
