# Supplementary material for: Comparative transcriptomics in serial organs uncovers early and pan-organ developmental changes associated with organ-specific morphological adaptation
Source: Nat Commun. 2025 Jan 17;16:768. doi: 10.1038/s41467-025-55826-w (PMC11742040; doi:10.1038/s41467-025-55826-w)
Supplement: Supplementary file 6 — Source Data [file 41467_2025_55826_MOESM6_ESM.zip › source data/Code_et_data_for_Fig/Code_and_data_for_fig6/Fgf8_2_species_data_for_Fig6C.txt]

times	variable	value	tissue	species	type
1	pred.bat.fore.limb	1349.02242522236	fore-limb	bat	4 curves
1.02020202020202	pred.bat.fore.limb	1356.91597030266	fore-limb	bat	4 curves
1.04040404040404	pred.bat.fore.limb	1364.07231056731	fore-limb	bat	4 curves
1.06060606060606	pred.bat.fore.limb	1370.47932124003	fore-limb	bat	4 curves
1.08080808080808	pred.bat.fore.limb	1376.12611054555	fore-limb	bat	4 curves
1.1010101010101	pred.bat.fore.limb	1381.00305056136	fore-limb	bat	4 curves
1.12121212121212	pred.bat.fore.limb	1385.10180457122	fore-limb	bat	4 curves
1.14141414141414	pred.bat.fore.limb	1388.41535081162	fore-limb	bat	4 curves
1.16161616161616	pred.bat.fore.limb	1390.93800251665	fore-limb	bat	4 curves
1.18181818181818	pred.bat.fore.limb	1392.66542418099	fore-limb	bat	4 curves
1.2020202020202	pred.bat.fore.limb	1393.59464397612	fore-limb	bat	4 curves
1.22222222222222	pred.bat.fore.limb	1393.72406226979	fore-limb	bat	4 curves
1.24242424242424	pred.bat.fore.limb	1393.05345621471	fore-limb	bat	4 curves
1.26262626262626	pred.bat.fore.limb	1391.58398038797	fore-limb	bat	4 curves
1.28282828282828	pred.bat.fore.limb	1389.31816347863	fore-limb	bat	4 curves
1.3030303030303	pred.bat.fore.limb	1386.25990103679	fore-limb	bat	4 curves
1.32323232323232	pred.bat.fore.limb	1382.41444431323	fore-limb	bat	4 curves
1.34343434343434	pred.bat.fore.limb	1377.78838523435	fore-limb	bat	4 curves
1.36363636363636	pred.bat.fore.limb	1372.38963757272	fore-limb	bat	4 curves
1.38383838383838	pred.bat.fore.limb	1366.22741438828	fore-limb	bat	4 curves
1.4040404040404	pred.bat.fore.limb	1359.31220183044	fore-limb	bat	4 curves
1.42424242424242	pred.bat.fore.limb	1351.65572940522	fore-limb	bat	4 curves
1.44444444444444	pred.bat.fore.limb	1343.27093682543	fore-limb	bat	4 curves
1.46464646464646	pred.bat.fore.limb	1334.1719375751	fore-limb	bat	4 curves
1.48484848484848	pred.bat.fore.limb	1324.37397933167	fore-limb	bat	4 curves
1.50505050505051	pred.bat.fore.limb	1313.89340140123	fore-limb	bat	4 curves
1.52525252525253	pred.bat.fore.limb	1302.74758933317	fore-limb	bat	4 curves
1.54545454545455	pred.bat.fore.limb	1290.9549268906	fore-limb	bat	4 curves
1.56565656565657	pred.bat.fore.limb	1278.53474556209	fore-limb	bat	4 curves
1.58585858585859	pred.bat.fore.limb	1265.5072718087	fore-limb	bat	4 curves
1.60606060606061	pred.bat.fore.limb	1251.89357224761	fore-limb	bat	4 curves
1.62626262626263	pred.bat.fore.limb	1237.71549697998	fore-limb	bat	4 curves
1.64646464646465	pred.bat.fore.limb	1222.99562127603	fore-limb	bat	4 curves
1.66666666666667	pred.bat.fore.limb	1207.75718583472	fore-limb	bat	4 curves
1.68686868686869	pred.bat.fore.limb	1192.02403583866	fore-limb	bat	4 curves
1.70707070707071	pred.bat.fore.limb	1175.82055902712	fore-limb	bat	4 curves
1.72727272727273	pred.bat.fore.limb	1159.1716230113	fore-limb	bat	4 curves
1.74747474747475	pred.bat.fore.limb	1142.10251205598	fore-limb	bat	4 curves
1.76767676767677	pred.bat.fore.limb	1124.63886355122	fore-limb	bat	4 curves
1.78787878787879	pred.bat.fore.limb	1106.80660439528	fore-limb	bat	4 curves
1.80808080808081	pred.bat.fore.limb	1088.63188750788	fore-limb	bat	4 curves
1.82828282828283	pred.bat.fore.limb	1070.14102868837	fore-limb	bat	4 curves
1.84848484848485	pred.bat.fore.limb	1051.36044402916	fore-limb	bat	4 curves
1.86868686868687	pred.bat.fore.limb	1032.31658808894	fore-limb	bat	4 curves
1.88888888888889	pred.bat.fore.limb	1013.03589302384	fore-limb	bat	4 curves
1.90909090909091	pred.bat.fore.limb	993.544708867416	fore-limb	bat	4 curves
1.92929292929293	pred.bat.fore.limb	973.869245142407	fore-limb	bat	4 curves
1.94949494949495	pred.bat.fore.limb	954.035513978517	fore-limb	bat	4 curves
1.96969696969697	pred.bat.fore.limb	934.06927490119	fore-limb	bat	4 curves
1.98989898989899	pred.bat.fore.limb	913.995981446488	fore-limb	bat	4 curves
2.01010101010101	pred.bat.fore.limb	893.840729746804	fore-limb	bat	4 curves
2.03030303030303	pred.bat.fore.limb	873.62820922133	fore-limb	bat	4 curves
2.05050505050505	pred.bat.fore.limb	853.382655493957	fore-limb	bat	4 curves
2.07070707070707	pred.bat.fore.limb	833.127805649844	fore-limb	bat	4 curves
2.09090909090909	pred.bat.fore.limb	812.886855930041	fore-limb	bat	4 curves
2.11111111111111	pred.bat.fore.limb	792.682421951643	fore-limb	bat	4 curves
2.13131313131313	pred.bat.fore.limb	772.536501528877	fore-limb	bat	4 curves
2.15151515151515	pred.bat.fore.limb	752.470440158372	fore-limb	bat	4 curves
2.17171717171717	pred.bat.fore.limb	732.504899219759	fore-limb	bat	4 curves
2.19191919191919	pred.bat.fore.limb	712.659826930695	fore-limb	bat	4 curves
2.21212121212121	pred.bat.fore.limb	692.95443208346	fore-limb	bat	4 curves
2.23232323232323	pred.bat.fore.limb	673.407160578576	fore-limb	bat	4 curves
2.25252525252525	pred.bat.fore.limb	654.035674759367	fore-limb	bat	4 curves
2.27272727272727	pred.bat.fore.limb	634.856835540197	fore-limb	bat	4 curves
2.29292929292929	pred.bat.fore.limb	615.886687310249	fore-limb	bat	4 curves
2.31313131313131	pred.bat.fore.limb	597.140445584273	fore-limb	bat	4 curves
2.33333333333333	pred.bat.fore.limb	578.632487361614	fore-limb	bat	4 curves
2.35353535353535	pred.bat.fore.limb	560.376344145367	fore-limb	bat	4 curves
2.37373737373737	pred.bat.fore.limb	542.384697564334	fore-limb	bat	4 curves
2.39393939393939	pred.bat.fore.limb	524.669377531988	fore-limb	bat	4 curves
2.41414141414141	pred.bat.fore.limb	507.241362868668	fore-limb	bat	4 curves
2.43434343434343	pred.bat.fore.limb	490.110784305821	fore-limb	bat	4 curves
2.45454545454545	pred.bat.fore.limb	473.286929784339	fore-limb	bat	4 curves
2.47474747474747	pred.bat.fore.limb	456.778251952892	fore-limb	bat	4 curves
2.49494949494949	pred.bat.fore.limb	440.592377766572	fore-limb	bat	4 curves
2.51515151515152	pred.bat.fore.limb	424.736120081324	fore-limb	bat	4 curves
2.53535353535354	pred.bat.fore.limb	409.215491135343	fore-limb	bat	4 curves
2.55555555555556	pred.bat.fore.limb	394.035717804999	fore-limb	bat	4 curves
2.57575757575758	pred.bat.fore.limb	379.201258519885	fore-limb	bat	4 curves
2.5959595959596	pred.bat.fore.limb	364.715821719215	fore-limb	bat	4 curves
2.61616161616162	pred.bat.fore.limb	350.582385730045	fore-limb	bat	4 curves
2.63636363636364	pred.bat.fore.limb	336.803219946685	fore-limb	bat	4 curves
2.65656565656566	pred.bat.fore.limb	323.379907190073	fore-limb	bat	4 curves
2.67676767676768	pred.bat.fore.limb	310.313367125951	fore-limb	bat	4 curves
2.6969696969697	pred.bat.fore.limb	297.603880621188	fore-limb	bat	4 curves
2.71717171717172	pred.bat.fore.limb	285.251114918717	fore-limb	bat	4 curves
2.73737373737374	pred.bat.fore.limb	273.2541495131	fore-limb	bat	4 curves
2.75757575757576	pred.bat.fore.limb	261.6115026108	fore-limb	bat	4 curves
2.77777777777778	pred.bat.fore.limb	250.321158061693	fore-limb	bat	4 curves
2.7979797979798	pred.bat.fore.limb	239.380592651267	fore-limb	bat	4 curves
2.81818181818182	pred.bat.fore.limb	228.786803646185	fore-limb	bat	4 curves
2.83838383838384	pred.bat.fore.limb	218.536336489525	fore-limb	bat	4 curves
2.85858585858586	pred.bat.fore.limb	208.6253125459	fore-limb	bat	4 curves
2.87878787878788	pred.bat.fore.limb	199.049456800867	fore-limb	bat	4 curves
2.8989898989899	pred.bat.fore.limb	189.804125423462	fore-limb	bat	4 curves
2.91919191919192	pred.bat.fore.limb	180.884333105344	fore-limb	bat	4 curves
2.93939393939394	pred.bat.fore.limb	172.284780094858	fore-limb	bat	4 curves
2.95959595959596	pred.bat.fore.limb	163.999878849286	fore-limb	bat	4 curves
2.97979797979798	pred.bat.fore.limb	156.023780233651	fore-limb	bat	4 curves
3	pred.bat.fore.limb	148.350399199576	fore-limb	bat	4 curves
1	pred.bat.hind.limb	1382.01700238291	hind-limb	bat	4 curves
1.02020202020202	pred.bat.hind.limb	1391.77627699983	hind-limb	bat	4 curves
1.04040404040404	pred.bat.hind.limb	1400.97911533286	hind-limb	bat	4 curves
1.06060606060606	pred.bat.hind.limb	1409.61359886633	hind-limb	bat	4 curves
1.08080808080808	pred.bat.hind.limb	1417.66849610649	hind-limb	bat	4 curves
1.1010101010101	pred.bat.hind.limb	1425.13328691915	hind-limb	bat	4 curves
1.12121212121212	pred.bat.hind.limb	1431.99818542053	hind-limb	bat	4 curves
1.14141414141414	pred.bat.hind.limb	1438.25416135146	hind-limb	bat	4 curves
1.16161616161616	pred.bat.hind.limb	1443.89295986982	hind-limb	bat	4 curves
1.18181818181818	pred.bat.hind.limb	1448.90711970028	hind-limb	bat	4 curves
1.2020202020202	pred.bat.hind.limb	1453.28998958567	hind-limb	bat	4 curves
1.22222222222222	pred.bat.hind.limb	1457.03574298909	hind-limb	bat	4 curves
1.24242424242424	pred.bat.hind.limb	1460.1393910013	hind-limb	bat	4 curves
1.26262626262626	pred.bat.hind.limb	1462.5967934134	hind-limb	bat	4 curves
1.28282828282828	pred.bat.hind.limb	1464.40466792034	hind-limb	bat	4 curves
1.3030303030303	pred.bat.hind.limb	1465.56059742669	hind-limb	bat	4 curves
1.32323232323232	pred.bat.hind.limb	1466.06303543187	hind-limb	bat	4 curves
1.34343434343434	pred.bat.hind.limb	1465.91130947802	hind-limb	bat	4 curves
1.36363636363636	pred.bat.hind.limb	1465.10562264978	hind-limb	bat	4 curves
1.38383838383838	pred.bat.hind.limb	1463.64705312134	hind-limb	bat	4 curves
1.4040404040404	pred.bat.hind.limb	1461.5375517521	hind-limb	bat	4 curves
1.42424242424242	pred.bat.hind.limb	1458.77993773845	hind-limb	bat	4 curves
1.44444444444444	pred.bat.hind.limb	1455.37789233531	hind-limb	bat	4 curves
1.46464646464646	pred.bat.hind.limb	1451.33595066692	hind-limb	bat	4 curves
1.48484848484848	pred.bat.hind.limb	1446.65949165243	hind-limb	bat	4 curves
1.50505050505051	pred.bat.hind.limb	1441.35472607759	hind-limb	bat	4 curves
1.52525252525253	pred.bat.hind.limb	1435.42868284961	hind-limb	bat	4 curves
1.54545454545455	pred.bat.hind.limb	1428.88919347769	hind-limb	bat	4 curves
1.56565656565657	pred.bat.hind.limb	1421.74487482726	hind-limb	bat	4 curves
1.58585858585859	pred.bat.hind.limb	1414.00511020104	hind-limb	bat	4 curves
1.60606060606061	pred.bat.hind.limb	1405.68002880512	hind-limb	bat	4 curves
1.62626262626263	pred.bat.hind.limb	1396.78048366287	hind-limb	bat	4 curves
1.64646464646465	pred.bat.hind.limb	1387.31802804409	hind-limb	bat	4 curves
1.66666666666667	pred.bat.hind.limb	1377.30489048113	hind-limb	bat	4 curves
1.68686868686869	pred.bat.hind.limb	1366.75394844744	hind-limb	bat	4 curves
1.70707070707071	pred.bat.hind.limb	1355.67870077793	hind-limb	bat	4 curves
1.72727272727273	pred.bat.hind.limb	1344.0932389137	hind-limb	bat	4 curves
1.74747474747475	pred.bat.hind.limb	1332.01221705682	hind-limb	bat	4 curves
1.76767676767677	pred.bat.hind.limb	1319.45082132352	hind-limb	bat	4 curves
1.78787878787879	pred.bat.hind.limb	1306.42473798666	hind-limb	bat	4 curves
1.80808080808081	pred.bat.hind.limb	1292.95012090009	hind-limb	bat	4 curves
1.82828282828283	pred.bat.hind.limb	1279.04355819956	hind-limb	bat	4 curves
1.84848484848485	pred.bat.hind.limb	1264.72203837587	hind-limb	bat	4 curves
1.86868686868687	pred.bat.hind.limb	1250.00291581716	hind-limb	bat	4 curves
1.88888888888889	pred.bat.hind.limb	1234.90387591771	hind-limb	bat	4 curves
1.90909090909091	pred.bat.hind.limb	1219.44289985097	hind-limb	bat	4 curves
1.92929292929293	pred.bat.hind.limb	1203.6382291045	hind-limb	bat	4 curves
1.94949494949495	pred.bat.hind.limb	1187.50832987395	hind-limb	bat	4 curves
1.96969696969697	pred.bat.hind.limb	1171.07185741261	hind-limb	bat	4 curves
1.98989898989899	pred.bat.hind.limb	1154.34762043193	hind-limb	bat	4 curves
2.01010101010101	pred.bat.hind.limb	1137.35454564679	hind-limb	bat	4 curves
2.03030303030303	pred.bat.hind.limb	1120.11164255804	hind-limb	bat	4 curves
2.05050505050505	pred.bat.hind.limb	1102.63796856214	hind-limb	bat	4 curves
2.07070707070707	pred.bat.hind.limb	1084.95259447615	hind-limb	bat	4 curves
2.09090909090909	pred.bat.hind.limb	1067.07457056299	hind-limb	bat	4 curves
2.11111111111111	pred.bat.hind.limb	1049.02289313965	hind-limb	bat	4 curves
2.13131313131313	pred.bat.hind.limb	1030.81647184753	hind-limb	bat	4 curves
2.15151515151515	pred.bat.hind.limb	1012.47409766086	hind-limb	bat	4 curves
2.17171717171717	pred.bat.hind.limb	994.014411705677	hind-limb	bat	4 curves
2.19191919191919	pred.bat.hind.limb	975.455874957962	hind-limb	bat	4 curves
2.21212121212121	pred.bat.hind.limb	956.816738885698	hind-limb	bat	4 curves
2.23232323232323	pred.bat.hind.limb	938.11501709549	hind-limb	bat	4 curves
2.25252525252525	pred.bat.hind.limb	919.368458040177	hind-limb	bat	4 curves
2.27272727272727	pred.bat.hind.limb	900.594518839475	hind-limb	bat	4 curves
2.29292929292929	pred.bat.hind.limb	881.810340261334	hind-limb	bat	4 curves
2.31313131313131	pred.bat.hind.limb	863.032722907054	hind-limb	bat	4 curves
2.33333333333333	pred.bat.hind.limb	844.278104638705	hind-limb	bat	4 curves
2.35353535353535	pred.bat.hind.limb	825.562539282692	hind-limb	bat	4 curves
2.37373737373737	pred.bat.hind.limb	806.901676638717	hind-limb	bat	4 curves
2.39393939393939	pred.bat.hind.limb	788.310743818668	hind-limb	bat	4 curves
2.41414141414141	pred.bat.hind.limb	769.804527935364	hind-limb	bat	4 curves
2.43434343434343	pred.bat.hind.limb	751.397360156453	hind-limb	bat	4 curves
2.45454545454545	pred.bat.hind.limb	733.103101134186	hind-limb	bat	4 curves
2.47474747474747	pred.bat.hind.limb	714.935127817334	hind-limb	bat	4 curves
2.49494949494949	pred.bat.hind.limb	696.906321647064	hind-limb	bat	4 curves
2.51515151515152	pred.bat.hind.limb	679.029058134283	hind-limb	bat	4 curves
2.53535353535354	pred.bat.hind.limb	661.315197811796	hind-limb	bat	4 curves
2.55555555555556	pred.bat.hind.limb	643.77607855049	hind-limb	bat	4 curves
2.57575757575758	pred.bat.hind.limb	626.42250922489	hind-limb	bat	4 curves
2.5959595959596	pred.bat.hind.limb	609.264764709614	hind-limb	bat	4 curves
2.61616161616162	pred.bat.hind.limb	592.31258218464	hind-limb	bat	4 curves
2.63636363636364	pred.bat.hind.limb	575.575158723886	hind-limb	bat	4 curves
2.65656565656566	pred.bat.hind.limb	559.061150138308	hind-limb	bat	4 curves
2.67676767676768	pred.bat.hind.limb	542.778671041686	hind-limb	bat	4 curves
2.6969696969697	pred.bat.hind.limb	526.735296104369	hind-limb	bat	4 curves
2.71717171717172	pred.bat.hind.limb	510.938062457605	hind-limb	bat	4 curves
2.73737373737374	pred.bat.hind.limb	495.3934732086	hind-limb	bat	4 curves
2.75757575757576	pred.bat.hind.limb	480.107502024235	hind-limb	bat	4 curves
2.77777777777778	pred.bat.hind.limb	465.085598739297	hind-limb	bat	4 curves
2.7979797979798	pred.bat.hind.limb	450.332695943279	hind-limb	bat	4 curves
2.81818181818182	pred.bat.hind.limb	435.853216498235	hind-limb	bat	4 curves
2.83838383838384	pred.bat.hind.limb	421.651081938719	hind-limb	bat	4 curves
2.85858585858586	pred.bat.hind.limb	407.729721703748	hind-limb	bat	4 curves
2.87878787878788	pred.bat.hind.limb	394.09208314971	hind-limb	bat	4 curves
2.8989898989899	pred.bat.hind.limb	380.740642292432	hind-limb	bat	4 curves
2.91919191919192	pred.bat.hind.limb	367.67741522606	hind-limb	bat	4 curves
2.93939393939394	pred.bat.hind.limb	354.903970166067	hind-limb	bat	4 curves
2.95959595959596	pred.bat.hind.limb	342.421440063584	hind-limb	bat	4 curves
2.97979797979798	pred.bat.hind.limb	330.230535738255	hind-limb	bat	4 curves
3	pred.bat.hind.limb	318.331559477096	hind-limb	bat	4 curves
1	pred.mus.fore.limb	505.428086265032	fore-limb	mus	4 curves
1.02020202020202	pred.mus.fore.limb	521.563423941064	fore-limb	mus	4 curves
1.04040404040404	pred.mus.fore.limb	537.781616033197	fore-limb	mus	4 curves
1.06060606060606	pred.mus.fore.limb	554.058783510003	fore-limb	mus	4 curves
1.08080808080808	pred.mus.fore.limb	570.370170599756	fore-limb	mus	4 curves
1.1010101010101	pred.mus.fore.limb	586.690198969843	fore-limb	mus	4 curves
1.12121212121212	pred.mus.fore.limb	602.992526874086	fore-limb	mus	4 curves
1.14141414141414	pred.mus.fore.limb	619.250113125097	fore-limb	mus	4 curves
1.16161616161616	pred.mus.fore.limb	635.435285717185	fore-limb	mus	4 curves
1.18181818181818	pred.mus.fore.limb	651.519814893879	fore-limb	mus	4 curves
1.2020202020202	pred.mus.fore.limb	667.474990423213	fore-limb	mus	4 curves
1.22222222222222	pred.mus.fore.limb	683.271702813656	fore-limb	mus	4 curves
1.24242424242424	pred.mus.fore.limb	698.880528174316	fore-limb	mus	4 curves
1.26262626262626	pred.mus.fore.limb	714.271816394885	fore-limb	mus	4 curves
1.28282828282828	pred.mus.fore.limb	729.41578229417	fore-limb	mus	4 curves
1.3030303030303	pred.mus.fore.limb	744.282599360961	fore-limb	mus	4 curves
1.32323232323232	pred.mus.fore.limb	758.842495687877	fore-limb	mus	4 curves
1.34343434343434	pred.mus.fore.limb	773.065851677696	fore-limb	mus	4 curves
1.36363636363636	pred.mus.fore.limb	786.923299082931	fore-limb	mus	4 curves
1.38383838383838	pred.mus.fore.limb	800.385820923032	fore-limb	mus	4 curves
1.4040404040404	pred.mus.fore.limb	813.424851809918	fore-limb	mus	4 curves
1.42424242424242	pred.mus.fore.limb	826.012378201628	fore-limb	mus	4 curves
1.44444444444444	pred.mus.fore.limb	838.121038095875	fore-limb	mus	4 curves
1.46464646464646	pred.mus.fore.limb	849.724219670305	fore-limb	mus	4 curves
1.48484848484848	pred.mus.fore.limb	860.796158374405	fore-limb	mus	4 curves
1.50505050505051	pred.mus.fore.limb	871.312031979322	fore-limb	mus	4 curves
1.52525252525253	pred.mus.fore.limb	881.248053096358	fore-limb	mus	4 curves
1.54545454545455	pred.mus.fore.limb	890.581558682668	fore-limb	mus	4 curves
1.56565656565657	pred.mus.fore.limb	899.291096063623	fore-limb	mus	4 curves
1.58585858585859	pred.mus.fore.limb	907.356505015487	fore-limb	mus	4 curves
1.60606060606061	pred.mus.fore.limb	914.758995469224	fore-limb	mus	4 curves
1.62626262626263	pred.mus.fore.limb	921.481220416557	fore-limb	mus	4 curves
1.64646464646465	pred.mus.fore.limb	927.507343622552	fore-limb	mus	4 curves
1.66666666666667	pred.mus.fore.limb	932.823101774895	fore-limb	mus	4 curves
1.68686868686869	pred.mus.fore.limb	937.415860728574	fore-limb	mus	4 curves
1.70707070707071	pred.mus.fore.limb	941.274665535571	fore-limb	mus	4 curves
1.72727272727273	pred.mus.fore.limb	944.390283982293	fore-limb	mus	4 curves
1.74747474747475	pred.mus.fore.limb	946.75524339261	fore-limb	mus	4 curves
1.76767676767677	pred.mus.fore.limb	948.363860491123	fore-limb	mus	4 curves
1.78787878787879	pred.mus.fore.limb	949.21226415966	fore-limb	mus	4 curves
1.80808080808081	pred.mus.fore.limb	949.298410959453	fore-limb	mus	4 curves
1.82828282828283	pred.mus.fore.limb	948.622093331868	fore-limb	mus	4 curves
1.84848484848485	pred.mus.fore.limb	947.184940431672	fore-limb	mus	4 curves
1.86868686868687	pred.mus.fore.limb	944.990411588092	fore-limb	mus	4 curves
1.88888888888889	pred.mus.fore.limb	942.043782430453	fore-limb	mus	4 curves
1.90909090909091	pred.mus.fore.limb	938.352123756251	fore-limb	mus	4 curves
1.92929292929293	pred.mus.fore.limb	933.924273260135	fore-limb	mus	4 curves
1.94949494949495	pred.mus.fore.limb	928.770800282009	fore-limb	mus	4 curves
1.96969696969697	pred.mus.fore.limb	922.903963771072	fore-limb	mus	4 curves
1.98989898989899	pred.mus.fore.limb	916.337663699738	fore-limb	mus	4 curves
2.01010101010101	pred.mus.fore.limb	909.087386196992	fore-limb	mus	4 curves
2.03030303030303	pred.mus.fore.limb	901.170142704217	fore-limb	mus	4 curves
2.05050505050505	pred.mus.fore.limb	892.604403488051	fore-limb	mus	4 curves
2.07070707070707	pred.mus.fore.limb	883.410025873847	fore-limb	mus	4 curves
2.09090909090909	pred.mus.fore.limb	873.608177589866	fore-limb	mus	4 curves
2.11111111111111	pred.mus.fore.limb	863.221255636107	fore-limb	mus	4 curves
2.13131313131313	pred.mus.fore.limb	852.272801112596	fore-limb	mus	4 curves
2.15151515151515	pred.mus.fore.limb	840.787410459921	fore-limb	mus	4 curves
2.17171717171717	pred.mus.fore.limb	828.790643579583	fore-limb	mus	4 curves
2.19191919191919	pred.mus.fore.limb	816.308929313481	fore-limb	mus	4 curves
2.21212121212121	pred.mus.fore.limb	803.369468770261	fore-limb	mus	4 curves
2.23232323232323	pred.mus.fore.limb	790.000136991542	fore-limb	mus	4 curves
2.25252525252525	pred.mus.fore.limb	776.229383453081	fore-limb	mus	4 curves
2.27272727272727	pred.mus.fore.limb	762.086131894735	fore-limb	mus	4 curves
2.29292929292929	pred.mus.fore.limb	747.599679968841	fore-limb	mus	4 curves
2.31313131313131	pred.mus.fore.limb	732.799599189305	fore-limb	mus	4 curves
2.33333333333333	pred.mus.fore.limb	717.715635653394	fore-limb	mus	4 curves
2.35353535353535	pred.mus.fore.limb	702.377611995182	fore-limb	mus	4 curves
2.37373737373737	pred.mus.fore.limb	686.815331013822	fore-limb	mus	4 curves
2.39393939393939	pred.mus.fore.limb	671.058481401549	fore-limb	mus	4 curves
2.41414141414141	pred.mus.fore.limb	655.136545975779	fore-limb	mus	4 curves
2.43434343434343	pred.mus.fore.limb	639.078712796902	fore-limb	mus	4 curves
2.45454545454545	pred.mus.fore.limb	622.913789528778	fore-limb	mus	4 curves
2.47474747474747	pred.mus.fore.limb	606.670121372601	fore-limb	mus	4 curves
2.49494949494949	pred.mus.fore.limb	590.375512876972	fore-limb	mus	4 curves
2.51515151515152	pred.mus.fore.limb	574.057153898011	fore-limb	mus	4 curves
2.53535353535354	pred.mus.fore.limb	557.741549953266	fore-limb	mus	4 curves
2.55555555555556	pred.mus.fore.limb	541.454457182369	fore-limb	mus	4 curves
2.57575757575758	pred.mus.fore.limb	525.220822096089	fore-limb	mus	4 curves
2.5959595959596	pred.mus.fore.limb	509.064726263783	fore-limb	mus	4 curves
2.61616161616162	pred.mus.fore.limb	493.009336057592	fore-limb	mus	4 curves
2.63636363636364	pred.mus.fore.limb	477.076857540261	fore-limb	mus	4 curves
2.65656565656566	pred.mus.fore.limb	461.288496552329	fore-limb	mus	4 curves
2.67676767676768	pred.mus.fore.limb	445.66442402398	fore-limb	mus	4 curves
2.6969696969697	pred.mus.fore.limb	430.223746507124	fore-limb	mus	4 curves
2.71717171717172	pred.mus.fore.limb	414.984481894607	fore-limb	mus	4 curves
2.73737373737374	pred.mus.fore.limb	399.963540265863	fore-limb	mus	4 curves
2.75757575757576	pred.mus.fore.limb	385.176709772135	fore-limb	mus	4 curves
2.77777777777778	pred.mus.fore.limb	370.638647449589	fore-limb	mus	4 curves
2.7979797979798	pred.mus.fore.limb	356.362874825456	fore-limb	mus	4 curves
2.81818181818182	pred.mus.fore.limb	342.361778160861	fore-limb	mus	4 curves
2.83838383838384	pred.mus.fore.limb	328.646613154229	fore-limb	mus	4 curves
2.85858585858586	pred.mus.fore.limb	315.227513911331	fore-limb	mus	4 curves
2.87878787878788	pred.mus.fore.limb	302.113505972052	fore-limb	mus	4 curves
2.8989898989899	pred.mus.fore.limb	289.312523169945	fore-limb	mus	4 curves
2.91919191919192	pred.mus.fore.limb	276.831428088609	fore-limb	mus	4 curves
2.93939393939394	pred.mus.fore.limb	264.676035868846	fore-limb	mus	4 curves
2.95959595959596	pred.mus.fore.limb	252.851141112455	fore-limb	mus	4 curves
2.97979797979798	pred.mus.fore.limb	241.360547622357	fore-limb	mus	4 curves
3	pred.mus.fore.limb	230.20710071449	fore-limb	mus	4 curves
1	pred.mus.hind.limb	517.789916342567	hind-limb	mus	4 curves
1.02020202020202	pred.mus.hind.limb	516.592455611065	hind-limb	mus	4 curves
1.04040404040404	pred.mus.hind.limb	515.40267899917	hind-limb	mus	4 curves
1.06060606060606	pred.mus.hind.limb	514.220546144144	hind-limb	mus	4 curves
1.08080808080808	pred.mus.hind.limb	513.046016994436	hind-limb	mus	4 curves
1.1010101010101	pred.mus.hind.limb	511.879051807446	hind-limb	mus	4 curves
1.12121212121212	pred.mus.hind.limb	510.719611147305	hind-limb	mus	4 curves
1.14141414141414	pred.mus.hind.limb	509.567655882673	hind-limb	mus	4 curves
1.16161616161616	pred.mus.hind.limb	508.42314718456	hind-limb	mus	4 curves
1.18181818181818	pred.mus.hind.limb	507.286046524161	hind-limb	mus	4 curves
1.2020202020202	pred.mus.hind.limb	506.156315670721	hind-limb	mus	4 curves
1.22222222222222	pred.mus.hind.limb	505.033916689403	hind-limb	mus	4 curves
1.24242424242424	pred.mus.hind.limb	503.918811939191	hind-limb	mus	4 curves
1.26262626262626	pred.mus.hind.limb	502.8109640708	hind-limb	mus	4 curves
1.28282828282828	pred.mus.hind.limb	501.71033602461	hind-limb	mus	4 curves
1.3030303030303	pred.mus.hind.limb	500.616891028615	hind-limb	mus	4 curves
1.32323232323232	pred.mus.hind.limb	499.530592596399	hind-limb	mus	4 curves
1.34343434343434	pred.mus.hind.limb	498.451404525114	hind-limb	mus	4 curves
1.36363636363636	pred.mus.hind.limb	497.379290893494	hind-limb	mus	4 curves
1.38383838383838	pred.mus.hind.limb	496.31421605987	hind-limb	mus	4 curves
1.4040404040404	pred.mus.hind.limb	495.256144660219	hind-limb	mus	4 curves
1.42424242424242	pred.mus.hind.limb	494.205041606214	hind-limb	mus	4 curves
1.44444444444444	pred.mus.hind.limb	493.160872083304	hind-limb	mus	4 curves
1.46464646464646	pred.mus.hind.limb	492.123601548805	hind-limb	mus	4 curves
1.48484848484848	pred.mus.hind.limb	491.093195730009	hind-limb	mus	4 curves
1.50505050505051	pred.mus.hind.limb	490.069620622313	hind-limb	mus	4 curves
1.52525252525253	pred.mus.hind.limb	489.052842487357	hind-limb	mus	4 curves
1.54545454545455	pred.mus.hind.limb	488.042827851188	hind-limb	mus	4 curves
1.56565656565657	pred.mus.hind.limb	487.039543502434	hind-limb	mus	4 curves
1.58585858585859	pred.mus.hind.limb	486.042956490495	hind-limb	mus	4 curves
1.60606060606061	pred.mus.hind.limb	485.053034123753	hind-limb	mus	4 curves
1.62626262626263	pred.mus.hind.limb	484.069743967797	hind-limb	mus	4 curves
1.64646464646465	pred.mus.hind.limb	483.093053843662	hind-limb	mus	4 curves
1.66666666666667	pred.mus.hind.limb	482.122931826085	hind-limb	mus	4 curves
1.68686868686869	pred.mus.hind.limb	481.159346241777	hind-limb	mus	4 curves
1.70707070707071	pred.mus.hind.limb	480.20226566771	hind-limb	mus	4 curves
1.72727272727273	pred.mus.hind.limb	479.251658929417	hind-limb	mus	4 curves
1.74747474747475	pred.mus.hind.limb	478.307495099315	hind-limb	mus	4 curves
1.76767676767677	pred.mus.hind.limb	477.369743495034	hind-limb	mus	4 curves
1.78787878787879	pred.mus.hind.limb	476.438373677765	hind-limb	mus	4 curves
1.80808080808081	pred.mus.hind.limb	475.513355450621	hind-limb	mus	4 curves
1.82828282828283	pred.mus.hind.limb	474.59465885702	hind-limb	mus	4 curves
1.84848484848485	pred.mus.hind.limb	473.68225417907	hind-limb	mus	4 curves
1.86868686868687	pred.mus.hind.limb	472.77611193598	hind-limb	mus	4 curves
1.88888888888889	pred.mus.hind.limb	471.87620288248	hind-limb	mus	4 curves
1.90909090909091	pred.mus.hind.limb	470.982498007251	hind-limb	mus	4 curves
1.92929292929293	pred.mus.hind.limb	470.094968531384	hind-limb	mus	4 curves
1.94949494949495	pred.mus.hind.limb	469.213585906835	hind-limb	mus	4 curves
1.96969696969697	pred.mus.hind.limb	468.338321814903	hind-limb	mus	4 curves
1.98989898989899	pred.mus.hind.limb	467.469148164723	hind-limb	mus	4 curves
2.01010101010101	pred.mus.hind.limb	466.606037091773	hind-limb	mus	4 curves
2.03030303030303	pred.mus.hind.limb	465.748960956385	hind-limb	mus	4 curves
2.05050505050505	pred.mus.hind.limb	464.897892342281	hind-limb	mus	4 curves
2.07070707070707	pred.mus.hind.limb	464.052804055121	hind-limb	mus	4 curves
2.09090909090909	pred.mus.hind.limb	463.213669121051	hind-limb	mus	4 curves
2.11111111111111	pred.mus.hind.limb	462.380460785287	hind-limb	mus	4 curves
2.13131313131313	pred.mus.hind.limb	461.553152510687	hind-limb	mus	4 curves
2.15151515151515	pred.mus.hind.limb	460.73171797636	hind-limb	mus	4 curves
2.17171717171717	pred.mus.hind.limb	459.916131076265	hind-limb	mus	4 curves
2.19191919191919	pred.mus.hind.limb	459.106365917842	hind-limb	mus	4 curves
2.21212121212121	pred.mus.hind.limb	458.302396820642	hind-limb	mus	4 curves
2.23232323232323	pred.mus.hind.limb	457.504198314978	hind-limb	mus	4 curves
2.25252525252525	pred.mus.hind.limb	456.711745140585	hind-limb	mus	4 curves
2.27272727272727	pred.mus.hind.limb	455.92501224529	hind-limb	mus	4 curves
2.29292929292929	pred.mus.hind.limb	455.143974783699	hind-limb	mus	4 curves
2.31313131313131	pred.mus.hind.limb	454.368608115893	hind-limb	mus	4 curves
2.33333333333333	pred.mus.hind.limb	453.598887806141	hind-limb	mus	4 curves
2.35353535353535	pred.mus.hind.limb	452.834789621613	hind-limb	mus	4 curves
2.37373737373737	pred.mus.hind.limb	452.076289531117	hind-limb	mus	4 curves
2.39393939393939	pred.mus.hind.limb	451.323363703847	hind-limb	mus	4 curves
2.41414141414141	pred.mus.hind.limb	450.575988508132	hind-limb	mus	4 curves
2.43434343434343	pred.mus.hind.limb	449.83414051021	hind-limb	mus	4 curves
2.45454545454545	pred.mus.hind.limb	449.097796473003	hind-limb	mus	4 curves
2.47474747474747	pred.mus.hind.limb	448.366933354909	hind-limb	mus	4 curves
2.49494949494949	pred.mus.hind.limb	447.641528308603	hind-limb	mus	4 curves
2.51515151515152	pred.mus.hind.limb	446.921558679852	hind-limb	mus	4 curves
2.53535353535354	pred.mus.hind.limb	446.207002006339	hind-limb	mus	4 curves
2.55555555555556	pred.mus.hind.limb	445.497836016496	hind-limb	mus	4 curves
2.57575757575758	pred.mus.hind.limb	444.794038628349	hind-limb	mus	4 curves
2.5959595959596	pred.mus.hind.limb	444.095587948382	hind-limb	mus	4 curves
2.61616161616162	pred.mus.hind.limb	443.402462270398	hind-limb	mus	4 curves
2.63636363636364	pred.mus.hind.limb	442.714640074399	hind-limb	mus	4 curves
2.65656565656566	pred.mus.hind.limb	442.032100025477	hind-limb	mus	4 curves
2.67676767676768	pred.mus.hind.limb	441.354820972714	hind-limb	mus	4 curves
2.6969696969697	pred.mus.hind.limb	440.682781948088	hind-limb	mus	4 curves
2.71717171717172	pred.mus.hind.limb	440.015962165399	hind-limb	mus	4 curves
2.73737373737374	pred.mus.hind.limb	439.354341019196	hind-limb	mus	4 curves
2.75757575757576	pred.mus.hind.limb	438.697898083719	hind-limb	mus	4 curves
2.77777777777778	pred.mus.hind.limb	438.046613111852	hind-limb	mus	4 curves
2.7979797979798	pred.mus.hind.limb	437.400466034083	hind-limb	mus	4 curves
2.81818181818182	pred.mus.hind.limb	436.759436957475	hind-limb	mus	4 curves
2.83838383838384	pred.mus.hind.limb	436.123506164647	hind-limb	mus	4 curves
2.85858585858586	pred.mus.hind.limb	435.492654112767	hind-limb	mus	4 curves
2.87878787878788	pred.mus.hind.limb	434.866861432552	hind-limb	mus	4 curves
2.8989898989899	pred.mus.hind.limb	434.246108927278	hind-limb	mus	4 curves
2.91919191919192	pred.mus.hind.limb	433.630377571801	hind-limb	mus	4 curves
2.93939393939394	pred.mus.hind.limb	433.019648511586	hind-limb	mus	4 curves
2.95959595959596	pred.mus.hind.limb	432.413903061748	hind-limb	mus	4 curves
2.97979797979798	pred.mus.hind.limb	431.813122706101	hind-limb	mus	4 curves
3	pred.mus.hind.limb	431.217289096214	hind-limb	mus	4 curves
