# Supplementary material for: Comparative transcriptomics in serial organs uncovers early and pan-organ developmental changes associated with organ-specific morphological adaptation
Source: Nat Commun. 2025 Jan 17;16:768. doi: 10.1038/s41467-025-55826-w (PMC11742040; doi:10.1038/s41467-025-55826-w)
Supplement: Supplementary file 6 — Source Data [file 41467_2025_55826_MOESM6_ESM.zip › source data/Code_et_data_for_Fig/Code_and_data_for_fig6/Grem1_2_species_data_for_Fig6BCD.txt]

times	variable	value	tissue	species	type
1	pred.bat.fore.limb	1763.04402403188	fore-limb	bat	4 curves
1.02020202020202	pred.bat.fore.limb	1810.01013417178	fore-limb	bat	4 curves
1.04040404040404	pred.bat.fore.limb	1856.98976259936	fore-limb	bat	4 curves
1.06060606060606	pred.bat.fore.limb	1903.91986903469	fore-limb	bat	4 curves
1.08080808080808	pred.bat.fore.limb	1950.73589897735	fore-limb	bat	4 curves
1.1010101010101	pred.bat.fore.limb	1997.37191956124	fore-limb	bat	4 curves
1.12121212121212	pred.bat.fore.limb	2043.76076344108	fore-limb	bat	4 curves
1.14141414141414	pred.bat.fore.limb	2089.83418032633	fore-limb	bat	4 curves
1.16161616161616	pred.bat.fore.limb	2135.52299573284	fore-limb	bat	4 curves
1.18181818181818	pred.bat.fore.limb	2180.75727647821	fore-limb	bat	4 curves
1.2020202020202	pred.bat.fore.limb	2225.46650240437	fore-limb	bat	4 curves
1.22222222222222	pred.bat.fore.limb	2269.57974377004	fore-limb	bat	4 curves
1.24242424242424	pred.bat.fore.limb	2313.02584371708	fore-limb	bat	4 curves
1.26262626262626	pred.bat.fore.limb	2355.73360517836	fore-limb	bat	4 curves
1.28282828282828	pred.bat.fore.limb	2397.63198156117	fore-limb	bat	4 curves
1.3030303030303	pred.bat.fore.limb	2438.65027050946	fore-limb	bat	4 curves
1.32323232323232	pred.bat.fore.limb	2478.71831002063	fore-limb	bat	4 curves
1.34343434343434	pred.bat.fore.limb	2517.76667616837	fore-limb	bat	4 curves
1.36363636363636	pred.bat.fore.limb	2555.72688166244	fore-limb	bat	4 curves
1.38383838383838	pred.bat.fore.limb	2592.53157445952	fore-limb	bat	4 curves
1.4040404040404	pred.bat.fore.limb	2628.11473562635	fore-limb	bat	4 curves
1.42424242424242	pred.bat.fore.limb	2662.41187564745	fore-limb	bat	4 curves
1.44444444444444	pred.bat.fore.limb	2695.36022836538	fore-limb	bat	4 curves
1.46464646464646	pred.bat.fore.limb	2726.89894174098	fore-limb	bat	4 curves
1.48484848484848	pred.bat.fore.limb	2756.96926462508	fore-limb	bat	4 curves
1.50505050505051	pred.bat.fore.limb	2785.51472874174	fore-limb	bat	4 curves
1.52525252525253	pred.bat.fore.limb	2812.48132509578	fore-limb	bat	4 curves
1.54545454545455	pred.bat.fore.limb	2837.81767403464	fore-limb	bat	4 curves
1.56565656565657	pred.bat.fore.limb	2861.47518821589	fore-limb	bat	4 curves
1.58585858585859	pred.bat.fore.limb	2883.40822775782	fore-limb	bat	4 curves
1.60606060606061	pred.bat.fore.limb	2903.57424688003	fore-limb	bat	4 curves
1.62626262626263	pred.bat.fore.limb	2921.93393137486	fore-limb	bat	4 curves
1.64646464646465	pred.bat.fore.limb	2938.45132628832	fore-limb	bat	4 curves
1.66666666666667	pred.bat.fore.limb	2953.0939532301	fore-limb	bat	4 curves
1.68686868686869	pred.bat.fore.limb	2965.83291677708	fore-limb	bat	4 curves
1.70707070707071	pred.bat.fore.limb	2976.6429994825	fore-limb	bat	4 curves
1.72727272727273	pred.bat.fore.limb	2985.50274505352	fore-limb	bat	4 curves
1.74747474747475	pred.bat.fore.limb	2992.39452931314	fore-limb	bat	4 curves
1.76767676767677	pred.bat.fore.limb	2997.30461861813	fore-limb	bat	4 curves
1.78787878787879	pred.bat.fore.limb	3000.22321546178	fore-limb	bat	4 curves
1.80808080808081	pred.bat.fore.limb	3001.14449104957	fore-limb	bat	4 curves
1.82828282828283	pred.bat.fore.limb	3000.06660469629	fore-limb	bat	4 curves
1.84848484848485	pred.bat.fore.limb	2996.99170995403	fore-limb	bat	4 curves
1.86868686868687	pred.bat.fore.limb	2991.92594744269	fore-limb	bat	4 curves
1.88888888888889	pred.bat.fore.limb	2984.87942441627	fore-limb	bat	4 curves
1.90909090909091	pred.bat.fore.limb	2975.86618116024	fore-limb	bat	4 curves
1.92929292929293	pred.bat.fore.limb	2964.90414437627	fore-limb	bat	4 curves
1.94949494949495	pred.bat.fore.limb	2952.01506777095	fore-limb	bat	4 curves
1.96969696969697	pred.bat.fore.limb	2937.22446012412	fore-limb	bat	4 curves
1.98989898989899	pred.bat.fore.limb	2920.56150116976	fore-limb	bat	4 curves
2.01010101010101	pred.bat.fore.limb	2902.05894567758	fore-limb	bat	4 curves
2.03030303030303	pred.bat.fore.limb	2881.75301617672	fore-limb	bat	4 curves
2.05050505050505	pred.bat.fore.limb	2859.68328481322	fore-limb	bat	4 curves
2.07070707070707	pred.bat.fore.limb	2835.89254488052	fore-limb	bat	4 curves
2.09090909090909	pred.bat.fore.limb	2810.42667260662	fore-limb	bat	4 curves
2.11111111111111	pred.bat.fore.limb	2783.33447982247	fore-limb	bat	4 curves
2.13131313131313	pred.bat.fore.limb	2754.66755817352	fore-limb	bat	4 curves
2.15151515151515	pred.bat.fore.limb	2724.48011556984	fore-limb	bat	4 curves
2.17171717171717	pred.bat.fore.limb	2692.82880559977	fore-limb	bat	4 curves
2.19191919191919	pred.bat.fore.limb	2659.77255065752	fore-limb	bat	4 curves
2.21212121212121	pred.bat.fore.limb	2625.37235955605	fore-limb	bat	4 curves
2.23232323232323	pred.bat.fore.limb	2589.69114041388	fore-limb	bat	4 curves
2.25252525252525	pred.bat.fore.limb	2552.79350961639	fore-limb	bat	4 curves
2.27272727272727	pred.bat.fore.limb	2514.74559766076	fore-limb	bat	4 curves
2.29292929292929	pred.bat.fore.limb	2475.61485269702	fore-limb	bat	4 curves
2.31313131313131	pred.bat.fore.limb	2435.46984257732	fore-limb	bat	4 curves
2.33333333333333	pred.bat.fore.limb	2394.38005622034	fore-limb	bat	4 curves
2.35353535353535	pred.bat.fore.limb	2352.41570508892	fore-limb	bat	4 curves
2.37373737373737	pred.bat.fore.limb	2309.64752556553	fore-limb	bat	4 curves
2.39393939393939	pred.bat.fore.limb	2266.14658299322	fore-limb	bat	4 curves
2.41414141414141	pred.bat.fore.limb	2221.98407812882	fore-limb	bat	4 curves
2.43434343434343	pred.bat.fore.limb	2177.23115673052	fore-limb	bat	4 curves
2.45454545454545	pred.bat.fore.limb	2131.95872297443	fore-limb	bat	4 curves
2.47474747474747	pred.bat.fore.limb	2086.23725736339	fore-limb	bat	4 curves
2.49494949494949	pred.bat.fore.limb	2040.1366397577	fore-limb	bat	4 curves
2.51515151515152	pred.bat.fore.limb	1993.72597812081	fore-limb	bat	4 curves
2.53535353535354	pred.bat.fore.limb	1947.07344353431	fore-limb	bat	4 curves
2.55555555555556	pred.bat.fore.limb	1900.2461119952	fore-limb	bat	4 curves
2.57575757575758	pred.bat.fore.limb	1853.30981346625	fore-limb	bat	4 curves
2.5959595959596	pred.bat.fore.limb	1806.32898860543	fore-limb	bat	4 curves
2.61616161616162	pred.bat.fore.limb	1759.36655355543	fore-limb	bat	4 curves
2.63636363636364	pred.bat.fore.limb	1712.48377312738	fore-limb	bat	4 curves
2.65656565656566	pred.bat.fore.limb	1665.74014266645	fore-limb	bat	4 curves
2.67676767676768	pred.bat.fore.limb	1619.1932788393	fore-limb	bat	4 curves
2.6969696969697	pred.bat.fore.limb	1572.89881953607	fore-limb	bat	4 curves
2.71717171717172	pred.bat.fore.limb	1526.91033303273	fore-limb	bat	4 curves
2.73737373737374	pred.bat.fore.limb	1481.27923651275	fore-limb	bat	4 curves
2.75757575757576	pred.bat.fore.limb	1436.05472400144	fore-limb	bat	4 curves
2.77777777777778	pred.bat.fore.limb	1391.28370372146	fore-limb	bat	4 curves
2.7979797979798	pred.bat.fore.limb	1347.01074483453	fore-limb	bat	4 curves
2.81818181818182	pred.bat.fore.limb	1303.27803349241	fore-limb	bat	4 curves
2.83838383838384	pred.bat.fore.limb	1260.12533807967	fore-limb	bat	4 curves
2.85858585858586	pred.bat.fore.limb	1217.58998349268	fore-limb	bat	4 curves
2.87878787878788	pred.bat.fore.limb	1175.7068342624	fore-limb	bat	4 curves
2.8989898989899	pred.bat.fore.limb	1134.5082862947	fore-limb	bat	4 curves
2.91919191919192	pred.bat.fore.limb	1094.02426696977	fore-limb	bat	4 curves
2.93939393939394	pred.bat.fore.limb	1054.28224331279	fore-limb	bat	4 curves
2.95959595959596	pred.bat.fore.limb	1015.30723792105	fore-limb	bat	4 curves
2.97979797979798	pred.bat.fore.limb	977.121852308478	fore-limb	bat	4 curves
3	pred.bat.fore.limb	939.746297306397	fore-limb	bat	4 curves
1	pred.bat.hind.limb	1374.12470085107	hind-limb	bat	4 curves
1.02020202020202	pred.bat.hind.limb	1407.0101754695	hind-limb	bat	4 curves
1.04040404040404	pred.bat.hind.limb	1439.90266334578	hind-limb	bat	4 curves
1.06060606060606	pred.bat.hind.limb	1472.766295471	hind-limb	bat	4 curves
1.08080808080808	pred.bat.hind.limb	1505.56442176292	hind-limb	bat	4 curves
1.1010101010101	pred.bat.hind.limb	1538.2596735046	hind-limb	bat	4 curves
1.12121212121212	pred.bat.hind.limb	1570.81402915729	hind-limb	bat	4 curves
1.14141414141414	pred.bat.hind.limb	1603.18888340657	hind-limb	bat	4 curves
1.16161616161616	pred.bat.hind.limb	1635.34511928529	hind-limb	bat	4 curves
1.18181818181818	pred.bat.hind.limb	1667.24318320179	hind-limb	bat	4 curves
1.2020202020202	pred.bat.hind.limb	1698.84316268696	hind-limb	bat	4 curves
1.22222222222222	pred.bat.hind.limb	1730.10486665989	hind-limb	bat	4 curves
1.24242424242424	pred.bat.hind.limb	1760.98790799777	hind-limb	bat	4 curves
1.26262626262626	pred.bat.hind.limb	1791.45178818325	hind-limb	bat	4 curves
1.28282828282828	pred.bat.hind.limb	1821.45598378992	hind-limb	bat	4 curves
1.3030303030303	pred.bat.hind.limb	1850.96003455544	hind-limb	bat	4 curves
1.32323232323232	pred.bat.hind.limb	1879.9236327813	hind-limb	bat	4 curves
1.34343434343434	pred.bat.hind.limb	1908.30671378857	hind-limb	bat	4 curves
1.36363636363636	pred.bat.hind.limb	1936.06954715084	hind-limb	bat	4 curves
1.38383838383838	pred.bat.hind.limb	1963.17282841764	hind-limb	bat	4 curves
1.4040404040404	pred.bat.hind.limb	1989.57777103589	hind-limb	bat	4 curves
1.42424242424242	pred.bat.hind.limb	2015.24619817142	hind-limb	bat	4 curves
1.44444444444444	pred.bat.hind.limb	2040.14063412898	hind-limb	bat	4 curves
1.46464646464646	pred.bat.hind.limb	2064.22439506647	hind-limb	bat	4 curves
1.48484848484848	pred.bat.hind.limb	2087.46167869767	hind-limb	bat	4 curves
1.50505050505051	pred.bat.hind.limb	2109.81765267814	hind-limb	bat	4 curves
1.52525252525253	pred.bat.hind.limb	2131.25854136973	hind-limb	bat	4 curves
1.54545454545455	pred.bat.hind.limb	2151.75171068234	hind-limb	bat	4 curves
1.56565656565657	pred.bat.hind.limb	2171.26575069527	hind-limb	bat	4 curves
1.58585858585859	pred.bat.hind.limb	2189.77055576587	hind-limb	bat	4 curves
1.60606060606061	pred.bat.hind.limb	2207.23740184004	hind-limb	bat	4 curves
1.62626262626263	pred.bat.hind.limb	2223.63902068701	hind-limb	bat	4 curves
1.64646464646465	pred.bat.hind.limb	2238.94967078998	hind-limb	bat	4 curves
1.66666666666667	pred.bat.hind.limb	2253.14520463496	hind-limb	bat	4 curves
1.68686868686869	pred.bat.hind.limb	2266.20313215166	hind-limb	bat	4 curves
1.70707070707071	pred.bat.hind.limb	2278.10268007321	hind-limb	bat	4 curves
1.72727272727273	pred.bat.hind.limb	2288.82484699548	hind-limb	bat	4 curves
1.74747474747475	pred.bat.hind.limb	2298.35245393177	hind-limb	bat	4 curves
1.76767676767677	pred.bat.hind.limb	2306.67019017464	hind-limb	bat	4 curves
1.78787878787879	pred.bat.hind.limb	2313.76465429341	hind-limb	bat	4 curves
1.80808080808081	pred.bat.hind.limb	2319.62439011384	hind-limb	bat	4 curves
1.82828282828283	pred.bat.hind.limb	2324.2399175446	hind-limb	bat	4 curves
1.84848484848485	pred.bat.hind.limb	2327.60375813464	hind-limb	bat	4 curves
1.86868686868687	pred.bat.hind.limb	2329.71045526476	hind-limb	bat	4 curves
1.88888888888889	pred.bat.hind.limb	2330.55658889734	hind-limb	bat	4 curves
1.90909090909091	pred.bat.hind.limb	2330.14078482814	hind-limb	bat	4 curves
1.92929292929293	pred.bat.hind.limb	2328.46371840542	hind-limb	bat	4 curves
1.94949494949495	pred.bat.hind.limb	2325.5281127021	hind-limb	bat	4 curves
1.96969696969697	pred.bat.hind.limb	2321.33873114795	hind-limb	bat	4 curves
1.98989898989899	pred.bat.hind.limb	2315.90236464965	hind-limb	bat	4 curves
2.01010101010101	pred.bat.hind.limb	2309.22781324766	hind-limb	bat	4 curves
2.03030303030303	pred.bat.hind.limb	2301.32586237897	hind-limb	bat	4 curves
2.05050505050505	pred.bat.hind.limb	2292.20925383557	hind-limb	bat	4 curves
2.07070707070707	pred.bat.hind.limb	2281.89265152808	hind-limb	bat	4 curves
2.09090909090909	pred.bat.hind.limb	2270.39260218311	hind-limb	bat	4 curves
2.11111111111111	pred.bat.hind.limb	2257.72749112209	hind-limb	bat	4 curves
2.13131313131313	pred.bat.hind.limb	2243.91749328673	hind-limb	bat	4 curves
2.15151515151515	pred.bat.hind.limb	2228.98451969382	hind-limb	bat	4 curves
2.17171717171717	pred.bat.hind.limb	2212.95215951825	hind-limb	bat	4 curves
2.19191919191919	pred.bat.hind.limb	2195.84561801846	hind-limb	bat	4 curves
2.21212121212121	pred.bat.hind.limb	2177.69165053296	hind-limb	bat	4 curves
2.23232323232323	pred.bat.hind.limb	2158.51849278958	hind-limb	bat	4 curves
2.25252525252525	pred.bat.hind.limb	2138.3557877816	hind-limb	bat	4 curves
2.27272727272727	pred.bat.hind.limb	2117.23450947552	hind-limb	bat	4 curves
2.29292929292929	pred.bat.hind.limb	2095.1868836249	hind-limb	bat	4 curves
2.31313131313131	pred.bat.hind.limb	2072.24630597351	hind-limb	bat	4 curves
2.33333333333333	pred.bat.hind.limb	2048.4472581376	hind-limb	bat	4 curves
2.35353535353535	pred.bat.hind.limb	2023.82522146343	hind-limb	bat	4 curves
2.37373737373737	pred.bat.hind.limb	1998.41658916029	hind-limb	bat	4 curves
2.39393939393939	pred.bat.hind.limb	1972.25857701253	hind-limb	bat	4 curves
2.41414141414141	pred.bat.hind.limb	1945.38913297594	hind-limb	bat	4 curves
2.43434343434343	pred.bat.hind.limb	1917.84684596419	hind-limb	bat	4 curves
2.45454545454545	pred.bat.hind.limb	1889.67085413016	hind-limb	bat	4 curves
2.47474747474747	pred.bat.hind.limb	1860.90075294492	hind-limb	bat	4 curves
2.49494949494949	pred.bat.hind.limb	1831.57650337356	hind-limb	bat	4 curves
2.51515151515152	pred.bat.hind.limb	1801.73834044248	hind-limb	bat	4 curves
2.53535353535354	pred.bat.hind.limb	1771.42668248683	hind-limb	bat	4 curves
2.55555555555556	pred.bat.hind.limb	1740.68204135973	hind-limb	bat	4 curves
2.57575757575758	pred.bat.hind.limb	1709.54493387692	hind-limb	bat	4 curves
2.5959595959596	pred.bat.hind.limb	1678.05579476106	hind-limb	bat	4 curves
2.61616161616162	pred.bat.hind.limb	1646.25489134007	hind-limb	bat	4 curves
2.63636363636364	pred.bat.hind.limb	1614.18224024255	hind-limb	bat	4 curves
2.65656565656566	pred.bat.hind.limb	1581.87752632153	hind-limb	bat	4 curves
2.67676767676768	pred.bat.hind.limb	1549.38002402529	hind-limb	bat	4 curves
2.6969696969697	pred.bat.hind.limb	1516.72852142017	hind-limb	bat	4 curves
2.71717171717172	pred.bat.hind.limb	1483.96124705679	hind-limb	bat	4 curves
2.73737373737374	pred.bat.hind.limb	1451.1157998562	hind-limb	bat	4 curves
2.75757575757576	pred.bat.hind.limb	1418.22908217773	hind-limb	bat	4 curves
2.77777777777778	pred.bat.hind.limb	1385.33723621464	hind-limb	bat	4 curves
2.7979797979798	pred.bat.hind.limb	1352.47558384845	hind-limb	bat	4 curves
2.81818181818182	pred.bat.hind.limb	1319.67857007642	hind-limb	bat	4 curves
2.83838383838384	pred.bat.hind.limb	1286.97971011111	hind-limb	bat	4 curves
2.85858585858586	pred.bat.hind.limb	1254.41154023456	hind-limb	bat	4 curves
2.87878787878788	pred.bat.hind.limb	1222.00557247382	hind-limb	bat	4 curves
2.8989898989899	pred.bat.hind.limb	1189.79225314839	hind-limb	bat	4 curves
2.91919191919192	pred.bat.hind.limb	1157.80092532471	hind-limb	bat	4 curves
2.93939393939394	pred.bat.hind.limb	1126.05979519695	hind-limb	bat	4 curves
2.95959595959596	pred.bat.hind.limb	1094.59590239849	hind-limb	bat	4 curves
2.97979797979798	pred.bat.hind.limb	1063.43509423343	hind-limb	bat	4 curves
3	pred.bat.hind.limb	1032.60200380337	hind-limb	bat	4 curves
1	pred.mus.fore.limb	2141.71454027474	fore-limb	mus	4 curves
1.02020202020202	pred.mus.fore.limb	2089.6661652875	fore-limb	mus	4 curves
1.04040404040404	pred.mus.fore.limb	2039.77123486349	fore-limb	mus	4 curves
1.06060606060606	pred.mus.fore.limb	1991.93536154301	fore-limb	mus	4 curves
1.08080808080808	pred.mus.fore.limb	1946.06905187419	fore-limb	mus	4 curves
1.1010101010101	pred.mus.fore.limb	1902.08743743764	fore-limb	mus	4 curves
1.12121212121212	pred.mus.fore.limb	1859.91002208516	fore-limb	mus	4 curves
1.14141414141414	pred.mus.fore.limb	1819.46044436562	fore-limb	mus	4 curves
1.16161616161616	pred.mus.fore.limb	1780.66625418043	fore-limb	mus	4 curves
1.18181818181818	pred.mus.fore.limb	1743.4587027753	fore-limb	mus	4 curves
1.2020202020202	pred.mus.fore.limb	1707.77254523495	fore-limb	mus	4 curves
1.22222222222222	pred.mus.fore.limb	1673.54585470302	fore-limb	mus	4 curves
1.24242424242424	pred.mus.fore.limb	1640.71984760143	fore-limb	mus	4 curves
1.26262626262626	pred.mus.fore.limb	1609.23871917139	fore-limb	mus	4 curves
1.28282828282828	pred.mus.fore.limb	1579.04948870348	fore-limb	mus	4 curves
1.3030303030303	pred.mus.fore.limb	1550.10185386586	fore-limb	mus	4 curves
1.32323232323232	pred.mus.fore.limb	1522.34805357861	fore-limb	mus	4 curves
1.34343434343434	pred.mus.fore.limb	1495.74273891862	fore-limb	mus	4 curves
1.36363636363636	pred.mus.fore.limb	1470.2428515732	fore-limb	mus	4 curves
1.38383838383838	pred.mus.fore.limb	1445.8075093923	fore-limb	mus	4 curves
1.4040404040404	pred.mus.fore.limb	1422.39789861826	fore-limb	mus	4 curves
1.42424242424242	pred.mus.fore.limb	1399.97717240015	fore-limb	mus	4 curves
1.44444444444444	pred.mus.fore.limb	1378.51035522462	fore-limb	mus	4 curves
1.46464646464646	pred.mus.fore.limb	1357.96425291979	fore-limb	mus	4 curves
1.48484848484848	pred.mus.fore.limb	1338.30736791067	fore-limb	mus	4 curves
1.50505050505051	pred.mus.fore.limb	1319.50981942566	fore-limb	mus	4 curves
1.52525252525253	pred.mus.fore.limb	1301.5432683731	fore-limb	mus	4 curves
1.54545454545455	pred.mus.fore.limb	1284.38084662535	fore-limb	mus	4 curves
1.56565656565657	pred.mus.fore.limb	1267.99709046467	fore-limb	mus	4 curves
1.58585858585859	pred.mus.fore.limb	1252.36787796142	fore-limb	mus	4 curves
1.60606060606061	pred.mus.fore.limb	1237.47037007003	fore-limb	mus	4 curves
1.62626262626263	pred.mus.fore.limb	1223.28295524213	fore-limb	mus	4 curves
1.64646464646465	pred.mus.fore.limb	1209.78519736962	fore-limb	mus	4 curves
1.66666666666667	pred.mus.fore.limb	1196.95778688263	fore-limb	mus	4 curves
1.68686868686869	pred.mus.fore.limb	1184.7824948391	fore-limb	mus	4 curves
1.70707070707071	pred.mus.fore.limb	1173.2421298535	fore-limb	mus	4 curves
1.72727272727273	pred.mus.fore.limb	1162.3204977225	fore-limb	mus	4 curves
1.74747474747475	pred.mus.fore.limb	1152.00236361517	fore-limb	mus	4 curves
1.76767676767677	pred.mus.fore.limb	1142.27341670426	fore-limb	mus	4 curves
1.78787878787879	pred.mus.fore.limb	1133.12023712378	fore-limb	mus	4 curves
1.80808080808081	pred.mus.fore.limb	1124.53026514611	fore-limb	mus	4 curves
1.82828282828283	pred.mus.fore.limb	1116.4917724798	fore-limb	mus	4 curves
1.84848484848485	pred.mus.fore.limb	1108.99383559606	fore-limb	mus	4 curves
1.86868686868687	pred.mus.fore.limb	1102.02631099922	fore-limb	mus	4 curves
1.88888888888889	pred.mus.fore.limb	1095.57981236278	fore-limb	mus	4 curves
1.90909090909091	pred.mus.fore.limb	1089.6456894589	fore-limb	mus	4 curves
1.92929292929293	pred.mus.fore.limb	1084.21600881506	fore-limb	mus	4 curves
1.94949494949495	pred.mus.fore.limb	1079.28353603753	fore-limb	mus	4 curves
1.96969696969697	pred.mus.fore.limb	1074.84171974626	fore-limb	mus	4 curves
1.98989898989899	pred.mus.fore.limb	1070.88467707148	fore-limb	mus	4 curves
2.01010101010101	pred.mus.fore.limb	1067.4071806669	fore-limb	mus	4 curves
2.03030303030303	pred.mus.fore.limb	1064.40464719942	fore-limb	mus	4 curves
2.05050505050505	pred.mus.fore.limb	1061.87312727989	fore-limb	mus	4 curves
2.07070707070707	pred.mus.fore.limb	1059.80929680387	fore-limb	mus	4 curves
2.09090909090909	pred.mus.fore.limb	1058.21044967596	fore-limb	mus	4 curves
2.11111111111111	pred.mus.fore.limb	1057.07449189519	fore-limb	mus	4 curves
2.13131313131313	pred.mus.fore.limb	1056.39993698353	fore-limb	mus	4 curves
2.15151515151515	pred.mus.fore.limb	1056.1859027435	fore-limb	mus	4 curves
2.17171717171717	pred.mus.fore.limb	1056.43210933496	fore-limb	mus	4 curves
2.19191919191919	pred.mus.fore.limb	1057.13887866522	fore-limb	mus	4 curves
2.21212121212121	pred.mus.fore.limb	1058.30713509062	fore-limb	mus	4 curves
2.23232323232323	pred.mus.fore.limb	1059.9384074317	fore-limb	mus	4 curves
2.25252525252525	pred.mus.fore.limb	1062.03483230814	fore-limb	mus	4 curves
2.27272727272727	pred.mus.fore.limb	1064.59915880361	fore-limb	mus	4 curves
2.29292929292929	pred.mus.fore.limb	1067.63475447486	fore-limb	mus	4 curves
2.31313131313131	pred.mus.fore.limb	1071.14561272336	fore-limb	mus	4 curves
2.33333333333333	pred.mus.fore.limb	1075.13636155215	fore-limb	mus	4 curves
2.35353535353535	pred.mus.fore.limb	1079.61227373476	fore-limb	mus	4 curves
2.37373737373737	pred.mus.fore.limb	1084.57927842749	fore-limb	mus	4 curves
2.39393939393939	pred.mus.fore.limb	1090.04397426082	fore-limb	mus	4 curves
2.41414141414141	pred.mus.fore.limb	1096.01364395053	fore-limb	mus	4 curves
2.43434343434343	pred.mus.fore.limb	1102.49627047368	fore-limb	mus	4 curves
2.45454545454545	pred.mus.fore.limb	1109.50055485984	fore-limb	mus	4 curves
2.47474747474747	pred.mus.fore.limb	1117.03593565307	fore-limb	mus	4 curves
2.49494949494949	pred.mus.fore.limb	1125.11261010562	fore-limb	mus	4 curves
2.51515151515152	pred.mus.fore.limb	1133.74155716983	fore-limb	mus	4 curves
2.53535353535354	pred.mus.fore.limb	1142.93456236092	fore-limb	mus	4 curves
2.55555555555556	pred.mus.fore.limb	1152.70424456948	fore-limb	mus	4 curves
2.57575757575758	pred.mus.fore.limb	1163.06408490881	fore-limb	mus	4 curves
2.5959595959596	pred.mus.fore.limb	1174.02845768968	fore-limb	mus	4 curves
2.61616161616162	pred.mus.fore.limb	1185.61266362173	fore-limb	mus	4 curves
2.63636363636364	pred.mus.fore.limb	1197.83296534901	fore-limb	mus	4 curves
2.65656565656566	pred.mus.fore.limb	1210.70662543497	fore-limb	mus	4 curves
2.67676767676768	pred.mus.fore.limb	1224.25194692078	fore-limb	mus	4 curves
2.6969696969697	pred.mus.fore.limb	1238.48831659037	fore-limb	mus	4 curves
2.71717171717172	pred.mus.fore.limb	1253.4362510849	fore-limb	mus	4 curves
2.73737373737374	pred.mus.fore.limb	1269.11744601982	fore-limb	mus	4 curves
2.75757575757576	pred.mus.fore.limb	1285.55482826876	fore-limb	mus	4 curves
2.77777777777778	pred.mus.fore.limb	1302.77261158997	fore-limb	mus	4 curves
2.7979797979798	pred.mus.fore.limb	1320.79635578354	fore-limb	mus	4 curves
2.81818181818182	pred.mus.fore.limb	1339.65302958094	fore-limb	mus	4 curves
2.83838383838384	pred.mus.fore.limb	1359.37107748233	fore-limb	mus	4 curves
2.85858585858586	pred.mus.fore.limb	1379.98049077244	fore-limb	mus	4 curves
2.87878787878788	pred.mus.fore.limb	1401.51288296163	fore-limb	mus	4 curves
2.8989898989899	pred.mus.fore.limb	1424.00156991613	fore-limb	mus	4 curves
2.91919191919192	pred.mus.fore.limb	1447.48165495969	fore-limb	mus	4 curves
2.93939393939394	pred.mus.fore.limb	1471.99011924852	fore-limb	mus	4 curves
2.95959595959596	pred.mus.fore.limb	1497.56591774248	fore-limb	mus	4 curves
2.97979797979798	pred.mus.fore.limb	1524.25008111787	fore-limb	mus	4 curves
3	pred.mus.fore.limb	1552.0858239912	fore-limb	mus	4 curves
1	pred.mus.hind.limb	1669.26225995942	hind-limb	mus	4 curves
1.02020202020202	pred.mus.hind.limb	1677.57378059937	hind-limb	mus	4 curves
1.04040404040404	pred.mus.hind.limb	1685.79058779613	hind-limb	mus	4 curves
1.06060606060606	pred.mus.hind.limb	1693.91088777446	hind-limb	mus	4 curves
1.08080808080808	pred.mus.hind.limb	1701.93290147451	hind-limb	mus	4 curves
1.1010101010101	pred.mus.hind.limb	1709.85486519854	hind-limb	mus	4 curves
1.12121212121212	pred.mus.hind.limb	1717.67503125452	hind-limb	mus	4 curves
1.14141414141414	pred.mus.hind.limb	1725.39166859626	hind-limb	mus	4 curves
1.16161616161616	pred.mus.hind.limb	1733.00306345979	hind-limb	mus	4 curves
1.18181818181818	pred.mus.hind.limb	1740.50751999556	hind-limb	mus	4 curves
1.2020202020202	pred.mus.hind.limb	1747.9033608963	hind-limb	mus	4 curves
1.22222222222222	pred.mus.hind.limb	1755.18892802006	hind-limb	mus	4 curves
1.24242424242424	pred.mus.hind.limb	1762.3625830082	hind-limb	mus	4 curves
1.26262626262626	pred.mus.hind.limb	1769.42270789797	hind-limb	mus	4 curves
1.28282828282828	pred.mus.hind.limb	1776.36770572936	hind-limb	mus	4 curves
1.3030303030303	pred.mus.hind.limb	1783.19600114594	hind-limb	mus	4 curves
1.32323232323232	pred.mus.hind.limb	1789.9060409893	hind-limb	mus	4 curves
1.34343434343434	pred.mus.hind.limb	1796.49629488687	hind-limb	mus	4 curves
1.36363636363636	pred.mus.hind.limb	1802.96525583275	hind-limb	mus	4 curves
1.38383838383838	pred.mus.hind.limb	1809.31144076121	hind-limb	mus	4 curves
1.4040404040404	pred.mus.hind.limb	1815.53339111267	hind-limb	mus	4 curves
1.42424242424242	pred.mus.hind.limb	1821.6296733917	hind-limb	mus	4 curves
1.44444444444444	pred.mus.hind.limb	1827.59887971694	hind-limb	mus	4 curves
1.46464646464646	pred.mus.hind.limb	1833.43962836241	hind-limb	mus	4 curves
1.48484848484848	pred.mus.hind.limb	1839.15056429014	hind-limb	mus	4 curves
1.50505050505051	pred.mus.hind.limb	1844.73035967368	hind-limb	mus	4 curves
1.52525252525253	pred.mus.hind.limb	1850.17771441227	hind-limb	mus	4 curves
1.54545454545455	pred.mus.hind.limb	1855.49135663538	hind-limb	mus	4 curves
1.56565656565657	pred.mus.hind.limb	1860.67004319742	hind-limb	mus	4 curves
1.58585858585859	pred.mus.hind.limb	1865.71256016213	hind-limb	mus	4 curves
1.60606060606061	pred.mus.hind.limb	1870.61772327669	hind-limb	mus	4 curves
1.62626262626263	pred.mus.hind.limb	1875.38437843503	hind-limb	mus	4 curves
1.64646464646465	pred.mus.hind.limb	1880.01140213027	hind-limb	mus	4 curves
1.66666666666667	pred.mus.hind.limb	1884.49770189591	hind-limb	mus	4 curves
1.68686868686869	pred.mus.hind.limb	1888.84221673558	hind-limb	mus	4 curves
1.70707070707071	pred.mus.hind.limb	1893.04391754118	hind-limb	mus	4 curves
1.72727272727273	pred.mus.hind.limb	1897.10180749904	hind-limb	mus	4 curves
1.74747474747475	pred.mus.hind.limb	1901.014922484	hind-limb	mus	4 curves
1.76767676767677	pred.mus.hind.limb	1904.78233144111	hind-limb	mus	4 curves
1.78787878787879	pred.mus.hind.limb	1908.40313675479	hind-limb	mus	4 curves
1.80808080808081	pred.mus.hind.limb	1911.87647460523	hind-limb	mus	4 curves
1.82828282828283	pred.mus.hind.limb	1915.20151531181	hind-limb	mus	4 curves
1.84848484848485	pred.mus.hind.limb	1918.37746366339	hind-limb	mus	4 curves
1.86868686868687	pred.mus.hind.limb	1921.40355923525	hind-limb	mus	4 curves
1.88888888888889	pred.mus.hind.limb	1924.27907669248	hind-limb	mus	4 curves
1.90909090909091	pred.mus.hind.limb	1927.00332607979	hind-limb	mus	4 curves
1.92929292929293	pred.mus.hind.limb	1929.57565309735	hind-limb	mus	4 curves
1.94949494949495	pred.mus.hind.limb	1931.99543936271	hind-limb	mus	4 curves
1.96969696969697	pred.mus.hind.limb	1934.26210265854	hind-limb	mus	4 curves
1.98989898989899	pred.mus.hind.limb	1936.37509716613	hind-limb	mus	4 curves
2.01010101010101	pred.mus.hind.limb	1938.3339136844	hind-limb	mus	4 curves
2.03030303030303	pred.mus.hind.limb	1940.1380798344	hind-limb	mus	4 curves
2.05050505050505	pred.mus.hind.limb	1941.78716024923	hind-limb	mus	4 curves
2.07070707070707	pred.mus.hind.limb	1943.28075674907	hind-limb	mus	4 curves
2.09090909090909	pred.mus.hind.limb	1944.61850850143	hind-limb	mus	4 curves
2.11111111111111	pred.mus.hind.limb	1945.80009216645	hind-limb	mus	4 curves
2.13131313131313	pred.mus.hind.limb	1946.82522202711	hind-limb	mus	4 curves
2.15151515151515	pred.mus.hind.limb	1947.69365010445	hind-limb	mus	4 curves
2.17171717171717	pred.mus.hind.limb	1948.40516625745	hind-limb	mus	4 curves
2.19191919191919	pred.mus.hind.limb	1948.95959826784	hind-limb	mus	4 curves
2.21212121212121	pred.mus.hind.limb	1949.35681190957	hind-limb	mus	4 curves
2.23232323232323	pred.mus.hind.limb	1949.59671100293	hind-limb	mus	4 curves
2.25252525252525	pred.mus.hind.limb	1949.67923745341	hind-limb	mus	4 curves
2.27272727272727	pred.mus.hind.limb	1949.6043712751	hind-limb	mus	4 curves
2.29292929292929	pred.mus.hind.limb	1949.37213059879	hind-limb	mus	4 curves
2.31313131313131	pred.mus.hind.limb	1948.98257166465	hind-limb	mus	4 curves
2.33333333333333	pred.mus.hind.limb	1948.43578879952	hind-limb	mus	4 curves
2.35353535353535	pred.mus.hind.limb	1947.73191437883	hind-limb	mus	4 curves
2.37373737373737	pred.mus.hind.limb	1946.87111877324	hind-limb	mus	4 curves
2.39393939393939	pred.mus.hind.limb	1945.85361027985	hind-limb	mus	4 curves
2.41414141414141	pred.mus.hind.limb	1944.67963503823	hind-limb	mus	4 curves
2.43434343434343	pred.mus.hind.limb	1943.34947693119	hind-limb	mus	4 curves
2.45454545454545	pred.mus.hind.limb	1941.86345747036	hind-limb	mus	4 curves
2.47474747474747	pred.mus.hind.limb	1940.22193566667	hind-limb	mus	4 curves
2.49494949494949	pred.mus.hind.limb	1938.42530788579	hind-limb	mus	4 curves
2.51515151515152	pred.mus.hind.limb	1936.47400768865	hind-limb	mus	4 curves
2.53535353535354	pred.mus.hind.limb	1934.36850565706	hind-limb	mus	4 curves
2.55555555555556	pred.mus.hind.limb	1932.10930920455	hind-limb	mus	4 curves
2.57575757575758	pred.mus.hind.limb	1929.69696237259	hind-limb	mus	4 curves
2.5959595959596	pred.mus.hind.limb	1927.13204561224	hind-limb	mus	4 curves
2.61616161616162	pred.mus.hind.limb	1924.41517555137	hind-limb	mus	4 curves
2.63636363636364	pred.mus.hind.limb	1921.54700474764	hind-limb	mus	4 curves
2.65656565656566	pred.mus.hind.limb	1918.52822142726	hind-limb	mus	4 curves
2.67676767676768	pred.mus.hind.limb	1915.35954920974	hind-limb	mus	4 curves
2.6969696969697	pred.mus.hind.limb	1912.0417468189	hind-limb	mus	4 curves
2.71717171717172	pred.mus.hind.limb	1908.57560778001	hind-limb	mus	4 curves
2.73737373737374	pred.mus.hind.limb	1904.96196010357	hind-limb	mus	4 curves
2.75757575757576	pred.mus.hind.limb	1901.20166595566	hind-limb	mus	4 curves
2.77777777777778	pred.mus.hind.limb	1897.29562131513	hind-limb	mus	4 curves
2.7979797979798	pred.mus.hind.limb	1893.24475561786	hind-limb	mus	4 curves
2.81818181818182	pred.mus.hind.limb	1889.05003138819	hind-limb	mus	4 curves
2.83838383838384	pred.mus.hind.limb	1884.71244385783	hind-limb	mus	4 curves
2.85858585858586	pred.mus.hind.limb	1880.23302057242	hind-limb	mus	4 curves
2.87878787878788	pred.mus.hind.limb	1875.61282098585	hind-limb	mus	4 curves
2.8989898989899	pred.mus.hind.limb	1870.85293604281	hind-limb	mus	4 curves
2.91919191919192	pred.mus.hind.limb	1865.95448774956	hind-limb	mus	4 curves
2.93939393939394	pred.mus.hind.limb	1860.91862873325	hind-limb	mus	4 curves
2.95959595959596	pred.mus.hind.limb	1855.74654179007	hind-limb	mus	4 curves
2.97979797979798	pred.mus.hind.limb	1850.43943942245	hind-limb	mus	4 curves
3	pred.mus.hind.limb	1844.99856336549	hind-limb	mus	4 curves
